# Supplementary material for: Novel metrics for quantifying bacterial genome composition skews
Source: BMC Genomics. 2018 Jul 11;19:528. doi: 10.1186/s12864-018-4913-5 (PMC6042203; doi:10.1186/s12864-018-4913-5)
Supplement: Supplementary file 2 — Table S1. Accession, name, GC content, skew parameters and skew metrics for 7738 bacterial genomes studied. (XLSX 1838 kb) [file 12864_2018_4913_MOESM2_ESM.xlsx]

## Sheet: genome skews
Number	Accession	Full name	DoriC	GCall	LeadGC	LeadTA	LagGC	LagTA	LeadMag	LagMag	LeadAngle	LagAngle	leadGC_lqs	leadTA_lqs	lagGC_lqs	lagTA_lqs	dot-skew	cross-skew	residual skew
1	GCF_000500045.1	Borrelia_persica_No12_Bp4883_whole_genome_shotgun_sequence	0	28.42	0.3252	0.0434	0.0572	0.2311	0.3281	0.2381	0.1326	1.328	0.159761	0.145926	0.147988	0.145345	0.028637	0.072679	0.299739
2	GCF_001936255.1	Borrelia_anserina_Es_complete_genome	0	29.49	0.323	0.0537	0.0589	0.2317	0.3274	0.239	0.1646	1.3217	0.161838	0.150495	0.144651	0.149288	0.031465	0.071656	0.303399
3	GCF_000019705.1	Borrelia_recurrentis_A1_complete_genome	1	27.35	0.327	0.0384	0.0535	0.2172	0.3292	0.2237	0.117	1.3293	0.157283	0.146657	0.149326	0.128103	0.025849	0.06898	0.29147
4	GCF_000568755.1	Borrelia_coriaceae_Co53_complete_genome	0	29.27	0.3175	0.0443	0.0617	0.2249	0.3206	0.2332	0.1386	1.3032	0.155459	0.142273	0.148486	0.1418	0.029537	0.068669	0.294219
5	GCF_000445425.4	Borrelia_miyamotoi_LB-2001_complete_genome	0	28.72	0.3176	0.0457	0.0419	0.2221	0.3209	0.226	0.1428	1.3844	0.15336	0.146619	0.131276	0.137282	0.023444	0.068629	0.284774
6	GCF_000259345.1	Borrelia_crocidurae_str._Achema_complete_genome	0	26.97	0.3235	0.0321	0.0585	0.2179	0.3251	0.2256	0.099	1.3085	0.152264	0.142393	0.156115	0.127616	0.025923	0.0686	0.290031
7	GCF_000019685.1	Borrelia_duttonii_Ly_complete_genome	1	27.44	0.3231	0.0328	0.0563	0.217	0.3248	0.2242	0.1012	1.3169	0.153743	0.140575	0.151702	0.128184	0.025317	0.068271	0.287825
8	GCF_000500065.1	Borrelia_hispanica_CRI_Bhis_2747_whole_genome_shotgun_sequence	0	27.75	0.3267	0.0386	0.0546	0.2153	0.329	0.2222	0.1175	1.3224	0.158582	0.144715	0.148543	0.127453	0.026145	0.068251	0.290516
9	GCF_000012085.1	Borrelia_turicatae_91E135_complete_genome	1	29.12	0.3085	0.0432	0.0398	0.2182	0.3115	0.2218	0.139	1.3903	0.145859	0.141977	0.127293	0.134632	0.0217	0.065585	0.275248
10	GCF_000568735.2	Borrelia_parkeri_SLO_complete_genome	0	28.9	0.3069	0.0413	0.0361	0.214	0.3097	0.2171	0.1339	1.4036	0.14338	0.141255	0.124628	0.129745	0.019934	0.0642	0.269957
11	GCF_000012065.2	Borrelia_hermsii_DAH_complete_genome	1	29.83	0.3056	0.0415	0.03	0.213	0.3084	0.2151	0.1348	1.431	0.145797	0.136474	0.11415	0.13165	0.017995	0.063868	0.265035
12	GCF_000181895.2	Borreliella_spielmanii_A14S_gcontig_1118448882620_whole_genome_shotgun_sequence	0	28.06	0.2739	0.0278	0.0182	0.2064	0.2753	0.2072	0.101	1.4827	0.107022	0.132254	0.110683	0.119521	0.010722	0.056025	0.235544
13	GCF_001936295.1	Borrelia_mayonii_strain_MN14-1539_complete_genome	0	28.31	0.2651	0.0255	0.0177	0.2112	0.2663	0.212	0.0959	1.4873	0.0992209	0.128615	0.109006	0.125102	0.010072	0.055542	0.232206
14	GCF_001900865.1	Borreliella_afzelii_strain_BO23_complete_genome	0	28.31	0.2666	0.0243	0.0193	0.2069	0.2677	0.2078	0.0908	1.4779	0.100721	0.127415	0.110606	0.120802	0.010158	0.054689	0.230665
15	GCF_000739475.1	Borrelia_valaisiana_Tom4006_complete_genome	0	28.12	0.2661	0.0226	0.0216	0.2069	0.2671	0.208	0.0848	1.4666	0.0994614	0.126733	0.113801	0.120208	0.010438	0.054565	0.230986
16	GCF_000008685.2	Borrelia_burgdorferi_B31_chromosome_complete_genome	1	28.59	0.2584	0.0215	0.0145	0.2106	0.2592	0.2111	0.0829	1.5023	0.0936403	0.123115	0.104488	0.125376	0.008257	0.054092	0.224862
17	GCF_002151465.1	Borreliella_burgdorferi_strain_PAli_complete_genome	0	28.59	0.2579	0.0229	0.0158	0.2108	0.2589	0.2114	0.0884	1.4962	0.0931403	0.124515	0.105788	0.125576	0.008881	0.054008	0.226141
18	GCF_000181875.2	Borreliella_finlandensis_strain_SV1_gcontig_1118627515572_whole_genome_shotgun_sequence	0	28.73	0.2609	0.0227	0.017	0.2075	0.2619	0.2082	0.0866	1.4892	0.0966999	0.123565	0.106329	0.122714	0.00913	0.053758	0.225796
19	GCF_000304735.1	Borrelia_afzelii_HLJ01_complete_genome	1	28.32	0.2658	0.0229	0.0141	0.203	0.2667	0.2035	0.0858	1.5014	0.0999609	0.125962	0.105359	0.116933	0.008388	0.053629	0.225016
20	GCF_000222305.1	Borrelia_bissettii_DN127_complete_genome	1	28.7	0.2586	0.0223	0.0182	0.2085	0.2595	0.2092	0.0861	1.4835	0.09428	0.123326	0.10767	0.12362	0.009367	0.053489	0.225772
21	GCF_001922545.1	Borreliella_garinii_strain_CIP_103362_isolate_20047_complete_genome	0	28.36	0.2539	0.0212	0.0095	0.2066	0.2548	0.2068	0.0834	1.5247	0.0882208	0.124047	0.100571	0.120658	0.006804	0.052248	0.218732
22	GCF_000196215.1	Borrelia_garinii_PBi_complete_genome	1	28.3	0.2542	0.0201	0.0025	0.2018	0.255	0.2018	0.0789	1.5585	0.0882809	0.123269	0.0938534	0.115671	0.004689	0.051242	0.212548
23	GCF_000239475.1	Borrelia_garinii_BgVir_chromosome_linear_complete_sequence	1	28.44	0.2527	0.0204	0.0012	0.2016	0.2535	0.2016	0.0807	1.5648	0.0873406	0.122819	0.0918942	0.115908	0.004426	0.050934	0.211168
24	GCF_000825765.1	Ehrlichia_minasensis_strain_UFMG-EV_whole_genome_shotgun_sequence	0	28.58	0.2823	-0.0222	-0.0147	0.1558	0.2832	0.1565	-0.0785	1.6648	0.1175	0.0794689	0.0753351	0.0705451	-0.007609	0.04367	0.175424
25	GCF_000012565.1	Ehrlichia_canis_str._Jake_complete_genome	1	28.96	0.2898	0.0027	0.0007	0.1495	0.2899	0.1495	0.0092	1.5662	0.126519	0.102334	0.088946	0.0654321	0.000594	0.043329	0.196652
26	GCF_000270205.1	Candidatus_Arthromitus_sp._SFB-mouse-Japan_DNA_complete_genome	1	28.26	0.3483	-0.0554	0.0108	0.1196	0.3527	0.1201	-0.1577	1.4811	0.182221	0.047983	0.102342	0.0333456	-0.002878	0.042246	0.217008
27	GCF_000013145.1	Ehrlichia_chaffeensis_str._Arkansas_complete_genome	1	30.1	0.2857	0.0047	0.0087	0.1448	0.2857	0.1451	0.0166	1.5109	0.126977	0.0982274	0.0915787	0.064293	0.003166	0.04133	0.195683
28	GCF_001968985.1	Desulfurobacterium_indicum_strain_K6013_contig1_length_132254_cov_514.356_whole_genome_shotgun_sequence	0	38.25	0.2022	-0.0093	-0.0336	0.2055	0.2024	0.2082	-0.0461	1.7331	0.0760576	0.0405736	0.0109071	0.15045	-0.008717	0.041225	0.173739
29	GCF_001941365.1	Thermosipho_sp._1063_complete_genome	0	31.53	0.3031	-0.0694	-0.0898	0.1528	0.3109	0.1772	-0.2251	2.102	0.150093	0.0164679	-0.013654	0.0767597	-0.037813	0.040081	0.169934
30	GCF_000964755.1	Ehrlichia_cf._muris_str._EmCRT_emCRT.contig.1_1_whole_genome_shotgun_sequence	0	29.78	0.2805	0.0048	0.0049	0.1412	0.2806	0.1413	0.0172	1.536	0.120497	0.100041	0.0892853	0.0596934	0.002061	0.039599	0.189903
31	GCF_000632845.1	Ehrlichia_sp._HF_complete_genome	0	29.65	0.2805	0.006	-0.0034	0.1396	0.2806	0.1397	0.0212	1.5954	0.119978	0.101938	0.0815974	0.0576874	-0.000131	0.039191	0.186472
32	GCF_900129915.1	Tepidibacter_thalassicus_DSM_15285_whole_genome_shotgun_sequence	0	27.64	0.3419	-0.1243	-0.0533	0.1338	0.3638	0.144	-0.3486	1.95	0.173342	-0.0175961	0.0411608	0.045609	-0.034858	0.039125	0.184747
33	GCF_000508225.1	Ehrlichia_muris_AS145_complete_genome	0	29.66	0.2783	0.0054	0.003	0.1396	0.2784	0.1396	0.0193	1.5494	0.117818	0.101284	0.0879503	0.0577186	0.001582	0.038835	0.187633
34	GCF_000283555.1	Candidatus_Arthromitus_sp._SFB-rat-Yit_DNA_complete_genome	1	27.98	0.34	-0.0637	-0.0008	0.1106	0.346	0.1106	-0.1852	1.578	0.172802	0.0411827	0.09206	0.023471	-0.007314	0.037545	0.201451
35	GCF_001990485.1	Thermosipho_affectus_strain_ik275mar_contig_4A_whole_genome_shotgun_sequence	0	31.46	0.2899	-0.0755	-0.0883	0.1506	0.2996	0.1746	-0.2548	2.1014	0.136614	0.0107428	-0.0118244	0.0743411	-0.036975	0.036976	0.156349
36	GCF_000340795.1	Candidatus_Kinetoplastibacterium_desouzaii_TCC079E_complete_genome	0	30.17	0.2331	0.0279	-0.0274	0.1553	0.2347	0.1577	0.1192	1.7455	0.0746566	0.121052	0.0551491	0.0750116	-0.00205	0.036954	0.169987
37	GCF_000420385.1	Hippea_alviniae_EP5-r_G415DRAFT_scaffold00001.1_C_whole_genome_shotgun_sequence	0	37	0.2308	-0.0561	-0.0901	0.1795	0.2375	0.2008	-0.2385	2.0359	0.0996605	0.000468944	-0.0397077	0.120546	-0.030859	0.03637	0.16137
38	GCF_000526195.1	Hippea_sp._KM1_D891DRAFT_scf7180000000004_quiver.1_C_whole_genome_shotgun_sequence	0	42.85	0.2104	-0.0448	-0.0745	0.1856	0.2151	0.2	-0.2101	1.9524	0.102647	-0.0195654	-0.0516505	0.144919	-0.023988	0.035699	0.185979
39	GCF_000026005.1	Ehrlichia_ruminantium_strain_Welgevonden_complete_genome	0	27.48	0.2716	0.002	0	0.1302	0.2716	0.1302	0.0072	1.5711	0.102403	0.109561	0.0952141	0.0415092	0.000244	0.035358	0.182424
40	GCF_000964795.1	Candidatus_Neoehrlichia_lotoris_str._RAC413_nlRAC413.contig.0_1_whole_genome_shotgun_sequence	0	27.75	0.2857	-0.0189	0.0387	0.1205	0.2863	0.1266	-0.0661	1.2601	0.117582	0.0872147	0.132643	0.0326526	0.008776	0.035168	0.200231
41	GCF_000973505.1	Blochmannia_endosymbiont_of_Polyrhachis_Hedomyrma_turneri_strain_675_complete_genome	0	29.08	0.2742	0.0942	0.1246	0.1664	0.29	0.2079	0.331	0.9281	0.111399	0.193191	0.212281	0.0827069	0.049857	0.033897	0.318804
42	GCF_000194135.1	Hippea_maritima_DSM_10411_complete_genome	1	37.47	0.2201	-0.0481	-0.0796	0.1688	0.2253	0.1867	-0.2153	2.0111	0.0908394	0.00595149	-0.0314205	0.111314	-0.025642	0.03334	0.147191
43	GCF_000340825.1	Candidatus_Kinetoplastibacterium_crithidii_TCC036E_complete_genome	0	30.96	0.2174	0.0155	-0.0425	0.1489	0.2179	0.1548	0.0711	1.8491	0.0621147	0.104421	0.0363296	0.0710793	-0.006941	0.033017	0.145376
44	GCF_000020965.1	Dictyoglomus_thermophilum_H-6-12_complete_genome	1	33.74	0.2689	-0.0306	-0.083	0.1297	0.2707	0.154	-0.1134	2.14	0.124728	0.0434305	-0.0172591	0.0605628	-0.026294	0.032341	0.146318
45	GCF_000007725.1	Buchnera_aphidicola_str._Bp_Baizongia_pistaciae_complete_genome	1	25.34	0.2149	-0.0012	0.036	0.15	0.2149	0.1543	-0.0057	1.3352	0.0371479	0.117823	0.14129	0.0546248	0.007553	0.03228	0.195471
46	GCF_001547735.1	Thermosulfidibacter_takaii_ABI70S6_DNA_complete_genome	0	43.02	0.2294	-0.0031	-0.0666	0.1414	0.2295	0.1564	-0.0137	2.0111	0.122326	0.0212241	-0.0445509	0.10125	-0.015737	0.032244	0.166284
47	GCF_001591565.1	Bacillus_flexus_NBRC_15715_whole_genome_shotgun_sequence	0	39.19	0.1581	-0.0966	0.0376	0.178	0.1852	0.182	-0.5484	1.3625	0.0357154	-0.0517613	0.0776814	0.125886	-0.011244	0.031775	0.160738
48	GCF_000246945.1	Myroides_injenensis_M09-0166_whole_genome_shotgun_sequence	0	31.63	0.241	-0.0562	-0.0438	0.1391	0.2474	0.1458	-0.2293	1.8759	0.0883931	0.0291322	0.0318752	0.0633721	-0.018372	0.031045	0.117022
49	GCF_000161975.1	Eubacterium_saphenum_ATCC_49989_Scfld0_whole_genome_shotgun_sequence	0	40.55	0.2217	-0.1439	0.0044	0.1362	0.2643	0.1363	-0.5755	1.5387	0.104752	-0.106346	0.0380783	0.0883344	-0.018625	0.030832	0.177582
50	GCF_900142285.1	Caminicella_sporogenes_DSM_14501_whole_genome_shotgun_sequence	0	28.4	0.3175	-0.1266	-0.0472	0.1139	0.3418	0.1233	-0.3793	1.9639	0.151981	-0.0239669	0.0436826	0.0280829	-0.029423	0.030196	0.162386
51	GCF_900091675.1	Butyricimonas_sp._Marseille-P2440_whole_genome_shotgun_sequence	0	44.64	0.2273	-0.0053	0.0174	0.1311	0.2274	0.1323	-0.0235	1.4387	0.126703	0.0103469	0.0318219	0.0960098	0.003257	0.029892	0.162453
52	GCF_000238995.1	Mycoplasma_haemocanis_str._Illinois_complete_genome	1	35.33	0.2041	-0.0224	-0.1397	0.1605	0.2054	0.2128	-0.1094	2.2869	0.0662845	0.043114	-0.0814451	0.0963293	-0.032114	0.029634	0.148879
53	GCF_000319245.1	Candidatus_Kinetoplastibacterium_blastocrithidii_ex_Angomonas_deanei_ATCC_30255_complete_genome	0	32.55	0.2004	0.0079	-0.0724	0.1431	0.2005	0.1604	0.0393	2.0394	0.051471	0.0883045	-0.00105634	0.0702458	-0.013385	0.02924	0.124026
54	GCF_000021645.1	Dictyoglomus_turgidum_DSM_6724_chromosome_complete_genome	1	33.96	0.256	-0.038	-0.0926	0.1266	0.2588	0.1569	-0.1473	2.2024	0.112708	0.0348521	-0.0278949	0.05815	-0.028522	0.028899	0.134452
55	GCF_000758885.1	Peptostreptococcus_sp._MV1_contig119_whole_genome_shotgun_sequence	0	37.81	0.2107	-0.1181	-0.0628	0.172	0.2416	0.1831	-0.5108	1.9209	0.0827986	-0.0658697	-0.0162213	0.115576	-0.033553	0.02883	0.157529
56	GCF_000421485.1	Desulfurobacterium_sp._TC5-1_H153DRAFT_scaffold00001.1_C_whole_genome_shotgun_sequence	0	39.78	0.1755	-0.0234	-0.0532	0.1713	0.177	0.1794	-0.1326	1.8722	0.055474	0.0182784	-0.0158964	0.121029	-0.013353	0.028812	0.135323
57	GCF_000379665.1	Butyricimonas_synergistica_DSM_23225_A3CYDRAFT_scaffold_0.1_whole_genome_shotgun_sequence	0	44.82	0.227	-0.0023	0.011	0.1245	0.227	0.125	-0.0101	1.4828	0.127122	0.0123827	0.0245744	0.0899721	0.002209	0.02829	0.158153
58	GCF_000519105.1	Butyricimonas_virosa_DSM_23226_K252DRAFT_scaffold00001.1_whole_genome_shotgun_sequence	0	42.45	0.2397	-0.0049	0.0162	0.1169	0.2398	0.118	-0.0206	1.4333	0.130348	0.0224771	0.0409328	0.0749692	0.003302	0.028115	0.157454
59	GCF_000973545.1	Blochmannia_endosymbiont_of_Camponotus_Colobopsis_obliquus_strain_757_complete_genome	0	27.36	0.2375	0.0533	0.0803	0.1355	0.2434	0.1575	0.2208	1.0359	0.0678231	0.161504	0.176079	0.0464344	0.026298	0.02791	0.252672
60	GCF_001559775.1	Streptobacillus_felis_strain_131000547_B14-2013_CLC_contig_25_whole_genome_shotgun_sequence	0	25.59	0.3054	-0.1217	-0.1574	0.1537	0.3288	0.22	-0.3791	2.368	0.128647	-0.00401574	-0.0532875	0.0591057	-0.066777	0.027806	0.151325
61	GCF_000090965.1	Buchnera_aphidicola_BCc_complete_genome	1	20.1	0.1598	-0.0306	-0.058	0.1822	0.1627	0.1913	-0.189	1.879	-0.0388998	0.11649	0.0719604	0.0704572	-0.014841	0.027346	0.158826
62	GCF_000517085.1	Saccharicrinis_fermentans_DSM_9555_=_JCM_21142_strain_DSM_9555_CytfeDRAFT_CFC.3_whole_genome_shotgun_sequence	0	37.56	0.2109	-0.0145	0.0024	0.128	0.2114	0.1281	-0.0684	1.5523	0.0819992	0.0390694	0.0501557	0.0707949	-0.001351	0.027038	0.12561
63	GCF_000010985.1	Deferribacter_desulfuricans_SSM1_DNA_complete_genome	1	30.31	0.2768	-0.0512	-0.0991	0.1151	0.2815	0.1519	-0.183	2.2814	0.118916	0.0412026	-0.01721	0.0352489	-0.03332	0.026787	0.131823
64	GCF_000517025.1	Halonatronum_saccharophilum_DSM_13868_HalsacDRAFT_HSE.5_whole_genome_shotgun_sequence	0	33.38	0.3284	-0.0526	-0.1135	0.0996	0.3326	0.151	-0.1589	2.4215	0.182789	0.0233587	-0.0460641	0.0293383	-0.042529	0.026739	0.192198
65	GCF_001414325.1	Lachnospiraceae_bacterium_TF01-11_TF01-11.Scaf1_whole_genome_shotgun_sequence	0	36.82	0.2408	-0.126	0.0064	0.1067	0.2718	0.1069	-0.4822	1.5113	0.108941	-0.0684669	0.0576398	0.0471834	-0.011919	0.026497	0.148676
66	GCF_000427425.1	Caldanaerobius_polysaccharolyticus_DSM_13641_CalpoDRAFT_CPK.3_whole_genome_shotgun_sequence	0	41.92	0.2081	-0.0831	-0.0325	0.1386	0.224	0.1423	-0.3798	1.8009	0.096629	-0.052884	-0.00527191	0.0950137	-0.018262	0.026134	0.145565
67	GCF_000238095.2	Peptoanaerobacter_stomatis_strain_CM2_supercont2.1_whole_genome_shotgun_sequence	0	29.93	0.2178	-0.1689	-0.0751	0.1776	0.2756	0.1928	-0.6594	1.9707	0.0583971	-0.0744621	0.00857907	0.096562	-0.046342	0.026014	0.135472
68	GCF_000620125.1	Clostridiisalibacter_paucivorans_DSM_22131_Q326DRAFT_scaffold00001.1_C_whole_genome_shotgun_sequence	0	30.79	0.3126	-0.1406	-0.0781	0.1163	0.3428	0.14	-0.4227	2.1621	0.156635	-0.0507685	0.00153004	0.0379483	-0.040753	0.025368	0.16898
69	GCF_001594005.1	Clostridium_tepidiprofundi_DSM_19306_CLTE_contig000001_whole_genome_shotgun_sequence	0	29.52	0.3101	-0.1027	-0.1064	0.1168	0.3267	0.158	-0.3198	2.3097	0.149058	-0.00606597	-0.0207906	0.0344813	-0.044993	0.025291	0.15452
70	GCF_000747665.1	Thermoanaerobacterium_saccharolyticum_strain_NTOU1_whole_genome_shotgun_sequence	0	34.19	0.2233	-0.1064	-0.0631	0.1428	0.2473	0.1561	-0.4447	1.9868	0.0809271	-0.0347799	0.000522257	0.0750684	-0.029275	0.025169	0.115734
71	GCF_000021725.1	Nautilia_profundicola_AmH_complete_genome	1	33.51	0.1938	-0.1202	-0.0462	0.1566	0.228	0.1632	-0.5553	1.8577	0.0487087	-0.0449376	0.0206238	0.0867444	-0.027773	0.024784	0.111094
72	GCF_000155495.1	Helicobacter_pullorum_MIT_98-5489_supercont2.1_whole_genome_shotgun_sequence	0	33.62	0.2477	-0.0365	0.0259	0.096	0.2504	0.0995	-0.1461	1.3074	0.103048	0.0381732	0.0922059	0.026488	0.002915	0.024737	0.145876
73	GCF_000832075.1	Sanguibacteroides_justesenii_strain_OUH_308042_contig43_whole_genome_shotgun_sequence	0	42.27	0.2192	0.0052	0.0215	0.113	0.2192	0.115	0.0239	1.3831	0.109128	0.0335413	0.0470802	0.0705069	0.005296	0.024656	0.142203
74	GCF_000473955.1	Coprobacter_fastidiosus_NSB1_scaffoldcontig11_whole_genome_shotgun_sequence	0	38.39	0.1953	0.0129	-0.0047	0.1255	0.1958	0.1256	0.0658	1.6083	0.0697173	0.0620237	0.0391479	0.0708875	0.000696	0.024574	0.123552
75	GCF_000526435.1	Caldicoprobacter_oshimai_DSM_21659_K363DRAFT_scaffold00001.1_C_whole_genome_shotgun_sequence	0	44.8	0.186	-0.0649	-0.0281	0.1398	0.197	0.1426	-0.3356	1.7688	0.0860423	-0.0501102	-0.0144314	0.10521	-0.014294	0.024192	0.145573
76	GCF_000803105.1	Coprobacter_secundus_strain_177_contig00001_whole_genome_shotgun_sequence	0	37.72	0.2043	-0.0105	0.0146	0.1175	0.2045	0.1184	-0.0512	1.4476	0.0760389	0.0422124	0.0616024	0.0607947	0.001744	0.024164	0.122697
77	GCF_000340905.1	Candidatus_Kinetoplastibacterium_galatii_TCC219_complete_genome	0	32.36	0.1868	0.0021	-0.0926	0.1281	0.1869	0.1581	0.0111	2.1966	0.0371114	0.0835222	-0.0203618	0.0546523	-0.017036	0.024131	0.108419
78	GCF_000379025.1	Orenia_marismortui_DSM_5156_OREMADRAFT_scaffold1.1_whole_genome_shotgun_sequence	0	30.67	0.3055	-0.0691	-0.0976	0.1006	0.3132	0.1402	-0.2225	2.3408	0.149055	0.0213743	-0.017405	0.0218734	-0.036763	0.023997	0.153153
79	GCF_001487125.1	Gabonibacter_massiliensis_strain_GM7_whole_genome_shotgun_sequence	0	42.07	0.2206	0.0068	0.0152	0.1093	0.2207	0.1103	0.0308	1.433	0.109729	0.0362125	0.0417219	0.0661822	0.004085	0.023994	0.139544
80	GCF_000205165.1	Paraprevotella_xylaniphila_YIT_11841_genomic_scaffold_Scfld60_whole_genome_shotgun_sequence	0	48.24	0.1658	0.0016	0.0328	0.1443	0.1659	0.1479	0.0095	1.3474	0.0795942	-0.00203581	0.0302725	0.120455	0.005662	0.023872	0.14753
81	GCF_900142005.1	Dethiosulfatibacter_aminovorans_DSM_17477_whole_genome_shotgun_sequence	0	40.35	0.183	-0.1287	-0.0373	0.1566	0.2238	0.161	-0.613	1.8048	0.0652527	-0.0900746	-0.00268008	0.10811	-0.026989	0.023853	0.155133
82	GCF_000007085.1	Thermoanaerobacter_tengcongensis_MB4_complete_genome	1	37.57	0.235	-0.1183	-0.0818	0.1422	0.2631	0.164	-0.4666	2.0927	0.106139	-0.0647841	-0.0340914	0.0850261	-0.036044	0.023737	0.154448
83	GCF_900091655.1	Culturomica_massiliensis_strain_Marseille-P2698_whole_genome_shotgun_sequence	0	42.93	0.2009	0.0027	0.0238	0.1169	0.2009	0.1193	0.0135	1.3704	0.0934666	0.0275061	0.0462728	0.0764685	0.00509	0.023431	0.132217
84	GCF_000309075.1	Occidentia_massiliensis_strain_Os18_whole_genome_shotgun_sequence	0	28.42	0.2147	-0.0277	-0.0079	0.109	0.2165	0.1093	-0.1284	1.6436	0.0492607	0.074826	0.0828884	0.0232454	-0.004728	0.023188	0.124243
85	GCF_900129075.1	Caldanaerobius_fijiensis_DSM_17918_whole_genome_shotgun_sequence	0	37.96	0.2337	-0.0835	-0.0499	0.1166	0.2482	0.1268	-0.3431	1.975	0.106398	-0.0320731	-0.00402755	0.0606443	-0.021384	0.02308	0.126662
86	GCF_000496595.1	Candidatus_Liberibacter_americanus_str._Sao_Paulo_complete_genome	0	31.11	0.1883	0.0573	-0.0442	0.1084	0.1969	0.1171	0.2956	1.9579	0.0336144	0.145418	0.0339234	0.0310478	-0.002109	0.02296	0.156176
87	GCF_001403595.1	Gabonia_massiliensis_strain_GM3_whole_genome_shotgun_sequence	0	37.88	0.203	-0.0136	0.0036	0.1126	0.2034	0.1127	-0.0671	1.5386	0.0753785	0.0382554	0.0498491	0.0563944	-0.000799	0.022909	0.113184
88	GCF_000183445.1	Dialister_microaerophilus_UPII_345-E_contig00007_whole_genome_shotgun_sequence	0	34.97	0.1828	-0.144	-0.0036	0.1279	0.2327	0.128	-0.6671	1.5985	0.0435453	-0.0765578	0.0563499	0.0626048	-0.019067	0.022878	0.121869
89	GCF_900142205.1	Reichenbachiella_agariperforans_strain_DSM_26134_whole_genome_shotgun_sequence	0	43.39	0.1465	-0.0498	0.049	0.1393	0.1547	0.1477	-0.3278	1.2328	0.0409056	-0.0274578	0.0693071	0.100305	0.000233	0.022845	0.131498
90	GCF_000744435.1	Hippea_jasoniae_strain_Mar08-272r_EK17DRAFT_scaffold00001.1_C_whole_genome_shotgun_sequence	0	36.72	0.2073	-0.0546	-0.0541	0.1243	0.2143	0.1356	-0.2578	1.9816	0.0750412	0.00346871	-0.00238942	0.0644711	-0.01801	0.022798	0.0990224
91	GCF_000512105.1	Thermoanaerobacterium_aotearoense_SCUT27_36_whole_genome_shotgun_sequence	0	34.82	0.2218	-0.1079	-0.0802	0.1418	0.2467	0.1629	-0.4527	2.0857	0.0819457	-0.0396543	-0.0195439	0.0760363	-0.033088	0.022791	0.120212
92	GCF_002102475.1	Thermoanaerobacterium_sp._PSU-2_contig00001_whole_genome_shotgun_sequence	0	35.07	0.2198	-0.1082	-0.0754	0.1406	0.245	0.1596	-0.4575	2.0628	0.0809451	-0.0412934	-0.0159209	0.0756172	-0.031794	0.022757	0.119284
93	GCF_000186985.1	Mycoplasma_haemofelis_Ohio2_complete_genome	1	38.81	0.1765	-0.0385	-0.1394	0.1589	0.1807	0.2114	-0.2148	2.291	0.0525963	0.00837405	-0.0975295	0.105599	-0.030735	0.022686	0.153296
94	GCF_000183405.1	Calditerrivibrio_nitroreducens_DSM_19672_complete_genome	1	35.75	0.2221	-0.0466	-0.0845	0.1188	0.227	0.1458	-0.2066	2.1893	0.0859635	0.0166643	-0.0282225	0.0559412	-0.024309	0.022451	0.107672
95	GCF_000144695.1	Acetohalobium_arabaticum_DSM_5501_complete_genome	1	36.63	0.2592	-0.0517	-0.0497	0.0964	0.2643	0.1085	-0.197	2.0467	0.126581	0.00685077	0.00243432	0.03629	-0.017871	0.022421	0.131881
96	GCF_000340865.1	Candidatus_Kinetoplastibacterium_oncopeltii_TCC290E_complete_genome	0	31.23	0.1848	-0.0051	-0.0982	0.1235	0.1849	0.1578	-0.0275	2.2423	0.0305941	0.0823748	-0.0206416	0.0465226	-0.018777	0.022336	0.101548
97	GCF_000043285.1	Blochmannia_floridanus_complete_genome	1	27.38	0.2594	0.0138	0.0647	0.0893	0.2598	0.1103	0.053	0.944	0.0898031	0.121896	0.160385	0.000296856	0.018007	0.022279	0.22056
98	GCF_000403475.2	Lachnospiraceae_bacterium_3-2_acPFJ-supercont1.1_whole_genome_shotgun_sequence	0	44.15	0.2329	-0.0818	-0.0073	0.0973	0.2468	0.0976	-0.3376	1.6462	0.130344	-0.0635286	0.00942887	0.0606793	-0.009664	0.022056	0.157468
99	GCF_000154825.1	Anaerofustis_stercorihominis_DSM_17244_Scfld_02_4_whole_genome_shotgun_sequence	0	33.35	0.2029	-0.123	-0.1202	0.1814	0.2373	0.2177	-0.5449	2.156	0.0571691	-0.0468806	-0.0526229	0.111045	-0.046716	0.022036	0.143409
100	GCF_900129985.1	Thermosipho_atlanticus_DSM_15807_whole_genome_shotgun_sequence	0	31.05	0.2645	-0.0654	-0.094	0.1058	0.2724	0.1415	-0.2423	2.2971	0.109574	0.0230389	-0.0155941	0.0282604	-0.031777	0.021843	0.11653
101	GCF_000468535.1	Peptoniphilus_sp._ChDC_B134_contig_1_whole_genome_shotgun_sequence	0	30.89	0.2619	-0.1241	-0.0693	0.1161	0.2898	0.1352	-0.4423	2.109	0.106335	-0.0348041	0.00985922	0.0380606	-0.032567	0.021818	0.118593
102	GCF_000185985.2	Candidatus_Blochmannia_vafer_str._BVAF_complete_genome	0	27.51	0.2351	0.0001	0.0547	0.0924	0.2351	0.1074	0.0004	1.0364	0.0660228	0.1075	0.149773	0.00380292	0.012871	0.021727	0.195861
103	GCF_000297115.1	Caloramator_australicus_RC3_whole_genome_shotgun_sequence	0	32.92	0.2533	-0.099	-0.0514	0.1057	0.2719	0.1176	-0.3728	2.0231	0.10585	-0.0205774	0.0182016	0.0340015	-0.023484	0.021691	0.114521
104	GCF_000154425.1	Coprococcus_eutactus_ATCC_27759_Scfld_02_12_whole_genome_shotgun_sequence	0	43.07	0.2056	-0.1123	0.0024	0.1042	0.2343	0.1042	-0.5001	1.5482	0.0987263	-0.0882438	0.0242137	0.0642058	-0.011223	0.021688	0.149139
105	GCF_001307505.1	Echinacea_purpurea_witches-broom_phytoplasma_strain_NCHU2014_contig_01_whole_genome_shotgun_sequence	0	25.56	0.1487	-0.0115	0.0582	0.1403	0.1492	0.1519	-0.0769	1.1775	-0.0281726	0.106345	0.162454	0.0456119	0.00705	0.021532	0.201431
106	GCF_000833025.1	Myroides_profundi_strain_D25_complete_genome	0	33.85	0.2205	-0.0672	-0.0411	0.1097	0.2305	0.1172	-0.2958	1.9288	0.0767679	0.00624127	0.024123	0.0409064	-0.016424	0.021436	0.0904849
107	GCF_001865835.1	Myroides_sp._ZB35_complete_genome	0	34.13	0.2185	-0.0647	-0.0429	0.1106	0.2279	0.1187	-0.2878	1.9409	0.0758873	0.00724151	0.0210047	0.042681	-0.016534	0.021396	0.0898565
108	GCF_000175815.1	Thermoanaerobacter_ethanolicus_CCSD1_ctg00009_whole_genome_shotgun_sequence	0	33.66	0.2377	-0.1268	-0.0592	0.1215	0.2694	0.1352	-0.4902	2.0243	0.0932084	-0.052341	0.00691759	0.0521129	-0.029485	0.02137	0.119126
109	GCF_000518685.1	Eubacterium_xylanophilum_ATCC_35991_L877DRAFT_scaffold00001.1_C_whole_genome_shotgun_sequence	0	39.94	0.2265	-0.0853	-0.0252	0.1035	0.2421	0.1065	-0.3603	1.8093	0.107114	-0.0444786	0.0113503	0.053729	-0.014526	0.021287	0.128325
110	GCF_900142635.1	Myroides_xuanwuensis_strain_DSM_27251_whole_genome_shotgun_sequence	0	34.05	0.2213	-0.0656	-0.0423	0.1087	0.2309	0.1166	-0.2882	1.9417	0.0783675	0.00677001	0.0219814	0.0405311	-0.016487	0.021281	0.091177
111	GCF_000233955.1	Paraprevotella_clara_YIT_11840_genomic_scaffold_Scfld32_whole_genome_shotgun_sequence	0	48.54	0.1567	-0.0057	0.0293	0.1339	0.1568	0.137	-0.0361	1.3551	0.0716935	-0.0109427	0.02536	0.110992	0.003838	0.021139	0.134989
112	GCF_001730685.1	Caloranaerobacter_ferrireducens_strain_DY22619_contig1_whole_genome_shotgun_sequence	0	29.29	0.3073	-0.1205	-0.1209	0.116	0.33	0.1675	-0.3737	2.377	0.145339	-0.022634	-0.0342077	0.0329629	-0.051124	0.021066	0.154571
113	GCF_000430995.1	Thermobrachium_celere_DSM_8682_whole_genome_shotgun_sequence	0	30.87	0.2804	-0.127	-0.0762	0.1096	0.3078	0.1335	-0.4253	2.178	0.124755	-0.037597	0.00305339	0.0314981	-0.035276	0.02106	0.134085
114	GCF_000233775.1	Thermovirga_lienii_DSM_17291_complete_genome	1	47.06	0.1825	-0.0495	-0.0448	0.1274	0.1891	0.135	-0.2646	1.9087	0.091577	-0.0468154	-0.0417719	0.0998689	-0.014475	0.021041	0.149321
115	GCF_000170735.1	Caminibacter_mediatlanticus_TB-2_1103207000283_whole_genome_shotgun_sequence	0	27.3	0.2838	-0.1065	-0.154	0.1318	0.3031	0.2027	-0.3591	2.4336	0.113883	0.002025	-0.0579384	0.042547	-0.057742	0.021003	0.134687
116	GCF_001553005.1	Gemella_asaccharolytica_strain_KA00071_Scaffold7_whole_genome_shotgun_sequence	0	26.11	0.2523	-0.1472	-0.08	0.1299	0.2921	0.1526	-0.5282	2.1226	0.0776261	-0.032301	0.0216643	0.0369299	-0.0393	0.021002	0.0943521
117	GCF_000217635.1	Buchnera_aphidicola_Cinara_tujafilina_complete_genome	1	23.03	0.1522	-0.0224	-0.0186	0.1401	0.1539	0.1413	-0.1464	1.7028	-0.0347867	0.108996	0.0975654	0.0375093	-0.005976	0.020905	0.154972
118	GCF_000381365.1	Bacteroides_salyersiae_WAL_10018_=_DSM_18765_=_JCM_12988_strain_DSM_18765_acAqE-supercont1.1_whole_genome_shotgun_sequence	0	41.85	0.1689	0.0083	-0.0031	0.1234	0.1691	0.1235	0.0491	1.5956	0.0571492	0.0388909	0.0244577	0.079595	0.000507	0.020875	0.108222
119	GCF_000699585.1	Peptoclostridium_litorale_DSM_5388_strain_W6_CLIT_10c_whole_genome_shotgun_sequence	0	41.17	0.2012	-0.1708	-0.0453	0.1407	0.2639	0.1478	-0.7037	1.8826	0.0867308	-0.136567	-0.0145408	0.094771	-0.033136	0.020558	0.188058
120	GCF_000296465.1	Barnesiella_intestinihominis_YIT_11860_supercont1.1_whole_genome_shotgun_sequence	0	43.78	0.1604	0.0114	0.0483	0.1316	0.1608	0.1401	0.0711	1.2192	0.0563646	0.0316533	0.0667709	0.0938235	0.009245	0.020555	0.132061
121	GCF_000523275.1	Lebetimonas_sp._JH292_JH292contig1_whole_genome_shotgun_sequence	0	31.28	0.2116	-0.1136	-0.1012	0.1513	0.2402	0.182	-0.4928	2.1604	0.057594	-0.0263931	-0.023877	0.0744788	-0.038615	0.020517	0.100652
122	GCF_000513475.1	Candidatus_Babela_massiliensis_strain_BABL1_complete_genome	0	27.38	0.1697	-0.0331	-0.0219	0.1233	0.1729	0.1252	-0.1928	1.7469	0.000103097	0.0749965	0.0737849	0.0342969	-0.007806	0.020191	0.110657
123	GCF_000510425.1	Eubacterium_nodatum_ATCC_33099_contig00001_whole_genome_shotgun_sequence	0	37.89	0.2117	-0.115	-0.044	0.1192	0.2409	0.1271	-0.4975	1.9247	0.0841185	-0.0631982	0.00220202	0.0630257	-0.023024	0.02017	0.122666
124	GCF_000518565.1	Thermoanaerobacter_thermocopriae_JCM_7501_strain_ATCC_51646_L887DRAFT_scaffold00001.1_whole_genome_shotgun_sequence	0	34.25	0.2273	-0.1127	-0.1079	0.1422	0.2537	0.1786	-0.4602	2.2199	0.085167	-0.0414012	-0.0445602	0.0746558	-0.040558	0.020167	0.128556
125	GCF_001640865.1	Bacteroides_dorei_CL03T12C01_complete_genome	0	41.59	0.181	-0.0003	-0.0126	0.1105	0.181	0.1112	-0.0014	1.6847	0.0682098	0.0316836	0.0161818	0.0658829	-0.002316	0.01999	0.101286
126	GCF_900142225.1	Clostridium_proteolyticum_DSM_3090_whole_genome_shotgun_sequence	0	33.93	0.2304	-0.1182	-0.0265	0.1	0.2589	0.1034	-0.4739	1.8296	0.0869877	-0.0451872	0.0383464	0.0314563	-0.017906	0.019901	0.109858
127	GCF_000022525.1	Neorickettsia_risticii_str._Illinois_complete_genome	1	41.27	0.1864	0.0428	-0.0476	0.0958	0.1913	0.107	0.2254	2.0323	0.0723305	0.0764976	-0.0173116	0.0501834	-0.004786	0.019894	0.117905
128	GCF_000158455.1	Helicobacter_winghamensis_ATCC_BAA-430_supercont1.1_whole_genome_shotgun_sequence	0	34.83	0.2282	-0.03	-0.0108	0.0881	0.2302	0.0888	-0.1308	1.6928	0.0883856	0.0381921	0.049809	0.0223675	-0.005113	0.019788	0.110688
129	GCF_900130025.1	Sporanaerobacter_acetigenes_DSM_13106_whole_genome_shotgun_sequence	0	31.14	0.2822	-0.1259	-0.1152	0.1213	0.309	0.1673	-0.4196	2.3304	0.127634	-0.0379432	-0.0372178	0.0440415	-0.047786	0.019728	0.145103
130	GCF_001481655.1	Myroides_odoratimimus_strain_PR63039_complete_genome	0	34.19	0.2107	-0.0672	-0.0552	0.1111	0.2212	0.1241	-0.3089	2.0315	0.0683271	0.00442013	0.00842226	0.0433684	-0.019099	0.01971	0.0814855
131	GCF_000328625.1	Halobacteroides_halobius_DSM_5150_complete_genome	0	32.46	0.2699	-0.0713	-0.0673	0.0908	0.2792	0.113	-0.2583	2.2088	0.120611	0.00958652	0.00446739	0.0176646	-0.024642	0.019704	0.122356
132	GCF_000761095.1	Caloranaerobacter_azorensis_H53214_contig1_whole_genome_shotgun_sequence	0	29.25	0.3378	-0.1162	-0.0769	0.0843	0.3572	0.1141	-0.3314	2.3107	0.175679	-0.0181198	0.00998062	0.00113795	-0.035783	0.019526	0.176896
133	GCF_001612575.1	Streptobacillus_notomytis_strain_AHL_370-1_B-10-16_S9CLC_contig_2_whole_genome_shotgun_sequence	0	25.06	0.3231	-0.1327	-0.1467	0.12	0.3493	0.1895	-0.3896	2.4561	0.144229	-0.0121769	-0.0400921	0.0237502	-0.063317	0.019302	0.152058
134	GCF_000194985.1	Dialister_micraerophilus_DSM_19965_SCAFFOLD1_whole_genome_shotgun_sequence	0	34.54	0.1784	-0.1391	-0.0062	0.1129	0.2262	0.1131	-0.6622	1.6253	0.0374263	-0.0693546	0.0557744	0.0462617	-0.016805	0.019288	0.107059
135	GCF_900129115.1	Thermoanaerobacter_uzonensis_DSM_18761_whole_genome_shotgun_sequence	0	33.76	0.2357	-0.1089	-0.0782	0.1177	0.2596	0.1413	-0.4327	2.157	0.0916081	-0.0349767	-0.0125532	0.0486253	-0.031238	0.019236	0.11017
136	GCF_000763575.1	Thermoanaerobacter_kivui_strain_DSM_2030_complete_genome	0	35.01	0.2281	-0.1123	-0.08	0.1236	0.2542	0.1472	-0.4574	2.145	0.0890052	-0.045072	-0.0202384	0.0584298	-0.032118	0.019216	0.117376
137	GCF_000162575.1	Helicobacter_canadensis_MIT_98-5491_chromosome_whole_genome_shotgun_sequence	0	33.69	0.2433	-0.0255	0.0208	0.0767	0.2446	0.0795	-0.1042	1.3057	0.0989283	0.0487983	0.0867763	0.00740664	0.003114	0.019198	0.140546
138	GCF_000212395.1	Thermodesulfobium_narugense_DSM_14796_complete_genome	1	33.87	0.1871	-0.0298	-0.059	0.1119	0.1894	0.1266	-0.1579	2.0562	0.0434479	0.0435341	0.00612887	0.0431689	-0.014381	0.019182	0.0753927
139	GCF_000416985.1	Sphingobacterium_paucimobilis_HER1398_contig15_whole_genome_shotgun_sequence	0	40.85	0.1679	-0.0201	0.0095	0.1128	0.1691	0.1132	-0.1189	1.487	0.0521515	0.0158472	0.0417658	0.0658715	-0.000671	0.019132	0.0951543
140	GCF_000025645.1	Thermoanaerobacter_italicus_Ab9_complete_genome	1	34.15	0.2352	-0.1134	-0.0776	0.1185	0.2611	0.1416	-0.4493	2.1503	0.0926672	-0.0415656	-0.0137894	0.0506435	-0.03168	0.019073	0.114323
141	GCF_900167115.1	Eubacterium_uniforme_strain_ATCC_35992_whole_genome_shotgun_sequence	0	32.26	0.2993	-0.0744	-0.0702	0.0812	0.3084	0.1073	-0.2436	2.2841	0.149212	0.00755778	0.00250903	0.00743992	-0.027059	0.01907	0.149609
142	GCF_900167185.1	Selenihalanaerobacter_shriftii_strain_ATCC_BAA-73_whole_genome_shotgun_sequence	0	31.69	0.293	-0.0703	-0.0899	0.0867	0.3013	0.1248	-0.2355	2.3744	0.140633	0.0147109	-0.0145073	0.0111595	-0.032422	0.01907	0.14258
143	GCF_900109075.1	Myroides_marinus_strain_DSM_23048_whole_genome_shotgun_sequence	0	33.96	0.2156	-0.0585	-0.0508	0.1018	0.2234	0.1138	-0.265	2.0338	0.0723077	0.0143521	0.0139051	0.03335	-0.016919	0.018983	0.0820972
144	GCF_000153925.1	Ruminococcus_torques_ATCC_27756_Scfld022_whole_genome_shotgun_sequence	0	41.79	0.2251	-0.1186	0.0262	0.0702	0.2545	0.0749	-0.485	1.2143	0.113109	-0.0876877	0.0540402	0.0262076	-0.002443	0.018913	0.15521
145	GCF_001593535.1	Neorickettsia_sp._179522_N_sp179522.1.0_Cont1_whole_genome_shotgun_sequence	0	41.07	0.1841	0.0413	-0.0451	0.0924	0.1886	0.1028	0.2209	2.0253	0.069231	0.0760688	-0.01387	0.0461586	-0.004491	0.018872	0.113589
146	GCF_001888055.1	Rappaport_israeli_strain_B08008_contig00001_whole_genome_shotgun_sequence	0	45.11	0.2387	0.0538	0.1821	0.1201	0.2446	0.2181	0.2217	0.5831	0.139982	0.0669294	0.194309	0.0864779	0.049915	0.018868	0.263266
147	GCF_000145615.1	Thermoanaerobacterium_thermosaccharolyticum_DSM_571_complete_genome	1	34.11	0.224	-0.1146	-0.0838	0.127	0.2516	0.1521	-0.4729	2.154	0.0813073	-0.0425514	-0.0198011	0.0590185	-0.033314	0.018841	0.110891
148	GCF_000146025.2	Uncultured_Termite_group_1_bacterium_phylotype_Rs-D17_DNA_complete_genome	0	35.21	0.1886	-0.0914	-0.0634	0.1304	0.2096	0.145	-0.4511	2.0232	0.0503047	-0.0252433	-0.00458008	0.0658545	-0.023875	0.018811	0.0867501
149	GCF_000384655.1	Brachyspira_innocens_ATCC_29796_strain_B256_F811DRAFT_scaffold00001.1_C_whole_genome_shotgun_sequence	0	28.04	0.2286	-0.0773	-0.1385	0.1288	0.2413	0.1892	-0.3262	2.3924	0.0616415	0.0272613	-0.0459225	0.0418584	-0.041623	0.018738	0.0916726
150	GCF_000012825.1	Bacteroides_vulgatus_ATCC_8482_complete_genome	1	42.2	0.1689	-0.0067	-0.0205	0.1118	0.169	0.1136	-0.0399	1.7523	0.0585483	0.0220162	0.00540981	0.0690883	-0.004217	0.018735	0.0933546
151	GCF_000013165.1	Neorickettsia_sennetsu_strain_Miyayama_complete_genome	1	41.08	0.1854	0.0418	-0.0515	0.0893	0.19	0.1031	0.222	2.0942	0.070571	0.0765153	-0.020317	0.0430899	-0.005817	0.018713	0.114474
152	GCF_000403275.1	Lachnospiraceae_bacterium_28-4_acPFn-supercont1.1_whole_genome_shotgun_sequence	0	44.3	0.2324	-0.0967	0.0026	0.0787	0.2517	0.0787	-0.3944	1.5373	0.130443	-0.079232	0.0186226	0.0425478	-0.006996	0.018539	0.159532
153	GCF_002021925.1	Campylobacter_pinnipediorum_subsp._pinnipediorum_strain_RM17260_complete_genome	0	30.42	0.212	-0.0825	-0.1365	0.1403	0.2275	0.1958	-0.371	2.3424	0.054556	0.00931336	-0.0551279	0.0607925	-0.040528	0.018494	0.0989844
154	GCF_000373085.1	Bacteroides_massiliensis_B84634_=_Timone_84634_=_DSM_17679_=_JCM_13223_strain_DSM_17679_B035DRAFT_scaffold_0.1_whole_genome_shotgun_sequence	0	43.03	0.155	-0.0113	0.0023	0.1185	0.1554	0.1186	-0.0727	1.5516	0.0479664	0.0129705	0.024302	0.0783809	-0.000986	0.018403	0.0959331
155	GCF_000187895.1	Bacteroides_plebeius_DSM_17135_Scfld_02_13_whole_genome_shotgun_sequence	0	44.53	0.1579	-0.0174	-0.0021	0.1163	0.1589	0.1163	-0.1097	1.5888	0.0568629	-0.00116395	0.0128398	0.0808662	-0.002355	0.018335	0.0996943
156	GCF_000803625.1	Candidatus_Saccharibacteria_oral_taxon_TM7x_complete_genome	0	44.45	0.1763	-0.0226	0.0224	0.1009	0.1777	0.1034	-0.1273	1.3523	0.0749431	-0.00593545	0.0377164	0.0652163	0.001672	0.018293	0.10643
157	GCF_000381525.1	Peptostreptococcus_anaerobius_VPI_4330_=_DSM_2949_F823DRAFT_scaffold00001.1_whole_genome_shotgun_sequence	0	36.04	0.2054	-0.1382	-0.0601	0.1293	0.2476	0.1425	-0.5925	2.0057	0.0704228	-0.076489	-0.00518786	0.067347	-0.030205	0.018245	0.123986
158	GCF_000401235.1	Bacillus_nealsonii_AAU1_contig00045_whole_genome_shotgun_sequence	0	34.75	0.1662	-0.1013	-0.0746	0.1551	0.1946	0.1721	-0.5474	2.0193	0.0260658	-0.0326794	-0.0136143	0.0891176	-0.028113	0.018215	0.0993714
159	GCF_000758845.1	Tissierellia_bacterium_S7-1-4_contig05_whole_genome_shotgun_sequence	0	34.74	0.1909	-0.119	-0.0361	0.1179	0.225	0.1233	-0.5575	1.8682	0.0507258	-0.0503258	0.0249328	0.0518864	-0.020928	0.018207	0.0917586
160	GCF_000243215.1	Odoribacter_laneus_YIT_12061_supercont1.1_whole_genome_shotgun_sequence	0	40.37	0.2046	-0.0085	0.0002	0.0889	0.2048	0.0889	-0.0416	1.5685	0.0869326	0.0300182	0.0347258	0.0404721	-0.000717	0.01819	0.106312
161	GCF_000156655.1	Holdemanella_biformis_DSM_3989_Scfld5_whole_genome_shotgun_sequence	0	32.39	0.2292	-0.0501	-0.0385	0.0878	0.2346	0.0958	-0.2151	1.9841	0.0796314	0.0311615	0.033597	0.014446	-0.013214	0.018184	0.0930034
162	GCF_000424465.1	Butyrivibrio_hungatei_NK4A153_G628DRAFT_scaffold00001.1_C_whole_genome_shotgun_sequence	0	41.06	0.1778	-0.0715	0.0187	0.094	0.1916	0.0959	-0.3822	1.3744	0.062891	-0.0366776	0.0499771	0.0477274	-0.003393	0.018053	0.10038
163	GCF_000378745.1	Prevotella_amnii_DSM_23384_=_JCM_14753_strain_DSM_23384_F596DRAFT_scaffold00001.1_whole_genome_shotgun_sequence	0	37.18	0.1652	-0.0234	-0.0243	0.1119	0.1669	0.1145	-0.1406	1.7849	0.0347801	0.0322048	0.0252448	0.0535079	-0.006634	0.017915	0.0758103
164	GCF_001020565.1	Maribacter_thermophilus_strain_HT7-2_Scaffold1_whole_genome_shotgun_sequence	0	38.89	0.1662	-0.0592	-0.0231	0.1158	0.1765	0.118	-0.3423	1.7678	0.0426161	-0.0127545	0.0183939	0.0627492	-0.010698	0.017874	0.0790861
165	GCF_900100165.1	Flavobacterium_glycines_strain_Gm-149_whole_genome_shotgun_sequence	0	34.1	0.1846	-0.0337	-0.0074	0.0982	0.1876	0.0984	-0.1808	1.6462	0.0418673	0.0384022	0.056646	0.0301873	-0.004681	0.017869	0.0857184
166	GCF_000744935.1	Clostridium_sp._KNHs214_CC89DRAFT_scf7180000000039_quiver.6_C_whole_genome_shotgun_sequence	0	30.53	0.2873	-0.1369	-0.0693	0.0952	0.3183	0.1177	-0.4446	2.1999	0.130296	-0.0456758	0.0115542	0.0160361	-0.032925	0.017866	0.139477
167	GCF_000175295.2	Thermoanaerobacter_brockii_subsp._finnii_Ako-1_complete_genome	1	34.5	0.2378	-0.118	-0.0928	0.1205	0.2655	0.1521	-0.4607	2.2267	0.0966664	-0.0480403	-0.0306373	0.0537367	-0.03628	0.017713	0.124413
168	GCF_000816265.1	Campylobacter_subantarcticus_LMG_24374_complete_genome	0	29.94	0.2232	-0.0548	-0.0808	0.0992	0.2298	0.1279	-0.2406	2.2542	0.0638371	0.0395844	0.00283198	0.0181932	-0.023453	0.017711	0.0773376
169	GCF_001316435.1	Caloranaerobacter_sp._TR13_contig1_whole_genome_shotgun_sequence	0	29.07	0.296	-0.1258	-0.1223	0.1117	0.3216	0.1657	-0.4019	2.4015	0.133159	-0.0267556	-0.0345719	0.0279757	-0.050269	0.01768	0.142916
170	GCF_000373165.1	Thermoanaerobacter_indiensis_BSB-33_B044DRAFT_scaffold1.1_whole_genome_shotgun_sequence	0	34.2	0.2383	-0.1151	-0.0887	0.1167	0.2647	0.1466	-0.4498	2.2205	0.0959671	-0.0435334	-0.0251248	0.0489997	-0.034567	0.017616	0.118899
171	GCF_000155815.1	Bacteroides_eggerthii_DSM_20697_Scfld1_whole_genome_shotgun_sequence	0	44.16	0.1391	-0.0064	0.0141	0.1258	0.1393	0.1266	-0.0461	1.459	0.0365838	0.0118179	0.0307818	0.0892105	0.001157	0.017597	0.101902
172	GCF_000195635.1	Bacteroides_fluxus_YIT_12057_genomic_scaffold_Scfld297_whole_genome_shotgun_sequence	0	45.64	0.139	0.0068	0.0215	0.1275	0.1392	0.1293	0.0486	1.4041	0.0424003	0.0170906	0.0312137	0.0955334	0.003846	0.017587	0.110412
173	GCF_000019085.1	Thermoanaerobacter_pseudethanolicus_ATCC_33223_complete_genome	1	34.51	0.2367	-0.1186	-0.0915	0.1201	0.2648	0.151	-0.4643	2.2221	0.0956064	-0.0486939	-0.0293844	0.053368	-0.035909	0.017575	0.123383
174	GCF_000806225.2	Thermoanaerobacter_sp._YS13_THYS13_contig4_whole_genome_shotgun_sequence	0	34.02	0.2345	-0.1157	-0.0764	0.112	0.2615	0.1356	-0.4585	2.1692	0.0914475	-0.0431693	-0.0119774	0.0437374	-0.030876	0.017428	0.110827
175	GCF_000156035.2	Tyzzerella_nexilis_DSM_1787_Scfld3_whole_genome_shotgun_sequence	0	38.94	0.2376	-0.1182	-0.0153	0.0809	0.2654	0.0823	-0.4617	1.7577	0.114216	-0.0720223	0.0259584	0.0280054	-0.013197	0.017412	0.140323
176	GCF_000353265.2	Thermoanaerobacter_thermohydrosulfuricus_WC1_scaffold00016_whole_genome_shotgun_sequence	0	33.73	0.2323	-0.1091	-0.0982	0.1205	0.2566	0.1554	-0.4393	2.2545	0.0880882	-0.035016	-0.032412	0.0513316	-0.035959	0.017272	0.112566
177	GCF_000273175.1	Bacteroides_nordii_CL02T12C05_supercont1.1_whole_genome_shotgun_sequence	0	40.73	0.1613	0.0005	-0.0222	0.1069	0.1613	0.1092	0.003	1.7753	0.0450718	0.03709	0.0106308	0.0595966	-0.003524	0.017256	0.0840946
178	GCF_000186225.1	Bacteroides_helcogenes_P_36-108_complete_genome	1	44.72	0.1327	0.0037	0.0171	0.1301	0.1327	0.1312	0.0279	1.4402	0.0324224	0.0189184	0.0311452	0.0952597	0.002748	0.017196	0.107021
179	GCF_000010645.1	Candidatus_Azobacteroides_pseudotrichonymphae_genomovar._CFP2_DNA_complete_genome	1	32.66	0.2144	-0.011	-0.0765	0.084	0.2147	0.1136	-0.0515	2.3098	0.0659107	0.0688153	-0.00567424	0.0114893	-0.017338	0.017162	0.0961455
180	GCF_001559795.1	Streptobacillus_hongkongensis_strain_DSM_26322_DSM26322_S22CLC_contig_3_whole_genome_shotgun_sequence	0	25.67	0.3038	-0.1289	-0.1757	0.1309	0.33	0.2191	-0.4012	2.501	0.127367	-0.0116442	-0.0719641	0.0365555	-0.070238	0.017145	0.151239
181	GCF_000621985.1	Lachnospiraceae_bacterium_V9D3004_T524DRAFT_scaffold00001.1_C_whole_genome_shotgun_sequence	0	40.62	0.181	-0.1029	-0.0147	0.103	0.2082	0.104	-0.5168	1.7127	0.0643321	-0.0657208	0.0186487	0.055353	-0.013256	0.017126	0.108948
182	GCF_000331595.1	Wolbachia_endosymbiont_of_Diaphorina_citri_Contig60_whole_genome_shotgun_sequence	0	33.45	0.1894	-0.0625	-0.1329	0.1342	0.1995	0.1888	-0.3189	2.3512	0.0440689	0.0130838	-0.0657937	0.064157	-0.033556	0.017107	0.102753
183	GCF_000259075.1	Marinilabilia_salmonicolor_JCM_21150_Contig2_whole_genome_shotgun_sequence	0	42.08	0.1539	0.0077	0.0084	0.1114	0.1541	0.1117	0.0502	1.4959	0.0430686	0.037059	0.0348748	0.0683135	0.002147	0.017076	0.0954529
184	GCF_000472625.1	Caloramator_sp._ALD01_A3M9DRAFT_scaffold_0.1_C_whole_genome_shotgun_sequence	0	31.34	0.2775	-0.1262	-0.0945	0.1043	0.3049	0.1408	-0.4266	2.3066	0.123734	-0.0393144	-0.0174595	0.0276662	-0.039385	0.017041	0.133888
185	GCF_000621425.1	Lachnospiraceae_bacterium_AB2028_T322DRAFT_scaffold00001.1_whole_genome_shotgun_sequence	0	43.65	0.1792	-0.0631	0.0162	0.0893	0.19	0.0908	-0.3386	1.391	0.0746449	-0.0421504	0.035283	0.0511175	-0.002727	0.017034	0.10586
186	GCF_000015865.1	Clostridium_thermocellum_ATCC_27405_complete_genome	1	38.99	0.1982	-0.1125	-0.0502	0.1144	0.2279	0.1249	-0.5161	1.9841	0.0750159	-0.0665901	-0.00917696	0.0616616	-0.022806	0.017032	0.118102
187	GCF_000306885.1	Wolbachia_endosymbiont_of_Onchocerca_ochengi_complete_genome_strain_wOo	1	32.07	0.2118	-0.0471	-0.103	0.1029	0.217	0.1456	-0.2186	2.3567	0.0609521	0.0358755	-0.0293964	0.0285464	-0.026663	0.016948	0.081739
188	GCF_000403455.2	Dorea_sp._5-2_acPFE-supercont1.1_whole_genome_shotgun_sequence	0	45.16	0.2196	-0.086	-0.0209	0.0846	0.2358	0.0871	-0.3731	1.8126	0.121081	-0.0731384	-0.00892638	0.0511341	-0.011852	0.016782	0.150679
189	GCF_000816185.1	Campylobacter_insulaenigrae_NCTC_12927_complete_genome	0	28.19	0.2455	-0.0465	-0.1008	0.0874	0.2498	0.1334	-0.1871	2.4269	0.0791412	0.0572579	-0.00892872	0.000926954	-0.0288	0.016781	0.0980937
190	GCF_900142995.1	Caldanaerovirga_acetigignens_strain_DSM_18802_whole_genome_shotgun_sequence	0	43.53	0.1775	-0.114	-0.0374	0.1186	0.2109	0.1244	-0.5711	1.8767	0.0724652	-0.0924077	-0.0177521	0.0800426	-0.020166	0.016776	0.143221
191	GCF_000173915.1	Gemella_haemolysans_ATCC_10379_ctg1119035638547_whole_genome_shotgun_sequence	0	30.77	0.2175	-0.1238	-0.042	0.1007	0.2503	0.1091	-0.5177	1.9657	0.0614551	-0.0338613	0.0377242	0.0222858	-0.021598	0.016699	0.082723
192	GCF_000687695.1	Lachnospiraceae_bacterium_P6B14_T512DRAFT_scaffold00001.1_C_whole_genome_shotgun_sequence	0	45.89	0.1692	-0.0766	-0.028	0.1108	0.1858	0.1143	-0.4252	1.8185	0.0735997	-0.0676485	-0.0194633	0.0796143	-0.01324	0.016611	0.129269
193	GCF_000325665.1	Brachyspira_pilosicoli_P43/6/78_complete_genome	0	27.92	0.2349	-0.0638	-0.1584	0.1137	0.2434	0.195	-0.2653	2.519	0.0674618	0.0414041	-0.0652575	0.0263836	-0.044468	0.016601	0.105925
194	GCF_000495505.1	Campylobacter_fetus_subsp._testudinum_03-427_complete_genome	0	33.12	0.1856	-0.0724	-0.1025	0.1291	0.1992	0.1648	-0.3718	2.2417	0.0389496	0.00495137	-0.03384	0.0580262	-0.028365	0.016547	0.077806
195	GCF_000008765.1	Clostridium_acetobutylicum_ATCC_824_chromosome_complete_genome	1	30.93	0.2758	-0.1227	-0.0576	0.0855	0.3019	0.1031	-0.4186	2.1635	0.120395	-0.0336183	0.0213709	0.00758556	-0.026389	0.016525	0.127041
196	GCF_000154205.1	Bacteroides_uniformis_ATCC_8492_Scfld_3.0.1_32_whole_genome_shotgun_sequence	0	46.59	0.1226	-0.0048	0.0315	0.1335	0.1227	0.1371	-0.0394	1.3388	0.0297981	0.000402079	0.0367409	0.104501	0.00322	0.016513	0.11471
197	GCF_001487105.1	Ruminococcus_sp._AT10_whole_genome_shotgun_sequence	0	42.42	0.2268	-0.1147	0.0123	0.0664	0.2542	0.0675	-0.4682	1.387	0.117328	-0.0871622	0.037174	0.0243755	-0.004814	0.016468	0.152772
198	GCF_000237825.1	Thermanaerovibrio_velox_DSM_12556_chromosome_whole_genome_shotgun_sequence	0	58.78	0.1636	0.0562	-0.0578	0.0807	0.173	0.0993	0.3311	2.1926	0.120521	0.0444333	-0.0811945	0.0722339	-0.004924	0.016457	0.168255
199	GCF_000154845.1	Bacteroides_coprocola_DSM_17136_Scfld_02_30_whole_genome_shotgun_sequence	0	41.67	0.1526	-0.0221	-0.0242	0.1113	0.1542	0.1139	-0.144	1.7851	0.0401296	0.00945505	0.00420514	0.0669328	-0.006155	0.016442	0.078724
200	GCF_001687475.1	Campylobacter_hepaticus_strain_HV10_scaffold_0_whole_genome_shotgun_sequence	0	27.73	0.238	-0.0238	-0.0337	0.0723	0.2392	0.0798	-0.0998	2.0068	0.0698023	0.0824218	0.060337	-0.0156099	-0.009741	0.016407	0.124699
201	GCF_000621905.1	Lachnospiraceae_bacterium_NC2004_T510DRAFT_scaffold00001.1_C_whole_genome_shotgun_sequence	0	39.63	0.2162	-0.0286	-0.0754	0.0855	0.218	0.114	-0.1313	2.2933	0.0955744	0.0138819	-0.0373902	0.0347607	-0.018742	0.016336	0.109241
202	GCF_900176115.1	Peptoniphilus_asaccharolyticus_DSM_20463_whole_genome_shotgun_sequence	0	32.41	0.2337	-0.1451	-0.0691	0.1127	0.2751	0.1322	-0.5555	2.1211	0.0842113	-0.0639457	0.0029028	0.0394085	-0.032506	0.016304	0.112881
203	GCF_900155565.1	Anaerosalibacter_sp._Marseille-P3206_whole_genome_shotgun_sequence	0	30.74	0.2785	-0.1251	-0.1315	0.1176	0.3053	0.1764	-0.4222	2.4118	0.122335	-0.0350007	-0.0516346	0.0390921	-0.051324	0.016304	0.142777
204	GCF_000798815.1	Alistipes_sp._ZOR0009_L990_4_whole_genome_shotgun_sequence	0	43.34	0.1252	-0.0025	0.0281	0.1289	0.1253	0.1319	-0.0196	1.3564	0.0194057	0.02011	0.0486425	0.0897492	0.003197	0.016208	0.105839
205	GCF_000189775.2	Thermoanaerobacterium_xylanolyticum_LX-11_complete_genome	1	34.98	0.2206	-0.1141	-0.0875	0.1182	0.2484	0.1471	-0.4774	2.2081	0.0813853	-0.0467113	-0.0275972	0.0529361	-0.032793	0.016089	0.111218
206	GCF_000025725.1	Denitrovibrio_acetiphilus_DSM_12809_complete_genome	1	42.54	0.128	-0.0413	-0.0169	0.1307	0.1345	0.1318	-0.3121	1.6994	0.0190076	-0.0144049	0.00740903	0.0890503	-0.007562	0.016034	0.0924859
207	GCF_900168125.1	Sphingobacterium_nematocida_strain_DSM_24091_whole_genome_shotgun_sequence	0	39.85	0.1608	-0.0253	-0.0116	0.1015	0.1628	0.1021	-0.1558	1.685	0.0410539	0.0160035	0.025374	0.0514479	-0.004435	0.016023	0.0723343
208	GCF_000252855.1	Riemerella_anatipestifer_ATCC_11845_=_DSM_15868_complete_genome	1	35.01	0.176	-0.0773	-0.0428	0.1094	0.1922	0.1175	-0.4136	1.9441	0.0369052	-0.010072	0.0169616	0.0442298	-0.015989	0.015942	0.0608885
209	GCF_000007925.1	Prochlorococcus_marinus_subsp._marinus_str._CCMP1375_complete_genome	1	36.44	0.1505	0.0123	-0.0691	0.0994	0.1511	0.1211	0.0816	2.1782	0.0171219	0.0718685	-0.0160711	0.0386965	-0.009179	0.015817	0.0849349
210	GCF_000403255.1	Lachnospiraceae_bacterium_3-1_acPFp-supercont1.1_whole_genome_shotgun_sequence	0	41.63	0.2228	-0.0934	-0.0195	0.0792	0.2416	0.0815	-0.3969	1.8124	0.11017	-0.0616307	0.00909346	0.0347078	-0.011738	0.015815	0.131237
211	GCF_000374585.1	Bacteroides_barnesiae_DSM_18169_=_JCM_13652_strain_DSM_18169_C510DRAFT_scaffold00001.1_whole_genome_shotgun_sequence	0	47.16	0.1222	-0.0138	0.0253	0.1261	0.123	0.1286	-0.1123	1.3724	0.0316767	-0.011651	0.0278573	0.0988812	0.00136	0.015761	0.108133
212	GCF_000246925.1	Peptoniphilus_rhinitidis_1-13_whole_genome_shotgun_sequence	0	29.66	0.2505	-0.1137	-0.0858	0.1019	0.2751	0.1332	-0.4261	2.2708	0.0900178	-0.0178159	-0.000849728	0.0200186	-0.033077	0.01576	0.0939259
213	GCF_000195615.1	Bacteroides_clarus_YIT_12056_genomic_scaffold_Scfld52_whole_genome_shotgun_sequence	0	45.38	0.128	-0.0074	0.0136	0.1221	0.1282	0.1228	-0.0579	1.4598	0.0303609	0.0042832	0.0245378	0.0893213	0.000836	0.015726	0.0975732
214	GCF_900106755.1	Bacteroides_faecis_MAJ27_whole_genome_shotgun_sequence	0	42.65	0.1389	-0.021	-0.0049	0.1139	0.1405	0.114	-0.1499	1.6136	0.0303473	0.00530588	0.0188911	0.0725939	-0.003066	0.015718	0.0810917
215	GCF_000024505.1	Anaplasma_centrale_str._Israel_complete_genome	1	49.98	0.1753	0.0249	-0.1061	0.0743	0.1771	0.1295	0.1411	2.5305	0.0960501	0.0119442	-0.11682	0.0558897	-0.016748	0.015671	0.161675
216	GCF_000364225.1	Eubacterium_plexicaudatum_ASF492_acLZb-supercont1.1_whole_genome_shotgun_sequence	0	40.42	0.2088	-0.0881	-0.0398	0.0918	0.2266	0.1001	-0.3995	1.9804	0.0913325	-0.0498496	-0.00550965	0.0435283	-0.016411	0.015652	0.112923
217	GCF_900104635.1	Tyzzerella_sp._Marseille-P3062_whole_genome_shotgun_sequence	0	40.22	0.2394	-0.1206	-0.0198	0.0752	0.2681	0.0778	-0.4667	1.8278	0.121133	-0.0812783	0.015432	0.0263036	-0.013807	0.015627	0.149028
218	GCF_900120165.1	Ezakiella_sp._Marseille-P2951_strain_Marseille-P2951T_genome_assembly_chromosome:_contig00001	0	36.69	0.1465	-0.1079	-0.0093	0.1132	0.182	0.1136	-0.6346	1.6532	0.0141213	-0.0496706	0.0425518	0.0532774	-0.013585	0.015585	0.085532
219	GCF_000632985.1	Neorickettsia_helminthoeca_str._Oregon_complete_genome	0	41.69	0.1474	0.0116	-0.0559	0.1008	0.1479	0.1153	0.0787	2.0774	0.0350095	0.0430479	-0.027589	0.0564953	-0.007076	0.015516	0.083855
220	GCF_000509405.1	Tenacibaculum_maritimum_NBRC_15946_whole_genome_shotgun_sequence	0	32.02	0.2383	-0.1001	-0.0276	0.0767	0.2585	0.0815	-0.3977	1.9161	0.0872522	-0.0168567	0.046239	0.00219026	-0.014249	0.015513	0.100199
221	GCF_001643955.1	Campylobacter_hyointestinalis_subsp._hyointestinalis_LMG_9260_complete_genome	0	33.96	0.1667	-0.0806	-0.0781	0.1307	0.1852	0.1522	-0.4505	2.1094	0.0234077	-0.00774792	-0.0133949	0.06225	-0.023551	0.015487	0.068282
222	GCF_000154525.1	Bacteroides_stercoris_ATCC_43183_Scfld_02_15_whole_genome_shotgun_sequence	0	46.01	0.118	-0.0199	0.0143	0.1287	0.1196	0.1295	-0.167	1.4598	0.0228794	-0.0115913	0.0222717	0.0978891	-0.000867	0.015472	0.103615
223	GCF_900095615.1	Sporanaerobacter_sp._PP17-6a_isolate_PP176A_whole_genome_shotgun_sequence	0	33.57	0.2492	-0.1212	-0.1021	0.1116	0.2772	0.1512	-0.4526	2.3115	0.104349	-0.046259	-0.0355587	0.0419318	-0.038966	0.015448	0.126693
224	GCF_000525855.1	Listeria_cornellensis_FSL_F6-0969_c18_whole_genome_shotgun_sequence	0	42.09	0.1927	-0.0442	0.0043	0.0791	0.1977	0.0792	-0.2255	1.5166	0.0819086	-0.0148946	0.0307277	0.0360447	-0.002668	0.015422	0.0957825
225	GCF_900129705.1	Flavobacterium_granuli_strain_DSM_19729_whole_genome_shotgun_sequence	0	35.5	0.1534	-0.048	-0.0142	0.1049	0.1607	0.1059	-0.3029	1.7054	0.0162641	0.0166034	0.0432546	0.0412603	-0.007212	0.01542	0.0641371
226	GCF_001562425.1	Fervidicola_ferrireducens_strain_Y170_AN618_contig000001_whole_genome_shotgun_sequence	0	45.96	0.153	-0.1118	-0.0188	0.1144	0.1895	0.116	-0.6309	1.7336	0.0576795	-0.103223	-0.0105929	0.0834329	-0.015665	0.01541	0.145104
227	GCF_000425425.1	Flavobacterium_daejeonense_DSM_17708_H599DRAFT_scaffold00001.1_C_whole_genome_shotgun_sequence	0	34.71	0.1682	-0.0429	-0.0136	0.0949	0.1736	0.0958	-0.2495	1.7131	0.0279059	0.0259349	0.047574	0.0287927	-0.006351	0.015372	0.0674067
228	GCF_000424085.1	Blautia_wexlerae_AGR2146_G599DRAFT_scaffold00001.1_C_whole_genome_shotgun_sequence	0	41.24	0.1898	-0.1053	0.0145	0.0728	0.2171	0.0743	-0.5065	1.3749	0.0756106	-0.0714417	0.0449296	0.0270897	-0.004927	0.015351	0.116505
229	GCF_001311035.1	[Clostridium]_glycyrrhizinilyticum_JCM_13369_whole_genome_shotgun_sequence	0	45.82	0.221	-0.1053	0.0211	0.0591	0.2448	0.0628	-0.4447	1.2278	0.12512	-0.0959736	0.0299662	0.0276956	-0.001561	0.015295	0.162883
230	GCF_001275135.1	Prevotella_sp._109_contig00001_whole_genome_shotgun_sequence	0	46.21	0.0922	-0.0677	-0.0101	0.1727	0.1144	0.173	-0.6332	1.6293	-0.00212105	-0.0604625	-0.00306996	0.142514	-0.012621	0.01524	0.154854
231	GCF_000513195.1	Bacteroides_timonensis_isolate_AP1_whole_genome_shotgun_sequence	0	43.29	0.1404	-0.0039	-0.0032	0.1084	0.1404	0.1084	-0.028	1.6001	0.0344058	0.0189779	0.0175779	0.069093	-0.000871	0.015199	0.0814048
232	GCF_001676785.2	Brachyspira_hyodysenteriae_ATCC_27164_complete_genome	0	27.09	0.2275	-0.0799	-0.163	0.124	0.2412	0.2048	-0.3376	2.4914	0.0567438	0.0297498	-0.0659497	0.034091	-0.046998	0.015193	0.0980636
233	GCF_001642655.1	Clostridium_tyrobutyricum_strain_KCTC_5387_complete_genome	0	31.08	0.247	-0.1278	-0.0873	0.1067	0.2781	0.1379	-0.4776	2.2567	0.0921944	-0.0395218	-0.00903533	0.0292541	-0.035214	0.015192	0.104877
234	GCF_000511775.1	Bacteroides_pyogenes_JCM_10003_whole_genome_shotgun_sequence	0	46.51	0.1099	-0.0384	-0.0064	0.1405	0.1164	0.1406	-0.3364	1.6161	0.0167782	-0.0327694	-0.000782412	0.111251	-0.006097	0.015191	0.117187
235	GCF_001318345.1	Bacteroides_cellulosilyticus_strain_WH2_complete_genome	0	42.7	0.1484	-0.0012	-0.015	0.1023	0.1484	0.1034	-0.0081	1.7168	0.0400472	0.0248381	0.00855572	0.0611501	-0.002357	0.015164	0.0776739
236	GCF_000156575.1	Anaerococcus_lactolyticus_ATCC_51172_SCAFFOLD1_whole_genome_shotgun_sequence	0	34.42	0.1458	-0.1267	-0.0216	0.1226	0.1932	0.1245	-0.7152	1.7455	0.00434659	-0.0563118	0.0409394	0.0555868	-0.018687	0.015138	0.0891955
237	GCF_000255455.1	Aquimarina_agarilytica_ZC1_Scaffold1_whole_genome_shotgun_sequence	0	32.94	0.1986	-0.0675	-0.0213	0.0834	0.2098	0.0861	-0.3277	1.8207	0.0512301	0.0108155	0.0482075	0.011764	-0.009866	0.015138	0.0721377
238	GCF_000179055.1	Prevotella_bryantii_B14_contig_108_whole_genome_shotgun_sequence	0	38.42	0.1507	0.0029	-0.0253	0.0999	0.1508	0.1031	0.0191	1.8188	0.0252372	0.051863	0.0184067	0.0453812	-0.003526	0.015133	0.0756634
239	GCF_000155695.1	Verrucomicrobiae_bacterium_DG1235_scf_1104243000192_whole_genome_shotgun_sequence	0	54.2	0.1796	0.0628	0.2093	0.1574	0.1902	0.2619	0.3364	0.6449	0.119033	0.0486061	0.192622	0.151175	0.047469	0.015122	0.276566
240	GCF_000518245.1	Brachyspira_alvinipulli_ATCC_51933_T324DRAFT_scaffold00001.1_whole_genome_shotgun_sequence	0	26.8	0.2356	-0.0854	-0.1714	0.1262	0.2506	0.2128	-0.3478	2.507	0.0636845	0.0258031	-0.0729844	0.0353852	-0.051162	0.015085	0.106303
241	GCF_000245755.1	Helcococcus_kunzii_ATCC_51366_supercont1.1_whole_genome_shotgun_sequence	0	29.17	0.2303	-0.1233	-0.0938	0.1157	0.2612	0.1489	-0.4915	2.252	0.0678589	-0.0247913	-0.00654272	0.0322881	-0.035853	0.01508	0.0794025
242	GCF_000731795.1	Candidatus_Photodesmus_blepharus_strain_Ppalp.1_contig4_whole_genome_shotgun_sequence	0	35.72	0.1864	0.0458	0.0144	0.0844	0.1919	0.0857	0.241	1.4022	0.0501435	0.109225	0.0708188	0.0214475	0.006548	0.01508	0.141137
243	GCF_000705255.1	Campylobacter_mucosalis_strain_DSM_21682_contig00001_whole_genome_shotgun_sequence	0	36.61	0.1553	-0.0676	-0.0849	0.134	0.1694	0.1587	-0.4105	2.1357	0.0226015	-0.0089421	-0.0326715	0.0738275	-0.022253	0.015071	0.0843132
244	GCF_001553085.1	Parvimonas_sp._KA00067_Scaffold17_whole_genome_shotgun_sequence	0	28.81	0.2663	-0.0942	-0.1312	0.1028	0.2825	0.1667	-0.3399	2.4769	0.10242	0.006237	-0.0422478	0.0182636	-0.044616	0.015023	0.112459
245	GCF_000969835.1	Parabacteroides_goldsteinii_DSM_19448_=_WAL_12034_strain_DSM_19448_aczIT-supercont1.1_whole_genome_shotgun_sequence	0	43.14	0.1389	-0.0144	-0.0033	0.1085	0.1396	0.1086	-0.103	1.6016	0.0323061	0.0092813	0.0181841	0.0687245	-0.002022	0.015021	0.0786355
246	GCF_000009925.1	Bacteroides_fragilis_YCH46_DNA_complete_genome	1	43.27	0.1365	-0.0035	-0.0146	0.1104	0.1366	0.1114	-0.0259	1.7023	0.0304258	0.019485	0.00627206	0.0710305	-0.002383	0.01502	0.0799379
247	GCF_001675165.1	Clostridium_ragsdalei_P11_CLRAG_contig000011_whole_genome_shotgun_sequence	0	30.98	0.2572	-0.1213	-0.0772	0.0948	0.2844	0.1223	-0.4408	2.2541	0.101995	-0.0324862	0.00153549	0.0170417	-0.03136	0.015019	0.108402
248	GCF_000307375.1	Parabacteroides_johnsonii_CL02T12C29_supercont1.1_whole_genome_shotgun_sequence	0	45.03	0.1352	-0.0094	-0.0027	0.1112	0.1355	0.1113	-0.0697	1.5951	0.0361617	0.0041579	0.00988568	0.077328	-0.001416	0.015014	0.0860367
249	GCF_000687975.1	Lachnospiraceae_bacterium_AC2031_P158DRAFT_scf7180000000002_quiver_dupTrim_6709.1_C_whole_genome_shotgun_sequence	0	39.47	0.1931	-0.0449	-0.0251	0.0836	0.1983	0.0872	-0.2286	1.8627	0.0718347	-0.0015611	0.0136631	0.0323609	-0.008605	0.015009	0.0799786
250	GCF_000597865.1	Eubacterium_acidaminophilum_DSM_3953_complete_genome	0	44.08	0.1539	-0.16	-0.0253	0.1237	0.222	0.1263	-0.8048	1.7725	0.0510639	-0.141354	-0.00824156	0.0868606	-0.023692	0.014994	0.173785
251	GCF_000146855.1	[Eubacterium]_yurii_subsp._margaretiae_ATCC_43715_SCAFFOLD1_whole_genome_shotgun_sequence	0	31.78	0.2007	-0.1369	-0.0977	0.1412	0.243	0.1717	-0.5987	2.1762	0.0486928	-0.0523712	-0.0227311	0.0659406	-0.038944	0.014956	0.0998929
252	GCF_000426485.1	Dysgonomonas_capnocytophagoides_DSM_22835_K322DRAFT_scaffold00001.1_whole_genome_shotgun_sequence	0	37.75	0.1417	-0.0377	-0.0374	0.1153	0.1467	0.1212	-0.26	1.8841	0.0135588	0.0148517	0.00946117	0.0586884	-0.009645	0.014938	0.0627555
253	GCF_001050305.1	Listeria_newyorkensis_strain_1903_Scaffold_28_whole_genome_shotgun_sequence	0	42.79	0.1839	-0.045	-0.0087	0.0833	0.1893	0.0838	-0.24	1.675	0.075907	-0.019444	0.014432	0.0424312	-0.005353	0.014933	0.0902697
254	GCF_000020305.1	Anaplasma_marginale_str._Florida_complete_genome	1	49.77	0.1619	0.0224	-0.0993	0.0785	0.1634	0.1266	0.1375	2.4725	0.0818106	0.0105691	-0.109031	0.0594338	-0.014311	0.01493	0.14908
255	GCF_000147695.2	Thermoanaerobacter_wiegelii_Rt8.B1_complete_genome	1	34.34	0.2347	-0.1153	-0.1123	0.1187	0.2615	0.1634	-0.4568	2.3284	0.0929268	-0.0444833	-0.049384	0.051437	-0.040042	0.014909	0.125294
256	GCF_000235445.1	Johnsonella_ignava_ATCC_51276_supercont1.1_whole_genome_shotgun_sequence	0	35.72	0.2151	-0.1012	-0.0734	0.1038	0.2377	0.1271	-0.4396	2.1862	0.0788435	-0.037775	-0.0169812	0.0408475	-0.026289	0.014902	0.0979803
257	GCF_900167605.1	Caloramator_quimbayensis_strain_USBA_833_whole_genome_shotgun_sequence	0	32.03	0.2261	-0.1143	-0.0738	0.1031	0.2533	0.1268	-0.468	2.1923	0.0750922	-0.0311103	-8.0933e-06	0.0286215	-0.028473	0.014872	0.0861735
258	GCF_900128455.1	Bacteroides_mediterraneensis_strain_Marseille-P2644_whole_genome_shotgun_sequence	0	47.45	0.1288	-0.0327	-0.0084	0.1176	0.1328	0.1179	-0.2485	1.6417	0.039436	-0.0321043	-0.00720809	0.0912871	-0.004918	0.01487	0.104743
259	GCF_000154105.1	Parabacteroides_merdae_ATCC_43184_Scfld0280_whole_genome_shotgun_sequence	0	45.35	0.129	-0.0102	0.0056	0.1148	0.1294	0.1149	-0.0786	1.5223	0.031241	0.00164388	0.0166791	0.0819276	-0.000447	0.01486	0.0892693
260	GCF_000403215.1	Lachnospiraceae_bacterium_A4_acPFC-supercont1.1_whole_genome_shotgun_sequence	0	43.59	0.1902	-0.0948	-0.0223	0.0892	0.2125	0.0919	-0.4623	1.8162	0.0854051	-0.073529	-0.00293455	0.0508301	-0.0127	0.014844	0.123664
261	GCF_000204565.1	Clostridium_botulinum_BKT015925_complete_genome	1	28.35	0.293	-0.1449	-0.0358	0.0682	0.3268	0.077	-0.4593	2.0535	0.127281	-0.0419991	0.055318	-0.0177733	-0.020364	0.014811	0.146083
262	GCF_001693735.1	Orenia_metallireducens_strain_Z6_2524618312_whole_genome_shotgun_sequence	0	32.11	0.2987	-0.0593	-0.1065	0.0706	0.3046	0.1278	-0.196	2.5565	0.148012	0.0234612	-0.0330847	-0.00362862	-0.036013	0.014763	0.153511
263	GCF_000498495.1	Flavobacterium_enshiense_DK69_FEDK69T_9_whole_genome_shotgun_sequence	0	37.83	0.1386	-0.0459	-0.0078	0.1089	0.146	0.1092	-0.3196	1.6418	0.0107786	0.00622322	0.0386845	0.0525383	-0.006069	0.014738	0.0664204
264	GCF_000520955.1	Aquimarina_pacifica_strain_SW150_contig1_scaffold1_whole_genome_shotgun_sequence	0	33.51	0.1694	-0.0686	-0.0455	0.1054	0.1827	0.1148	-0.3849	1.9786	0.0243087	0.00666241	0.0213238	0.0355444	-0.014946	0.014729	0.048512
265	GCF_000156195.1	Bacteroides_finegoldii_DSM_17565_Scfld0_whole_genome_shotgun_sequence	0	42.92	0.1445	-0.0272	-0.0264	0.1067	0.1471	0.1099	-0.186	1.8129	0.0370267	-0.00234032	-0.00388008	0.0662373	-0.006711	0.014708	0.076019
266	GCF_000973105.1	Zobellia_galactanivorans_strain_DsiJT_chromosome_complete_genome	1	42.78	0.1201	-0.0517	0.0162	0.1155	0.1307	0.1166	-0.4062	1.4318	0.012067	-0.0260904	0.0393791	0.0746	-0.004025	0.014702	0.089119
267	GCF_900119145.1	Cellulophaga_fucicola_strain_DSM_24786_whole_genome_shotgun_sequence	0	31.97	0.1903	-0.0707	-0.0693	0.1029	0.203	0.1241	-0.3557	2.1634	0.0390523	0.0128111	0.0047744	0.0282341	-0.020465	0.014689	0.0500916
268	GCF_000092965.1	Thermoanaerobacter_mathranii_subsp._mathranii_str._A3_complete_genome	1	34.32	0.2349	-0.1125	-0.1177	0.1188	0.2604	0.1672	-0.4465	2.3517	0.0930468	-0.0415762	-0.0546898	0.0514745	-0.041001	0.014658	0.126597
269	GCF_900129265.1	Caloramator_proteoclasticus_DSM_10124_whole_genome_shotgun_sequence	0	30.81	0.2735	-0.1347	-0.1379	0.1215	0.3049	0.1838	-0.4577	2.4193	0.117615	-0.0449756	-0.0583641	0.0432107	-0.05409	0.014651	0.14536
270	GCF_000007365.1	Buchnera_aphidicola_str._Sg_Schizaphis_graminum_complete_genome	1	25.33	0.1362	-0.0334	-0.088	0.1291	0.1403	0.1563	-0.2405	2.1693	-0.0415921	0.0856769	0.0173367	0.0336935	-0.016307	0.014645	0.1025
271	GCF_001314975.1	Bacteroides_thetaiotaomicron_strain_7330_complete_genome	0	42.69	0.1326	-0.0245	-0.0131	0.1125	0.1349	0.1133	-0.1825	1.6867	0.0242072	0.00159163	0.0105028	0.0713188	-0.004492	0.014603	0.0760606
272	GCF_000260835.1	Imtechella_halotolerans_K1_Contig2_whole_genome_shotgun_sequence	0	35.67	0.1727	-0.0224	-0.006	0.0853	0.1742	0.0855	-0.1291	1.6408	0.0362437	0.0412928	0.0506542	0.0221913	-0.002945	0.014594	0.0779551
273	GCF_001280225.1	Buchnera_aphidicola_Aphis_glycines_strain_BAg_complete_genome	0	25.58	0.1267	-0.0389	-0.0643	0.1349	0.1325	0.1495	-0.2983	2.0156	-0.0500927	0.0788378	0.0398596	0.0402744	-0.013405	0.01459	0.10925
274	GCF_002006235.1	Clostridium_aurantibutyricum_strain_DSM_793_CLAUR_contig000080_whole_genome_shotgun_sequence	0	30.96	0.2793	-0.1263	-0.0493	0.0745	0.3066	0.0893	-0.4246	2.1553	0.124015	-0.037379	0.0295296	-0.00332073	-0.023175	0.014583	0.13289
275	GCF_000153225.1	Polaribacter_irgensii_23-P_scf_1099646005584_whole_genome_shotgun_sequence	0	34.29	0.1805	-0.0676	-0.0533	0.1007	0.1927	0.114	-0.3584	2.0576	0.0385269	0.0034845	0.00985144	0.0332808	-0.016431	0.014575	0.0519723
276	GCF_001280435.1	Mangrovimonas_sp._ST2L12_contig13_whole_genome_shotgun_sequence	0	38.35	0.1742	-0.0308	0.006	0.0822	0.1769	0.0824	-0.1748	1.4985	0.0484574	0.0185379	0.0500363	0.0274625	-0.001492	0.014508	0.0771336
277	GCF_001578635.1	Bacteroides_intestinalis_strain_KLE1704_Scaffold181_whole_genome_shotgun_sequence	0	42.9	0.1439	-0.0083	-0.006	0.1012	0.1441	0.1013	-0.0576	1.6301	0.0363467	0.0166668	0.0166141	0.0606748	-0.001703	0.014507	0.0745408
278	GCF_000092845.1	Brachyspira_murdochii_DSM_12563_complete_genome	1	27.75	0.2179	-0.0827	-0.1663	0.1295	0.233	0.2108	-0.3626	2.4797	0.0497822	0.0234147	-0.0723571	0.0416526	-0.046934	0.014478	0.099985
279	GCF_000223215.1	Brachyspira_intermedia_PWS/A_complete_genome	1	27.22	0.2297	-0.0835	-0.161	0.1213	0.2444	0.2016	-0.3487	2.4958	0.0594635	0.0254535	-0.0645618	0.0317971	-0.04711	0.014423	0.0967629
280	GCF_000424985.1	Arenibacter_latericius_DSM_15913_H344DRAFT_scaffold00001.1_C_whole_genome_shotgun_sequence	0	36.77	0.1747	-0.053	-0.0537	0.0987	0.1826	0.1123	-0.2945	2.0689	0.0426411	0.00480089	-0.00222482	0.0390273	-0.01461	0.0144	0.0580464
281	GCF_000766055.1	Listeriaceae_bacterium_FSL_A5-0209_contig000011_whole_genome_shotgun_sequence	0	42.98	0.1798	-0.0489	-0.0019	0.0805	0.1863	0.0805	-0.2656	1.594	0.0725665	-0.0243617	0.0203374	0.0402247	-0.004273	0.014382	0.0888315
282	GCF_001761465.1	Flavobacterium_gilvum_strain_EM1308_complete_genome	0	35.17	0.151	-0.0553	-0.029	0.1056	0.1608	0.1095	-0.3508	1.8388	0.0125448	0.011071	0.0300082	0.0409295	-0.010212	0.014339	0.0534384
283	GCF_000154065.1	Dorea_longicatena_DSM_13814_Scfld028_whole_genome_shotgun_sequence	0	41.26	0.2072	-0.1417	0.0003	0.0689	0.251	0.0689	-0.5997	1.5664	0.0930906	-0.107949	0.0306355	0.0232521	-0.009693	0.014313	0.147641
284	GCF_000597725.1	Sulfurospirillum_arcachonense_DSM_9755_K354DRAFT_scaffold00001.1_C_whole_genome_shotgun_sequence	0	30.31	0.2172	-0.0691	-0.0769	0.0903	0.2279	0.1186	-0.3082	2.2764	0.0593162	0.0233026	0.00498996	0.0104489	-0.022949	0.014293	0.0647727
285	GCF_000786575.1	Alistipes_inops_strain_627_contig00001_whole_genome_shotgun_sequence	0	57.24	0.0945	-0.0058	0.048	0.1483	0.0947	0.1559	-0.0609	1.258	0.0455406	-0.0183828	0.0268639	0.140587	0.003677	0.014287	0.151322
286	GCF_000273315.1	Bacteroides_xylanisolvens_CL03T12C04_supercont1.1_whole_genome_shotgun_sequence	0	42.05	0.1428	-0.0235	-0.0204	0.1032	0.1447	0.1052	-0.1629	1.7664	0.0318487	0.00601966	0.00621603	0.0600198	-0.005342	0.014256	0.0684952
287	GCF_001049755.1	Brachyspira_suanatina_strain_AN4859/03_whole_genome_shotgun_sequence	0	27.03	0.2272	-0.0831	-0.1636	0.1226	0.2419	0.2045	-0.3508	2.4987	0.0562039	0.0268712	-0.0662672	0.0325036	-0.047365	0.014244	0.0965856
288	GCF_002080395.1	Campylobacter_helveticus_strain_ATCC_51209_complete_genome	0	34.62	0.2084	-0.0319	-0.0887	0.0819	0.2108	0.1207	-0.1521	2.3963	0.0677461	0.0374169	-0.0271023	0.0155116	-0.021105	0.01423	0.0834548
289	GCF_000425645.1	Gaetbulibacter_saemankumensis_DSM_17032_H611DRAFT_scaffold00001.1_whole_genome_shotgun_sequence	0	34.29	0.1884	-0.0382	-0.0213	0.0796	0.1922	0.0824	-0.2002	1.8317	0.0464269	0.0328845	0.0418514	0.0121808	-0.007048	0.014186	0.0716712
290	GCF_001688725.2	Bacteroides_caecimuris_strain_I48_complete_genome	0	42.61	0.1354	-0.0348	-0.0261	0.1113	0.1398	0.1143	-0.2515	1.8012	0.0266874	-0.00827987	-0.00212054	0.069869	-0.007405	0.014157	0.0752791
291	GCF_001261735.1	Dysgonomonas_sp._BGC7_whole_genome_shotgun_sequence	0	37.09	0.1337	-0.0546	-0.0495	0.1258	0.1444	0.1352	-0.3877	1.9456	0.00292033	0.00148688	0.00046856	0.0671268	-0.013485	0.014119	0.0672084
292	GCF_001314995.1	Bacteroides_ovatus_strain_ATCC_8483_complete_genome	0	41.88	0.1454	-0.0205	-0.0237	0.1003	0.1468	0.1031	-0.1397	1.8033	0.0337691	0.00993023	0.00371642	0.0565887	-0.005504	0.014098	0.0667462
293	GCF_000769915.1	Flavobacterium_beibuense_F44-8_contig1_whole_genome_shotgun_sequence	0	37.62	0.143	-0.0608	-0.0256	0.1093	0.1553	0.1122	-0.4021	1.8011	0.0143391	-0.00755196	0.0218732	0.0522823	-0.010305	0.014062	0.058945
294	GCF_001636835.1	Clostridium_coskatii_strain_PS02_scaffold1_whole_genome_shotgun_sequence	0	31.02	0.2583	-0.1206	-0.0826	0.093	0.2851	0.1244	-0.4368	2.2973	0.103255	-0.0320004	-0.00405284	0.0153667	-0.032561	0.014058	0.109262
295	GCF_900168035.1	Arcobacter_marinus_strain_SH-4D_Col1_whole_genome_shotgun_sequence	0	27.29	0.2108	-0.0995	-0.1586	0.1415	0.2331	0.2126	-0.4411	2.413	0.0408433	0.00907856	-0.0624914	0.0522157	-0.047512	0.014044	0.0915546
296	GCF_000411355.1	Coprococcus_sp._HPP0048_aczIq-supercont1.1_whole_genome_shotgun_sequence	0	41.73	0.2371	-0.1114	0.0177	0.0508	0.262	0.0538	-0.4393	1.2349	0.124869	-0.0801663	0.0458226	0.00662021	-0.001456	0.014029	0.155443
297	GCF_900104605.1	Tidjanibacter_massiliensis_strain_Marseille-P3084_whole_genome_shotgun_sequence	0	56.12	0.0937	-0.0145	0.0445	0.1428	0.0948	0.1496	-0.1535	1.2689	0.0404641	-0.0276763	0.0250064	0.135635	0.002096	0.01402	0.146375
298	GCF_000157915.1	Bacteroides_coprophilus_DSM_18228_=_JCM_13818_strain_DSM_18228_Scfld15_whole_genome_shotgun_sequence	0	43.7	0.1232	-0.0182	0.0103	0.1122	0.1246	0.1127	-0.1467	1.4796	0.0188448	0.00248177	0.0291475	0.0741737	-0.000778	0.014019	0.0819304
299	GCF_900104585.1	Bacteroides_ihuae_strain_Marseille-P2824_whole_genome_shotgun_sequence	0	39.71	0.1425	-0.0008	-0.0353	0.0984	0.1425	0.1045	-0.0054	1.9155	0.0221942	0.0412534	0.00233315	0.0479106	-0.005112	0.013998	0.0670469
300	GCF_000172975.1	Dethiosulfovibrio_peptidovorans_DSM_11002_ctg1_whole_genome_shotgun_sequence	0	54.41	0.1049	-0.0192	-0.0351	0.1397	0.1067	0.1441	-0.1805	1.817	0.0451348	-0.0332826	-0.0520858	0.133372	-0.006359	0.013988	0.153772
301	GCF_000143685.1	Clostridium_ljungdahlii_DSM_13528_complete_genome	1	31.11	0.2571	-0.118	-0.0875	0.0944	0.2829	0.1287	-0.4301	2.3182	0.102414	-0.0298825	-0.00937658	0.0170478	-0.03363	0.013951	0.108445
302	GCF_000011065.1	Bacteroides_thetaiotaomicron_VPI-5482_chromosome_complete_genome	1	42.84	0.1313	-0.0248	-0.0115	0.1083	0.1336	0.109	-0.1865	1.6765	0.0235068	0.000488184	0.0113966	0.0675874	-0.004194	0.013939	0.072462
303	GCF_000227315.1	Peptoniphilus_indolicus_ATCC_29427_SCAFFOLD1_whole_genome_shotgun_sequence	0	29.87	0.2568	-0.1296	-0.0551	0.082	0.2877	0.0988	-0.4673	2.1628	0.0971573	-0.0348407	0.0288616	0.000774566	-0.02478	0.013909	0.107177
304	GCF_000816345.1	Campylobacter_volucris_LMG_24379_complete_genome	0	28.57	0.2269	-0.0548	-0.0978	0.0849	0.2334	0.1295	-0.2372	2.4265	0.0620603	0.0469225	-0.00771782	-0.000386086	-0.026839	0.013901	0.0781851
305	GCF_001578535.1	Candidatus_Phytoplasma_oryzae_isolate_Mbita1_Pmin.contig.0_1_whole_genome_shotgun_sequence	0	19.21	0.1716	-0.0905	-0.0744	0.1202	0.194	0.1414	-0.4854	2.1252	-0.0306577	0.0613574	0.0597507	0.00567722	-0.023652	0.013892	0.0911428
306	GCF_000166395.1	Leadbetterella_byssophila_DSM_17132_complete_genome	1	40.41	0.1487	-0.045	-0.0297	0.1021	0.1554	0.1064	-0.2942	1.8534	0.0311925	-0.00669602	0.00463743	0.0537971	-0.009012	0.01385	0.0627172
307	GCF_000301075.1	Bergeyella_zoohelcum_ATCC_43767_supercont1.1_whole_genome_shotgun_sequence	0	35.84	0.1377	-0.0855	-0.0285	0.1182	0.1621	0.1216	-0.5561	1.8072	0.00192326	-0.0227178	0.0273538	0.0556223	-0.014029	0.013831	0.0660444
308	GCF_000807255.1	Clostridium_pasteurianum_DSM_525_=_ATCC_6013_complete_genome	0	29.94	0.2581	-0.115	-0.0834	0.0908	0.2826	0.1233	-0.4193	2.314	0.0987371	-0.0206156	0.000231985	0.00979322	-0.031966	0.013829	0.101341
309	GCF_000373185.1	Prevotella_paludivivens_DSM_17968_=_JCM_13650_strain_DSM_17968_B045DRAFT_scaffold_0.1_whole_genome_shotgun_sequence	0	37.11	0.1461	-0.0294	-0.069	0.1085	0.149	0.1286	-0.1989	2.1368	0.0154003	0.0265798	-0.0191256	0.0498893	-0.013272	0.013828	0.061631
310	GCF_000010405.1	Candidatus_Vesicomyosocius_okutanii_HA_DNA_complete_genome	1	31.59	0.1964	0.0115	0.0025	0.0705	0.1967	0.0706	0.0587	1.5351	0.0436332	0.0970465	0.0783635	-0.00535288	0.001308	0.013817	0.132255
311	GCF_000424025.1	Clostridium_paraputrificum_AGR2156_G594DRAFT_scaffold00001.1_C_whole_genome_shotgun_sequence	0	29.68	0.3232	-0.1164	-0.0851	0.0734	0.3435	0.1124	-0.3458	2.4301	0.162798	-0.020623	-0.000243891	-0.00841891	-0.036045	0.013803	0.164315
312	GCF_900130035.1	Wenyingzhuangia_marina_strain_DSM_100572_whole_genome_shotgun_sequence	0	31.17	0.2081	-0.0663	-0.0657	0.087	0.2184	0.1091	-0.3082	2.2174	0.0536542	0.0214961	0.0121409	0.00983522	-0.019445	0.013765	0.0598748
313	GCF_000702285.1	Bacteroides_sp._Ga6A1_T544DRAFT_scaffold00001.1_whole_genome_shotgun_sequence	0	45.02	0.0949	-0.0392	-0.0013	0.1456	0.1027	0.1456	-0.3916	1.5799	-0.00417826	-0.0255885	0.0113328	0.111697	-0.005829	0.01376	0.115225
314	GCF_000195275.1	Treponema_succinifaciens_DSM_2489_complete_genome	1	39.13	0.1101	-0.0501	-0.0269	0.137	0.121	0.1396	-0.4268	1.7649	-0.0125245	-0.00493996	0.0134639	0.0846989	-0.009827	0.01374	0.0868127
315	GCF_000952975.1	Peptoniphilus_sp._ING2-D1G_genome_assembly_chromosome:_I	0	34.85	0.1768	-0.1481	-0.0667	0.1335	0.2306	0.1492	-0.6972	2.0345	0.0370656	-0.080015	-0.00618514	0.06783	-0.031561	0.01371	0.111425
316	GCF_000147675.1	Peptostreptococcus_stomatis_DSM_17678_contig00023_whole_genome_shotgun_sequence	0	37.01	0.2112	-0.1152	-0.0888	0.1131	0.2405	0.1438	-0.4992	2.236	0.0801005	-0.0586846	-0.0384548	0.0541769	-0.03177	0.013672	0.119473
317	GCF_000325705.1	Echinicola_vietnamensis_DSM_17526_complete_genome	0	44.75	0.1294	-0.0503	0.0089	0.1021	0.1389	0.1025	-0.3707	1.4834	0.0292424	-0.0352423	0.022804	0.0673534	-0.003979	0.013664	0.0845792
318	GCF_900142105.1	Lutispora_thermophila_DSM_19022_whole_genome_shotgun_sequence	0	35.77	0.2138	-0.1163	-0.0764	0.1053	0.2434	0.1301	-0.4981	2.1985	0.0777434	-0.0531428	-0.0202167	0.0425037	-0.028581	0.013631	0.105278
319	GCF_000511935.2	Zhouia_amylolytica_AD3_51.P278.1_19_whole_genome_shotgun_sequence	0	36.8	0.1759	-0.0549	-0.0426	0.0902	0.1843	0.0998	-0.3028	2.0119	0.043961	0.0027402	0.00873393	0.030621	-0.012452	0.013531	0.0543508
320	GCF_000430645.1	Aquimarina_latercula_DSM_2041_H526DRAFT_scaffold00001.1_whole_genome_shotgun_sequence	0	32.16	0.1908	-0.069	-0.0699	0.0962	0.2029	0.1189	-0.3469	2.1995	0.0403119	0.0134934	0.00327984	0.0221276	-0.019976	0.013527	0.0480365
321	GCF_000373345.1	Leptotrichia_wadei_DSM_19758_B055DRAFT_scaffold_0.1_whole_genome_shotgun_sequence	0	28.82	0.3228	-0.1349	-0.2217	0.1345	0.3499	0.2593	-0.3959	2.5962	0.15896	-0.0345166	-0.132795	0.0499948	-0.089732	0.013514	0.215855
322	GCF_001697185.1	Wenyingzhuangia_fucanilytica_strain_CZ1127_complete_genome	0	31.64	0.2033	-0.0703	-0.0698	0.0905	0.2151	0.1142	-0.3329	2.2276	0.0507331	0.0149787	0.00582809	0.0148033	-0.020543	0.013493	0.0552387
323	GCF_000736415.1	Campylobacter_iguaniorum_strain_1485E_complete_genome	0	35.85	0.1461	-0.0847	-0.0504	0.1214	0.1688	0.1315	-0.5254	1.964	0.0103632	-0.0219713	0.00540669	0.0588536	-0.017644	0.013474	0.0638992
324	GCF_000009085.1	Campylobacter_jejuni_subsp._jejuni_NCTC_11168_=_ATCC_700819_chromosome_complete_genome	1	30.55	0.2186	-0.0353	-0.0762	0.0738	0.2215	0.1061	-0.1603	2.3723	0.0616757	0.055817	0.00456	-0.0053014	-0.01928	0.013448	0.0834765
325	GCF_000252125.1	Flavobacterium_frigoris_PS1_66_18_whole_genome_shotgun_sequence	0	34.37	0.1583	-0.0562	-0.0382	0.0985	0.168	0.1056	-0.3411	1.9409	0.0166467	0.014456	0.0245748	0.0313307	-0.011579	0.013439	0.045515
326	GCF_000315485.1	Bacteroides_oleiciplenus_YIT_12058_supercont1.1_whole_genome_shotgun_sequence	0	43.33	0.1295	-0.0118	-0.0125	0.1049	0.1301	0.1056	-0.0912	1.6899	0.0236657	0.0108636	0.00808957	0.0657179	-0.002868	0.013436	0.0711503
327	GCF_000190575.1	Bacteroides_salanitronis_DSM_18170_complete_genome	1	46.65	0.1149	-0.0497	-0.0127	0.1222	0.1252	0.1229	-0.4079	1.674	0.0223379	-0.0448193	-0.00774156	0.0933882	-0.007522	0.013415	0.10625
328	GCF_000987835.1	Sulfurovum_lithotrophicum_strain_ATCC_BAA-797_complete_genome	0	44.26	0.1011	-0.0887	0.0166	0.118	0.1345	0.1192	-0.7201	1.4306	-0.00101648	-0.0710178	0.032811	0.0817229	-0.008785	0.013411	0.113136
329	GCF_000702245.1	Lachnospiraceae_bacterium_C6A11_T542DRAFT_scaffold00001.1_C_whole_genome_shotgun_sequence	0	43.95	0.1646	-0.0853	0.0086	0.0769	0.1853	0.0774	-0.4782	1.459	0.0612442	-0.0659573	0.0262705	0.0396546	-0.005137	0.013387	0.101803
330	GCF_000210915.2	Bacteriovorax_marinus_SJ_genome	1	36.75	0.1558	-0.0331	-0.0313	0.0925	0.1593	0.0977	-0.209	1.8974	0.0236611	0.024808	0.0202693	0.0327648	-0.00794	0.013378	0.0515719
331	GCF_000316195.1	Brachyspira_hampsonii_30446_scaffold00004_whole_genome_shotgun_sequence	0	27.27	0.2274	-0.0802	-0.1718	0.1193	0.2411	0.2092	-0.339	2.5349	0.0573634	0.0284857	-0.0755972	0.0299533	-0.048637	0.013344	0.103509
332	GCF_000012465.1	Prochlorococcus_marinus_str._NATL2A_complete_genome	0	35.12	0.1485	-0.0182	-0.0854	0.1001	0.1496	0.1316	-0.1216	2.277	0.00984495	0.0484388	-0.0261563	0.0352734	-0.014499	0.013318	0.0661181
333	GCF_000154245.1	Clostridium_sp._L2-50_Scfld_02_1_whole_genome_shotgun_sequence	0	41.39	0.2019	-0.0947	-0.0006	0.0662	0.223	0.0662	-0.4387	1.58	0.0883102	-0.0616452	0.0291234	0.0209582	-0.006399	0.013315	0.113518
334	GCF_001705345.1	Campylobacter_ornithocola_strain_WBE38_NODE_1_whole_genome_shotgun_sequence	0	29.2	0.2238	-0.0536	-0.109	0.0856	0.2302	0.1386	-0.2352	2.4757	0.0614788	0.044748	-0.021884	0.00228177	-0.02898	0.013315	0.079159
335	GCF_000614165.1	Bacteroides_stercorirosoris_JCM_17103_whole_genome_shotgun_sequence	0	45.23	0.1094	-0.0381	0.0049	0.12	0.1158	0.1201	-0.3353	1.5302	0.0111612	-0.0256134	0.016544	0.0867527	-0.004041	0.013314	0.0926302
336	GCF_000423525.1	Proteocatella_sphenisci_DSM_23131_G558DRAFT_scaffold00001.1_C_whole_genome_shotgun_sequence	0	36.66	0.1646	-0.1544	-0.0255	0.1047	0.2257	0.1077	-0.7537	1.8097	0.0321013	-0.0960099	0.0264931	0.0446837	-0.020361	0.013288	0.113785
337	GCF_000010325.1	Nitratiruptor_sp._SB155-2_genomic_DNA_complete_genome	1	39.69	0.131	-0.0939	-0.0052	0.1052	0.1612	0.1053	-0.622	1.6203	0.0106142	-0.0517395	0.0325273	0.0546481	-0.010558	0.013285	0.0826685
338	GCF_000816785.1	Campylobacter_peloridis_LMG_23910_complete_genome	0	28.51	0.2233	-0.0594	-0.109	0.0885	0.231	0.1404	-0.2599	2.4596	0.0582204	0.0426439	-0.0186353	0.0030265	-0.029584	0.013284	0.074596
339	GCF_000190595.1	Cellulophaga_lytica_DSM_7489_complete_genome	1	32.11	0.1834	-0.0745	-0.0741	0.1023	0.1979	0.1263	-0.3858	2.1974	0.032712	0.00826122	-0.000684747	0.0280714	-0.021206	0.013248	0.0438953
340	GCF_001310225.1	Algibacter_sp._HZ22_complete_genome	0	31.8	0.1793	-0.0544	-0.039	0.0856	0.1873	0.0941	-0.2945	1.9978	0.0273727	0.0300217	0.0358748	0.0104031	-0.011637	0.01323	0.0551887
341	GCF_001404335.1	[Eubacterium]_contortum_strain_2789STDY5834876_whole_genome_shotgun_sequence	0	45.78	0.1823	-0.1037	-0.0127	0.0797	0.2097	0.0807	-0.5174	1.7294	0.08626	-0.0941593	-0.00364545	0.0481707	-0.010591	0.013205	0.13653
342	GCF_000526735.1	Ruminococcus_gnavus_AGR2154_N769DRAFT_scf7180000000028_quiver.4_C_whole_genome_shotgun_sequence	0	42.5	0.2158	-0.1161	-0.0214	0.0727	0.245	0.0758	-0.4937	1.857	0.106648	-0.0889907	0.00309735	0.0309254	-0.013059	0.013205	0.142334
343	GCF_000614145.1	Bacteroides_faecichinchillae_JCM_17102_whole_genome_shotgun_sequence	0	38.24	0.1708	-0.0094	-0.0395	0.0792	0.1711	0.0885	-0.055	2.0331	0.0446176	0.0405271	0.00505416	0.0241189	-0.00749	0.013165	0.0651187
344	GCF_000751555.1	Anaerosalibacter_massiliensis_whole_genome_shotgun_sequence	0	29.13	0.2892	-0.1235	-0.1416	0.1058	0.3145	0.1767	-0.4035	2.4998	0.126599	-0.024777	-0.0541544	0.0222631	-0.054008	0.013117	0.141667
345	GCF_001447995.1	Maribacter_dokdonensis_DSW-8_contig1_whole_genome_shotgun_sequence	0	35.92	0.1779	-0.0471	-0.0559	0.0884	0.184	0.1046	-0.2588	2.1348	0.0424431	0.0152537	-0.000422879	0.0260722	-0.014102	0.013085	0.0520964
346	GCF_900128885.1	Alkalibacter_saccharofermentans_DSM_14828_whole_genome_shotgun_sequence	0	40.37	0.1775	-0.1361	-0.0475	0.11	0.2237	0.1199	-0.654	1.9781	0.0598326	-0.0975818	-0.0129742	0.0615721	-0.023407	0.013077	0.13062
347	GCF_001634935.1	Oleiphilus_sp._HI0043_HI0043_c35_whole_genome_shotgun_sequence	0	44.66	0.1502	0.0297	0.0381	0.0946	0.1531	0.102	0.1952	1.1876	0.0496826	0.0452397	0.0524277	0.0595723	0.008534	0.01307	0.103983
348	GCF_000403335.2	Lachnospiraceae_bacterium_COE1_acPFN-supercont1.1_whole_genome_shotgun_sequence	0	43.24	0.2131	-0.0851	-0.0574	0.0843	0.2295	0.102	-0.3801	2.1691	0.106906	-0.0619543	-0.0363867	0.0448368	-0.019414	0.013066	0.136387
349	GCF_000020485.1	Halothermothrix_orenii_H_168_complete_genome	1	37.88	0.1904	-0.0566	-0.0495	0.0833	0.1987	0.0969	-0.2891	2.1074	0.0627785	-0.0047446	-0.00325089	0.0270944	-0.014153	0.013055	0.0686172
350	GCF_000788295.1	Campylobacter_sputorum_biovar_sputorum_strain_INTA08/209_contig_170.392136_whole_genome_shotgun_sequence	0	29.18	0.203	-0.0838	-0.1408	0.1224	0.2196	0.1866	-0.3916	2.426	0.0405989	0.0146552	-0.0535898	0.0390193	-0.038838	0.013042	0.0791038
351	GCF_000221545.1	Megasphaera_sp._UPII_135-E_contig00001_whole_genome_shotgun_sequence	0	39.09	0.2131	-0.0498	0.049	0.0497	0.2189	0.0698	-0.2297	0.7929	0.0903156	-0.00442571	0.0895522	-0.00272604	0.00796	0.013035	0.127293
352	GCF_000762865.1	Prevotella_sp._S7_MS_2_contig001_whole_genome_shotgun_sequence	0	45.31	0.1129	-0.0276	0.0073	0.1135	0.1163	0.1137	-0.2397	1.5068	0.0149811	-0.0155419	0.0185674	0.0805026	-0.002312	0.01302	0.0853897
353	GCF_000760215.1	Prochlorococcus_sp._MIT_0603_Contig1309_whole_genome_shotgun_sequence	0	36.34	0.1373	-0.0055	-0.0724	0.0976	0.1374	0.1215	-0.0398	2.2092	0.00352209	0.0546041	-0.0189003	0.0365841	-0.010478	0.013005	0.0684809
354	GCF_900176615.1	Clostridium_massiliodielmoense_strain_MT26_whole_genome_shotgun_sequence	0	28.31	0.2883	-0.1543	-0.0754	0.0855	0.327	0.114	-0.4915	2.2939	0.122421	-0.0511849	0.0159063	-0.000598216	-0.03494	0.012999	0.133642
355	GCF_000273725.1	Bacteroides_caccae_CL03T12C61_supercont1.1_whole_genome_shotgun_sequence	0	42.72	0.1336	-0.0263	-0.0319	0.1034	0.1362	0.1082	-0.1942	1.8699	0.0253271	-0.000369061	-0.00843844	0.0623125	-0.006976	0.012977	0.0677913
356	GCF_002006355.1	Clostridium_felsineum_DSM_794_CLFE_contig000001_whole_genome_shotgun_sequence	0	29.91	0.2766	-0.126	-0.0439	0.0669	0.304	0.08	-0.4275	2.1522	0.117117	-0.0314549	0.0398732	-0.0142005	-0.020582	0.012958	0.128442
357	GCF_900177625.1	Sphingobacterium_psychroaquaticum_strain_DSM_22418_whole_genome_shotgun_sequence	0	41.45	0.1553	-0.0178	-0.0216	0.0856	0.1563	0.0883	-0.114	1.8181	0.0419501	0.0149334	0.00784093	0.0405456	-0.004879	0.012909	0.0607309
358	GCF_001945605.1	Dubosiella_newyorkensis_strain_NYU-BL-A4_NODE_1_length_184395_cov_205.892_ID_1_whole_genome_shotgun_sequence	0	43.72	0.104	-0.067	0.0067	0.1197	0.1237	0.1199	-0.5727	1.5151	-0.000275215	-0.0464254	0.0254534	0.0817361	-0.00733	0.012894	0.0973861
359	GCF_001261715.1	Dysgonomonas_sp._HGC4_whole_genome_shotgun_sequence	0	36.28	0.1374	-0.0478	-0.0337	0.1055	0.1455	0.1107	-0.335	1.8803	0.00338223	0.0126255	0.0200822	0.0442967	-0.009675	0.012874	0.050362
360	GCF_000955745.1	Caldicellulosiruptor_sp._Rt8.B8_N908DRAFT_scf7180000000006_quiver.1_C_whole_genome_shotgun_sequence	0	36.49	0.2136	-0.0939	-0.0773	0.0942	0.2334	0.1219	-0.4139	2.2582	0.0804217	-0.0345993	-0.0245065	0.0336527	-0.025366	0.012867	0.0969425
361	GCF_000378105.1	Rubritalea_marina_DSM_17716_F454DRAFT_scaffold00001.1_whole_genome_shotgun_sequence	0	51.54	0.1143	0.0116	0.1476	0.1275	0.1149	0.1951	0.1014	0.7124	0.0435763	-0.00400353	0.134823	0.122577	0.018358	0.012859	0.187396
362	GCF_000014125.1	Clostridium_novyi_NT_complete_genome	1	28.86	0.2799	-0.155	-0.0846	0.0926	0.32	0.1255	-0.5058	2.311	0.11622	-0.0548308	0.00411681	0.00821975	-0.038056	0.012814	0.128833
363	GCF_000162955.1	Leptotrichia_hofstadii_F0254_Scfld0_whole_genome_shotgun_sequence	0	30.72	0.2929	-0.1466	-0.1923	0.1399	0.3275	0.2379	-0.464	2.5127	0.136655	-0.0563935	-0.11234	0.0613296	-0.076836	0.01279	0.195542
364	GCF_000760175.1	Prochlorococcus_sp._MIT_0601_Contig3412_whole_genome_shotgun_sequence	0	37	0.1414	-0.0036	-0.0818	0.0924	0.1414	0.1234	-0.0256	2.2952	0.0102605	0.0529689	-0.0314077	0.0334457	-0.0119	0.012774	0.070824
365	GCF_000783305.1	Sphingobacteriaceae_bacterium_DW12_contig2_scaffold1_whole_genome_shotgun_sequence	0	40.96	0.1318	-0.0298	-0.0028	0.0973	0.1351	0.0973	-0.2224	1.5995	0.0164913	0.00555802	0.0289479	0.0507151	-0.003268	0.012741	0.0609332
366	GCF_000498535.1	Flavobacterium_limnosediminis_JC2902_FLJC2902T_1_whole_genome_shotgun_sequence	0	38.79	0.1237	-0.0576	-0.0141	0.1095	0.1365	0.1104	-0.4359	1.6992	-0.000283656	-0.0106188	0.0278647	0.0561369	-0.008062	0.012738	0.0635659
367	GCF_001308105.1	Persicobacter_sp._JZB09_complete_genome	0	42.02	0.1601	-0.0056	-0.0284	0.0805	0.1602	0.0854	-0.035	1.9095	0.0490288	0.0240803	-0.00164272	0.037226	-0.004994	0.012734	0.0661223
368	GCF_900129805.1	Thermosyntropha_lipolytica_DSM_11003_whole_genome_shotgun_sequence	0	42.86	0.2078	-0.0546	0.029	0.0536	0.2148	0.061	-0.2567	1.0751	0.100087	-0.0294189	0.0518024	0.0129499	0.003099	0.012723	0.117192
369	GCF_000012845.1	Parabacteroides_distasonis_ATCC_8503_complete_genome	1	45.06	0.1573	0.012	-0.0314	0.0781	0.1578	0.0842	0.0764	1.9524	0.0583816	0.0253972	-0.0189556	0.0443217	-0.003994	0.012673	0.0798571
370	GCF_000687655.1	Lachnospiraceae_bacterium_YSB2008_T533DRAFT_scaffold00001.1_C_whole_genome_shotgun_sequence	0	40.6	0.1733	-0.0777	-0.0322	0.0875	0.1899	0.0933	-0.4218	1.9231	0.0565521	-0.0404137	0.00124288	0.0397906	-0.01238	0.012664	0.0801014
371	GCF_900142035.1	Flavobacterium_terrae_strain_DSM_18829_whole_genome_shotgun_sequence	0	31.75	0.1638	-0.0546	-0.0593	0.0969	0.1727	0.1136	-0.3217	2.1196	0.0116729	0.0300895	0.0158102	0.0215469	-0.015004	0.012646	0.041903
372	GCF_900155985.1	Maribacter_ulvicola_strain_DSM_15366_whole_genome_shotgun_sequence	0	35.17	0.1754	-0.0527	-0.0539	0.0883	0.1832	0.1034	-0.2921	2.1189	0.0369448	0.013671	0.00510825	0.0236295	-0.014107	0.01264	0.0462197
373	GCF_900129225.1	Schwartzia_succinivorans_DSM_10502_whole_genome_shotgun_sequence	0	46.8	0.1447	-0.0413	0.0318	0.0782	0.1505	0.0844	-0.2778	1.1845	0.0527376	-0.0372227	0.0360522	0.0498567	0.001376	0.012636	0.0891753
374	GCF_001747085.1	Algibacter_sp._SK-16_scaffold9_cov54_read183_whole_genome_shotgun_sequence	0	30.65	0.1848	-0.0857	-0.0444	0.0889	0.2037	0.0994	-0.4341	2.0338	0.0282754	0.00488141	0.0358892	0.010111	-0.015823	0.012632	0.0470488
375	GCF_000016505.1	Clostridium_kluyveri_DSM_555_complete_genome	1	32.02	0.2499	-0.1184	-0.12	0.1073	0.2765	0.161	-0.4424	2.4123	0.0988522	-0.0351567	-0.046161	0.0327903	-0.042697	0.012597	0.119222
376	GCF_000222855.1	Succinivibrionaceae_bacterium_WG-1_scaffold00035_whole_genome_shotgun_sequence	0	27.87	0.1663	-0.0259	-0.0161	0.0783	0.1683	0.0799	-0.1547	1.7738	-0.00133805	0.0795719	0.0772779	-0.00917259	-0.004709	0.012597	0.111308
377	GCF_000424585.1	Butyrivibrio_sp._MC2013_G636DRAFT_scaffold00001.1_C_whole_genome_shotgun_sequence	0	44.05	0.138	-0.0604	-0.0049	0.0933	0.1506	0.0934	-0.4124	1.6233	0.035044	-0.0415929	0.0122997	0.0563669	-0.006307	0.012573	0.0792879
378	GCF_000751675.1	Clostridium_sp._CL-6_whole_genome_shotgun_sequence	0	32.23	0.2815	-0.0997	-0.0365	0.0575	0.2987	0.0681	-0.3405	2.1363	0.131292	-0.0175815	0.0363503	-0.0163538	-0.016016	0.012554	0.138331
379	GCF_001443605.1	Bacterium_L21-Spi-D4_complete_genome	0	39.03	0.1026	-0.0662	-0.0193	0.1346	0.1221	0.136	-0.5728	1.7135	-0.0204242	-0.0205043	0.0215347	0.0819865	-0.010894	0.012535	0.0895718
380	GCF_000147355.1	Sulfurimonas_autotrophica_DSM_16294_complete_genome	1	35.24	0.149	-0.0718	-0.044	0.1053	0.1654	0.1141	-0.4492	1.9665	0.0108247	-0.00580398	0.0146787	0.0408482	-0.014112	0.012523	0.0451098
381	GCF_000374365.1	Bacteroides_gallinarum_DSM_18171_=_JCM_13658_strain_DSM_18171_C233DRAFT_scaffold00001.1_whole_genome_shotgun_sequence	0	48.46	0.0852	-0.0733	0.0169	0.1318	0.1124	0.1329	-0.711	1.4433	-0.000126329	-0.0781142	0.0133367	0.108642	-0.008229	0.012466	0.134472
382	GCF_000733475.1	Mangrovimonas_yunxiaonensis_strain_LY01_contig7_whole_genome_shotgun_sequence	0	39.28	0.0928	-0.0854	0.0364	0.1006	0.1261	0.107	-0.7438	1.2235	-0.0292248	-0.0410434	0.0760577	0.0487674	-0.00521	0.012441	0.103449
383	GCF_000702125.1	Lachnospiraceae_bacterium_ND2006_T521DRAFT_scaffold00001.1_C_whole_genome_shotgun_sequence	0	40.05	0.2016	-0.076	0.0056	0.0594	0.2155	0.0597	-0.3603	1.4772	0.0826534	-0.0357678	0.0416324	0.00997259	-0.003389	0.012407	0.0997177
384	GCF_000447795.1	Bacteriovorax_sp._Seq25_V_contig_54_whole_genome_shotgun_sequence	0	36	0.1452	-0.0291	-0.0158	0.0886	0.1481	0.09	-0.1978	1.7478	0.0100629	0.0328252	0.0393005	0.0265221	-0.004879	0.012403	0.0585381
385	GCF_000403315.2	Lachnospiraceae_bacterium_A2_acPFL-supercont1.1_whole_genome_shotgun_sequence	0	46.26	0.1689	-0.1102	-0.0353	0.0964	0.2017	0.1027	-0.5782	1.9216	0.0747788	-0.10323	-0.0285054	0.06637	-0.016585	0.012395	0.146512
386	GCF_900129025.1	Mariniphaga_anaerophila_strain_DSM_26910_whole_genome_shotgun_sequence	0	42.02	0.1222	-0.0455	-0.0247	0.1106	0.1304	0.1133	-0.3565	1.7903	0.0111288	-0.0158197	0.00205728	0.067326	-0.008047	0.012389	0.0700795
387	GCF_000019285.1	Francisella_philomiragia_subsp._philomiragia_ATCC_25017_complete_genome	1	32.57	0.1966	-0.0298	-0.0437	0.0693	0.1989	0.0819	-0.1506	2.1335	0.0477509	0.0504973	0.0275495	-0.00349177	-0.010661	0.012321	0.0748418
388	GCF_001595645.1	Sulfurovum_riftiae_strain_1812E_contig_1_whole_genome_shotgun_sequence	0	45.85	0.0883	-0.0914	0.0223	0.1165	0.1271	0.1186	-0.8027	1.3817	-0.00746021	-0.0822343	0.031025	0.0851893	-0.008676	0.012321	0.122629
389	GCF_000747525.1	Sphingobacterium_sp._ML3W_complete_genome	0	37.03	0.1537	-0.0302	-0.0324	0.0862	0.1566	0.0921	-0.1939	1.9308	0.0226805	0.0262083	0.0178511	0.0273394	-0.00759	0.012272	0.047617
390	GCF_001601575.1	Thermovenabulum_gondwanense_strain_R270_ATZ99_contig000016_whole_genome_shotgun_sequence	0	37.79	0.198	-0.1095	-0.0769	0.1044	0.2263	0.1297	-0.5051	2.2056	0.0700187	-0.0571625	-0.0302272	0.0479133	-0.026665	0.012258	0.106675
391	GCF_000577895.1	Clostridium_bornimense_replicon_M2/40_rep1_complete_genome_type_strain_M2/40T	0	29.45	0.3153	-0.1246	-0.0782	0.0697	0.339	0.1048	-0.3763	2.4132	0.153978	-0.027591	0.00773899	-0.0128373	-0.033342	0.012251	0.157147
392	GCF_000169235.1	Dorea_formicigenerans_ATCC_27755_D_formicigenerans-3.0.1_Cont399_whole_genome_shotgun_sequence	0	41.09	0.208	-0.1151	-0.0244	0.0724	0.2378	0.0763	-0.5054	1.8956	0.093211	-0.0804383	0.00673588	0.0262211	-0.013397	0.012247	0.126062
393	GCF_002006175.1	Clostridium_roseum_strain_DSM_6424_CLROS_contig000009_whole_genome_shotgun_sequence	0	29.87	0.2804	-0.1253	-0.0565	0.0689	0.3071	0.0891	-0.4203	2.258	0.120757	-0.0305407	0.0274616	-0.0123254	-0.024485	0.012231	0.128145
394	GCF_000815225.1	Francisella_guangzhouensis_strain_08HL01032_complete_genome	0	32	0.1895	-0.0498	-0.0455	0.0764	0.1959	0.0889	-0.2568	2.1076	0.0383723	0.0335504	0.0284332	0.00182779	-0.012418	0.012216	0.0583939
395	GCF_900176045.1	Nitratiruptor_tergarcus_DSM_16512_whole_genome_shotgun_sequence	0	36.89	0.1496	-0.0772	-0.0289	0.0961	0.1684	0.1004	-0.4763	1.8626	0.0180208	-0.0200419	0.0220102	0.0368021	-0.011739	0.012153	0.0506485
396	GCF_000212915.1	Bacteroides_coprosuis_DSM_18011_chromosome_whole_genome_shotgun_sequence	0	34.99	0.147	-0.0347	-0.0497	0.0944	0.151	0.1067	-0.232	2.0551	0.00782525	0.0326351	0.0101557	0.0291673	-0.010578	0.012151	0.0456087
397	GCF_000246895.1	Clostridium_arbusti_SL206_whole_genome_shotgun_sequence	0	30.1	0.2605	-0.1182	-0.1084	0.0958	0.2861	0.1446	-0.4261	2.4178	0.101777	-0.0246726	-0.0255213	0.015293	-0.039562	0.012138	0.108869
398	GCF_900129925.1	Anaerosphaera_aminiphila_DSM_21120_whole_genome_shotgun_sequence	0	31.1	0.2508	-0.1342	-0.0729	0.0874	0.2845	0.1138	-0.4913	2.2659	0.0960744	-0.0460289	0.00527051	0.0100166	-0.030003	0.012136	0.107131
399	GCF_000712595.1	Bacillus_manliponensis_strain_JCM_15802_contig1_whole_genome_shotgun_sequence	0	36	0.2074	-0.0739	-0.0222	0.0664	0.2202	0.07	-0.3423	1.893	0.0722629	-0.0119748	0.0329005	0.0043221	-0.009501	0.012128	0.0804142
400	GCF_000300295.3	Piscirickettsia_salmonis_strain_LF-89_complete_genome	0	39.69	0.1707	0.013	0.0663	0.0761	0.1712	0.1009	0.0763	0.8541	0.0503142	0.0551605	0.104027	0.0255481	0.012306	0.012122	0.13057
401	GCF_000221565.1	Peptoniphilus_sp._oral_taxon_375_str._F0436_noncontiguous_finished_chromosome_whole_genome_shotgun_sequence	0	41.39	0.0854	-0.1088	0.0581	0.0678	0.1383	0.0893	-0.9054	0.8624	-0.0281898	-0.0757452	0.0878234	0.0225582	-0.002417	0.012113	0.121465
402	GCF_000521565.1	Buchnera_aphidicola_str._G002_Myzus_persicae_complete_genome	0	25.44	0.1321	-0.0363	-0.0722	0.1113	0.137	0.1327	-0.2681	2.1465	-0.0452524	0.0821877	0.0326188	0.0162371	-0.013579	0.01208	0.100649
403	GCF_000173975.1	[Eubacterium]_hallii_DSM_3353_E_hallii-1.0_Cont70.1_whole_genome_shotgun_sequence	0	38.56	0.2059	-0.1026	-0.011	0.0641	0.2301	0.065	-0.4624	1.7409	0.0809969	-0.0543869	0.0320475	0.0100185	-0.008846	0.012069	0.103179
404	GCF_001401755.1	Aquimarina_longa_SW024_scaffold1_whole_genome_shotgun_sequence	0	31.42	0.1606	-0.0994	-0.0522	0.1073	0.1889	0.1193	-0.5543	2.0233	0.00715362	-0.0129429	0.0244639	0.0309161	-0.019044	0.012047	0.0421068
405	GCF_900167025.1	Treponema_berlinense_strain_ATCC_BAA-909_whole_genome_shotgun_sequence	0	39.65	0.0944	-0.0358	0.0216	0.1193	0.1009	0.1213	-0.3622	1.3914	-0.0261457	0.00657476	0.0595156	0.0686232	-0.002224	0.012038	0.0947527
406	GCF_900167085.1	Eubacterium_ruminantium_strain_ATCC_17233_whole_genome_shotgun_sequence	0	37.25	0.2059	-0.0844	-0.0135	0.064	0.2226	0.0654	-0.3891	1.7783	0.07576	-0.0291701	0.0357153	0.00582658	-0.008174	0.012038	0.0888819
407	GCF_900141935.1	Arenibacter_nanhaiticus_strain_CGMCC_1.8863_whole_genome_shotgun_sequence	0	39.05	0.1466	-0.0653	-0.0202	0.0908	0.1605	0.093	-0.4187	1.79	0.0236557	-0.0197115	0.0205405	0.038249	-0.008891	0.011994	0.0532263
408	GCF_000764755.1	Algibacter_lectus_strain_JCM_19300_whole_genome_shotgun_sequence	0	33.34	0.1605	-0.0501	-0.0342	0.0852	0.1681	0.0918	-0.3027	1.9523	0.0147291	0.026073	0.0334242	0.0148134	-0.009751	0.011956	0.0472584
409	GCF_000484505.1	Clostridium_autoethanogenum_DSM_10061_complete_genome	0	31.09	0.2547	-0.1181	-0.109	0.0973	0.2808	0.1461	-0.434	2.4128	0.0999344	-0.0298754	-0.0307824	0.0198853	-0.039246	0.011916	0.110555
410	GCF_000430665.1	Aquimarina_muelleri_DSM_19832_H527DRAFT_scaffold00001.1_C_whole_genome_shotgun_sequence	0	31.35	0.1686	-0.0962	-0.048	0.0981	0.1942	0.1092	-0.5184	2.0263	0.0148738	-0.00936799	0.0289935	0.0214975	-0.017534	0.011916	0.0401466
411	GCF_001659685.2	Labilibacter_marinus_strain_Y11_contig1_whole_genome_shotgun_sequence	0	35.5	0.1922	-0.0404	-0.0749	0.0777	0.1964	0.1079	-0.2073	2.3375	0.0550641	0.0242034	-0.0174454	0.0140603	-0.017534	0.011914	0.0641864
412	GCF_000800295.1	Parvimonas_micra_strain_KCOM_1535_complete_genome	0	28.61	0.2763	-0.0943	-0.1635	0.0988	0.292	0.191	-0.329	2.5977	0.11162	0.00720826	-0.0736061	0.0136389	-0.054488	0.01189	0.134592
413	GCF_001456065.2	Clostridium_butyricum_strain_KNU-L09_chromosome_1_complete_sequence	0	28.74	0.2883	-0.128	-0.0684	0.0716	0.3154	0.0991	-0.4178	2.3335	0.12414	-0.0271881	0.0208818	-0.0131551	-0.028899	0.011888	0.129457
414	GCF_000292245.2	Bacillus_alcalophilus_ATCC_27647_=_CGMCC_1.3604_strain_AV1934_contig00001_whole_genome_shotgun_sequence	0	37.66	0.192	-0.0477	-0.0297	0.0693	0.1978	0.0754	-0.2434	1.9757	0.063499	0.00533379	0.0175849	0.0124072	-0.009005	0.011887	0.0672588
415	GCF_001687335.1	Dissulfuribacter_thermophilus_strain_S69_contig00001_whole_genome_shotgun_sequence	0	43.35	0.1332	-0.0548	-0.0322	0.1025	0.144	0.1074	-0.3907	1.8749	0.0274457	-0.0322435	-0.0117046	0.0633804	-0.009905	0.011885	0.0771167
416	GCF_001693775.1	Criibacterium_bergeronii_strain_CCRI-22567_contig-2_whole_genome_shotgun_sequence	0	33.52	0.1555	-0.158	-0.0717	0.1492	0.2217	0.1655	-0.7934	2.0186	0.0104487	-0.0827912	-0.00492327	0.0793756	-0.034719	0.011876	0.115275
417	GCF_000611675.1	Flavobacterium_succinicans_LMG_10402_contig_04_whole_genome_shotgun_sequence	0	35.43	0.1265	-0.0411	-0.0129	0.098	0.133	0.0988	-0.3138	1.7022	-0.0109158	0.0238783	0.0448841	0.0341417	-0.005661	0.011864	0.0622058
418	GCF_000218625.1	Flexistipes_sinusarabici_DSM_4947_complete_genome	1	38.29	0.1709	-0.0573	-0.0987	0.1025	0.1802	0.1423	-0.3235	2.3375	0.0449175	-0.00764068	-0.0543812	0.0475751	-0.022738	0.011855	0.0854206
419	GCF_000744105.1	Maribacter_forsetii_DSM_18668_P177DRAFT_scf7180000000004_quiver.1_C_whole_genome_shotgun_sequence	0	35.18	0.182	-0.047	-0.0675	0.0825	0.188	0.1066	-0.2525	2.257	0.0435848	0.0193174	-0.00853883	0.0178608	-0.016165	0.011838	0.0516209
420	GCF_001021085.1	Candidatus_Liberibacter_africanus_PTSAPSY_complete_genome	0	34.5	0.1845	0.0559	0.0103	0.0673	0.1928	0.068	0.2941	1.4193	0.0433664	0.12586	0.0724627	0.000536734	0.005655	0.011837	0.151567
421	GCF_900177645.1	Arenibacter_troitsensis_strain_DSM_19835_whole_genome_shotgun_sequence	0	39.55	0.1474	-0.0495	-0.0464	0.0956	0.1555	0.1063	-0.3239	2.0226	0.0264546	-0.00658961	-0.00801354	0.0446108	-0.011571	0.011797	0.0528924
422	GCF_001310955.1	Marinifilum_fragile_JCM_15579_whole_genome_shotgun_sequence	0	35.78	0.1902	-0.0473	-0.0711	0.0796	0.196	0.1068	-0.2437	2.2996	0.0541834	0.0158036	-0.0149637	0.0168349	-0.017294	0.011786	0.0607694
423	GCF_000427965.1	Olivibacter_sitiensis_DSM_17696_A37SDRAFT_scaffold_0.1_C_whole_genome_shotgun_sequence	0	44.98	0.1113	-0.0461	-0.002	0.1067	0.1205	0.1067	-0.3925	1.5894	0.0120618	-0.0322743	0.0108211	0.0726718	-0.005137	0.011785	0.0811505
424	GCF_000145275.1	Clostridium_cellulovorans_743B_complete_genome	1	31.21	0.247	-0.1115	-0.0744	0.0812	0.271	0.1101	-0.4241	2.312	0.0927141	-0.0239181	0.00325261	0.00416016	-0.02742	0.01177	0.0958951
425	GCF_000092785.1	Waddlia_chondrophila_WSU_86-1044_complete_genome	1	43.78	0.1262	-0.0113	0.0259	0.0909	0.1267	0.0945	-0.089	1.2931	0.0221646	0.00895327	0.0443709	0.0531235	0.002247	0.01176	0.0732279
426	GCF_000157975.1	Blautia_hydrogenotrophica_DSM_10507_Scfld1_whole_genome_shotgun_sequence	0	44.45	0.2268	-0.0669	-0.0248	0.0592	0.2365	0.0642	-0.287	1.968	0.125443	-0.0502355	-0.00948358	0.0235163	-0.00959	0.011757	0.137486
427	GCF_900148835.1	Flavobacterium_cucumis_strain_DSM_18830_whole_genome_shotgun_sequence	0	33.11	0.1531	-0.0507	-0.0668	0.0989	0.1612	0.1194	-0.3199	2.1649	0.00640966	0.0267049	0.00190708	0.027795	-0.015246	0.011756	0.0391208
428	GCF_900086555.1	Neisseria_weaveri_strain_NCTC13585_genome_assembly_chromosome:_1	0	49	0.1115	-0.0112	0.08	0.0973	0.1121	0.126	-0.0999	0.8824	0.0283324	-0.0189066	0.0738942	0.0758286	0.007841	0.011749	0.111223
429	GCF_000225445.1	Buchnera_aphidicola_str._Ak_Acyrthosiphon_kondoi_complete_genome	1	25.66	0.1331	-0.036	-0.0804	0.1099	0.1379	0.1361	-0.2642	2.2025	-0.0433729	0.0813093	0.023383	0.0155243	-0.014658	0.011729	0.0963337
430	GCF_000165505.1	Ilyobacter_polytropus_DSM_2926_complete_genome	1	34.36	0.2268	-0.1369	-0.1238	0.1264	0.2649	0.177	-0.5429	2.3458	0.0851067	-0.0661904	-0.0609781	0.0591994	-0.045393	0.011727	0.137285
431	GCF_000019205.1	Campylobacter_lari_RM2100_complete_genome	1	29.7	0.2317	-0.0552	-0.1142	0.0778	0.2382	0.1382	-0.2341	2.5434	0.0713777	0.0404699	-0.0294381	-0.00395644	-0.030751	0.011718	0.087263
432	GCF_000429545.1	Arenibacter_certesii_DSM_19833_G466DRAFT_scaffold00001.1_whole_genome_shotgun_sequence	0	37.9	0.1565	-0.0547	-0.0562	0.0945	0.1657	0.1099	-0.3362	2.1069	0.0289584	-0.00295172	-0.0100451	0.0383569	-0.013955	0.011717	0.049188
433	GCF_000225465.1	Buchnera_aphidicola_str._Ua_Uroleucon_ambrosiae_complete_genome	1	24.14	0.1321	-0.0364	-0.0614	0.1056	0.137	0.1221	-0.2688	2.0975	-0.0504493	0.0890509	0.0495394	0.00647646	-0.011945	0.011708	0.113892
434	GCF_000687515.1	Lachnobacterium_bovis_strain_AE2004_CC91DRAFT_scf7180000000094_quiver.9_C_whole_genome_shotgun_sequence	0	31.2	0.2623	-0.1198	-0.0271	0.057	0.2884	0.0631	-0.4284	2.0144	0.107974	-0.0321645	0.0505997	-0.0200711	-0.013932	0.011705	0.125125
435	GCF_000712055.1	Ruminococcus_sp._HUN007_CC97DRAFT_scf7180000000020_quiver.2_C_whole_genome_shotgun_sequence	0	42.02	0.0964	-0.1037	-0.0045	0.1263	0.1416	0.1264	-0.8221	1.6064	-0.0146712	-0.0740197	0.0222573	0.083026	-0.013534	0.011705	0.11438
436	GCF_000421045.1	Lachnospiraceae_bacterium_NK4A179_G621DRAFT_scaffold00001.1_C_whole_genome_shotgun_sequence	0	43.31	0.1601	-0.0627	0.004	0.0713	0.172	0.0714	-0.3735	1.5144	0.0541857	-0.0399293	0.0246837	0.0320555	-0.003828	0.011664	0.078532
437	GCF_000158235.1	Fusobacterium_gonidiaformans_3-1-5R_strain_3_1_5R_supercont1.1_whole_genome_shotgun_sequence	0	30.82	0.2572	-0.1074	-0.1105	0.0915	0.2787	0.1434	-0.3958	2.4499	0.101355	-0.0177292	-0.0310112	0.013242	-0.038241	0.01166	0.108278
438	GCF_900156765.1	Filimonas_lacunae_strain_DSM_21054_whole_genome_shotgun_sequence	0	44.03	0.1101	-0.0342	0.0243	0.0984	0.1153	0.1013	-0.3009	1.3288	0.00706406	-0.0152858	0.0415939	0.0614044	-0.000688	0.01166	0.0760533
439	GCF_000156675.1	Blautia_hansenii_DSM_20583_Scfld0_whole_genome_shotgun_sequence	0	38.92	0.2277	-0.1038	-0.0543	0.0759	0.2502	0.0933	-0.4279	2.1914	0.104236	-0.0575151	-0.0129474	0.022943	-0.020233	0.011647	0.121931
440	GCF_000213255.1	Mahella_australiensis_50-1_BON_complete_genome	1	43.45	0.1647	-0.0767	-0.073	0.1046	0.1817	0.1276	-0.4357	2.1804	0.0593454	-0.0546792	-0.0529754	0.0657928	-0.020054	0.01163	0.116819
441	GCF_900167145.1	Treponema_porcinum_strain_ATCC_BAA-908_whole_genome_shotgun_sequence	0	42.54	0.0955	-0.0168	-0.0061	0.1228	0.097	0.123	-0.174	1.6205	-0.0134924	0.0100951	0.018209	0.0811503	-0.002646	0.011627	0.0848581
442	GCF_000517565.1	Desulfurella_acetivorans_A63_complete_genome	0	32.08	0.1523	-0.0772	-0.0684	0.111	0.1707	0.1304	-0.4692	2.1234	0.00149208	0.00572191	0.0051565	0.0366777	-0.018988	0.011615	0.0375074
443	GCF_900119185.1	Sinomicrobium_oceani_strain_CGMCC_1.12145_whole_genome_shotgun_sequence	0	45.04	0.0982	-0.077	0.0142	0.1072	0.1247	0.1081	-0.6651	1.4392	-0.00079831	-0.0634957	0.0267386	0.0733593	-0.006858	0.011611	0.100642
444	GCF_000568425.1	Cellulophaga_geojensis_KL-A_contig1_whole_genome_shotgun_sequence	0	31.9	0.1685	-0.0797	-0.0711	0.1025	0.1864	0.1247	-0.4418	2.1771	0.0169725	0.00418605	0.00330397	0.0276154	-0.020145	0.011605	0.0328499
445	GCF_000525835.1	Listeria_grandensis_FSL_F6-0971_c2_whole_genome_shotgun_sequence	0	42.01	0.1713	-0.058	0.0004	0.0676	0.1808	0.0676	-0.3266	1.5652	0.0601888	-0.0282661	0.0272044	0.0242948	-0.003857	0.0116	0.0758418
446	GCF_001853485.1	Flavobacterium_spartansii_strain_MSU_NODE_1_length_1308521_cov_54.5264_whole_genome_shotgun_sequence	0	35.72	0.1374	-0.0666	-0.0157	0.092	0.1527	0.0933	-0.4513	1.74	0.00114354	-0.003175	0.0407188	0.0290475	-0.008288	0.011596	0.0501315
447	GCF_000160055.1	Dialister_invisus_DSM_15470_Scfld0_whole_genome_shotgun_sequence	0	45.49	0.1583	-0.0501	0.0647	0.0527	0.166	0.0835	-0.3069	0.6837	0.0611006	-0.039006	0.0751199	0.0202649	0.007599	0.011593	0.106341
448	GCF_001047035.1	Dysgonomonas_macrotermitis_strain_JCM_19375_whole_genome_shotgun_sequence	0	38.55	0.1291	-0.0544	-0.0365	0.105	0.1401	0.1112	-0.3986	1.9054	0.00415691	-0.00613331	0.00659463	0.0508872	-0.010425	0.011574	0.0518449
449	GCF_000744555.1	Zobellia_uliginosa_strain_MAR_2009_138_FG20DRAFT_unitig_0_quiver_dupTrim_3020.2_C_whole_genome_shotgun_sequence	0	38.07	0.161	-0.0458	-0.0404	0.0834	0.1674	0.0927	-0.2773	2.0222	0.034138	0.00503771	0.00495455	0.0277879	-0.010329	0.011573	0.0445814
450	GCF_000613925.1	Prevotella_histicola_JCM_15637_=_DNF00424_strain_JCM_15637_whole_genome_shotgun_sequence	0	40.74	0.1282	-0.0087	-0.037	0.0927	0.1285	0.0998	-0.0674	1.951	0.0120118	0.0278364	-0.00421626	0.0454279	-0.005552	0.011564	0.0547779
451	GCF_000213575.1	Dysgonomonas_mossii_DSM_22836_supercont1.1_whole_genome_shotgun_sequence	0	37.41	0.1318	-0.0575	-0.0656	0.1163	0.1438	0.1335	-0.4114	2.0842	0.00229958	-0.00312714	-0.0171381	0.0586263	-0.01533	0.011557	0.0612032
452	GCF_000744835.1	Flavobacterium_sp._83_T410DRAFT_scf7180000000004_quiver_dupTrim_4441.1_C_whole_genome_shotgun_sequence	0	33.3	0.1548	-0.0524	-0.0538	0.0928	0.1634	0.1073	-0.3263	2.0962	0.00886922	0.0239872	0.0140125	0.0222884	-0.013189	0.011546	0.0367039
453	GCF_900120405.1	Peptoniphilaceae_bacterium_FC2_whole_genome_shotgun_sequence	0	41.7	0.0842	-0.1162	0.0585	0.0562	0.1435	0.0812	-0.9434	0.7654	-0.0281505	-0.0848056	0.0867639	0.0119265	-0.001603	0.01154	0.125119
454	GCF_000012645.1	Prochlorococcus_marinus_str._MIT_9312_complete_genome	1	31.21	0.1704	-0.0523	-0.1115	0.1018	0.1783	0.151	-0.2978	2.4015	0.0161141	0.0352819	-0.0338474	0.0247602	-0.024335	0.011525	0.0571243
455	GCF_000518225.1	Helicobacter_pametensis_ATCC_51478_T391DRAFT_scaffold00001.1_whole_genome_shotgun_sequence	0	39.94	0.1762	-0.009	0.0745	0.0615	0.1764	0.0967	-0.0511	0.69	0.0568136	0.0318214	0.11105	0.011729	0.012578	0.011512	0.129268
456	GCF_000186265.1	Cellulophaga_algicola_DSM_14237_complete_genome	1	33.77	0.1767	-0.0558	-0.0702	0.0873	0.1853	0.112	-0.3059	2.2483	0.0326481	0.0180698	-0.00460031	0.0182565	-0.017277	0.011504	0.0417957
457	GCF_900065875.1	Prevotella_phocaeensis_strain_SN19_whole_genome_shotgun_sequence	0	44.53	0.1004	-0.0464	-0.0104	0.1193	0.1107	0.1198	-0.4331	1.6579	-0.000637114	-0.030164	0.00453977	0.0838662	-0.006587	0.011499	0.0892436
458	GCF_001687065.1	Prosthecochloris_sp._CIB_2401_complete_genome	0	52.13	0.1001	0.0229	0.0598	0.1286	0.1026	0.1418	0.225	1.1354	0.0316291	0.00760914	0.0461579	0.123388	0.008931	0.011497	0.135696
459	GCF_001436215.1	Lactobacillus_agilis_DSM_20509_NODE_292_whole_genome_shotgun_sequence	0	41.58	0.1182	-0.0648	0.0911	0.0471	0.1349	0.1025	-0.5016	0.4769	0.0053698	-0.0327629	0.119929	0.00245167	0.007721	0.011472	0.124464
460	GCF_000968375.1	Clostridium_scatologenes_strain_ATCC_25775_complete_genome	0	29.61	0.2745	-0.1199	-0.095	0.0833	0.2995	0.1264	-0.412	2.4219	0.113818	-0.023748	-0.00981432	0.00126244	-0.03607	0.011462	0.116689
461	GCF_000702545.1	Selenomonas_ruminantium_AB3002_P159DRAFT_scf7180000000016_quiver.8_C_whole_genome_shotgun_sequence	0	52.05	0.1082	-0.045	0.0439	0.0876	0.1172	0.098	-0.3942	1.1064	0.0394236	-0.0603333	0.0303752	0.082427	0.000805	0.011452	0.113627
462	GCF_900129275.1	Arenibacter_palladensis_strain_DSM_17539_whole_genome_shotgun_sequence	0	39.61	0.1423	-0.0509	-0.0497	0.0982	0.1511	0.1101	-0.3436	2.0395	0.0215944	-0.00831098	-0.011596	0.0473982	-0.01208	0.011448	0.0540042
463	GCF_001940225.1	Roseburia_sp._499_contig000010_whole_genome_shotgun_sequence	0	38.15	0.2753	-0.1007	0.0062	0.0392	0.2932	0.0397	-0.3505	1.4139	0.148758	-0.0502908	0.0511779	-0.0161622	-0.00224	0.011427	0.165947
464	GCF_000091985.1	Helicobacter_mustelae_12198_complete_genome	1	42.47	0.1124	-0.0199	0.0259	0.097	0.1142	0.1004	-0.1753	1.3098	0.00312772	0.00737001	0.0505386	0.0551317	0.00098	0.011417	0.075218
465	GCF_000403845.2	Eubacterium_sp._14-2_acPFD-supercont1.1_whole_genome_shotgun_sequence	0	44.94	0.1832	-0.1074	-0.0062	0.0659	0.2124	0.0662	-0.5301	1.6652	0.0838019	-0.09336	0.00680942	0.0317469	-0.008213	0.011397	0.129588
466	GCF_001553115.1	Peptoniphilus_coxii_strain_DNF00729_Scaffold258_whole_genome_shotgun_sequence	0	45.02	0.0577	-0.0957	0.0575	0.1021	0.1117	0.1171	-1.0283	1.0579	-0.0413783	-0.0820885	0.0701328	0.0681968	-0.006449	0.011384	0.134239
467	GCF_000477415.1	Mycoplasma_parvum_str._Indiana_complete_genome	0	26.98	0.2107	-0.0901	-0.1225	0.1062	0.2292	0.1621	-0.4043	2.4271	0.039504	0.020139	-0.0249318	0.0159474	-0.035386	0.011343	0.053311
468	GCF_000015645.1	Prochlorococcus_marinus_str._AS9601_complete_genome	1	31.32	0.1652	-0.0523	-0.1161	0.1054	0.1733	0.1568	-0.3068	2.4044	0.0113539	0.0346927	-0.0389653	0.0287038	-0.024693	0.011334	0.0606192
469	GCF_000468615.2	Cellulophaga_baltica_18_complete_genome	0	34.68	0.1748	-0.0534	-0.0579	0.0825	0.1827	0.1008	-0.2965	2.1827	0.034386	0.0155955	0.00341525	0.016299	-0.014518	0.011323	0.0412667
470	GCF_000425665.1	Gemella_cuniculi_DSM_15828_H612DRAFT_scaffold00001.1_whole_genome_shotgun_sequence	0	28.32	0.2677	-0.119	-0.0651	0.0711	0.293	0.0964	-0.4183	2.3123	0.101861	-0.0159384	0.0261592	-0.014967	-0.025889	0.011285	0.107415
471	GCF_000255135.1	Marinitoga_piezophila_KA3_complete_genome	1	29.16	0.2439	-0.1283	-0.1571	0.1289	0.2756	0.2032	-0.4843	2.4545	0.0814189	-0.0297377	-0.0697956	0.0454568	-0.054865	0.011279	0.120213
472	GCF_000191885.1	Anaerophaga_thermohalophila_DSM_12881_contig_13_whole_genome_shotgun_sequence	0	41.87	0.1181	-0.0188	-0.002	0.0958	0.1196	0.0958	-0.1576	1.5916	0.00642912	0.0116838	0.0254635	0.0520575	-0.002034	0.011278	0.0594661
473	GCF_000820525.1	Spiroplasma_poulsonii_strain_MSRO_contig_03_whole_genome_shotgun_sequence	0	26.54	0.1432	-0.0796	-0.0808	0.1236	0.1639	0.1477	-0.5074	2.1496	-0.0297549	0.0329958	0.0188398	0.031973	-0.021415	0.011275	0.0578903
474	GCF_001891165.1	Streptobacillus_ratti_strain_OGS16_OGS16_S19CLC_contig_3_whole_genome_shotgun_sequence	0	24.09	0.3208	-0.1212	-0.1607	0.0959	0.3429	0.1872	-0.3614	2.6036	0.138051	0.00451871	-0.0495252	-0.00337972	-0.063181	0.011275	0.146774
475	GCF_000270305.1	Clostridium_sp._SY8519_DNA_complete_genome	1	50.74	0.1171	-0.104	0.0443	0.0569	0.1566	0.0721	-0.726	0.9086	0.0433217	-0.120027	0.0326963	0.052368	-0.00072	0.011267	0.141756
476	GCF_001282665.1	Clostridiales_bacterium_mt11_whole_genome_shotgun_sequence	0	31.43	0.2624	-0.1218	-0.1168	0.097	0.2893	0.1518	-0.4346	2.4484	0.108994	-0.0353965	-0.0401832	0.0206473	-0.042456	0.011231	0.123181
477	GCF_000015965.1	Prochlorococcus_marinus_str._MIT_9301_complete_genome	1	31.34	0.1666	-0.0521	-0.1145	0.1031	0.1745	0.1541	-0.3031	2.4088	0.0128338	0.0347856	-0.0374595	0.0264662	-0.024448	0.011203	0.0589781
478	GCF_000220155.1	Thermophagus_xiamenensis_strain_HS1_Contig8_whole_genome_shotgun_sequence	0	39.12	0.1331	0.0012	0.0066	0.0842	0.1331	0.0845	0.0092	1.4929	0.0104356	0.0464136	0.047011	0.0318677	0.000979	0.011202	0.0740858
479	GCF_000284335.1	Caldisericum_exile_AZM16c01_DNA_complete_genome	1	35.37	0.1379	-0.0497	-0.0887	0.113	0.1466	0.1436	-0.3461	2.2365	0.000244363	0.0155997	-0.0306334	0.0489542	-0.017849	0.011166	0.0598192
480	GCF_000695795.1	Flavobacterium_seoulense_strain_EM1321_contig00001_whole_genome_shotgun_sequence	0	33.43	0.1598	-0.0491	-0.044	0.0833	0.1672	0.0943	-0.2983	2.0568	0.0143889	0.0265909	0.0232005	0.0131945	-0.011134	0.011158	0.0403296
481	GCF_000820705.1	Clostridium_polynesiense_strain_MS1_whole_genome_shotgun_sequence	0	34.17	0.2038	-0.0979	-0.0811	0.0937	0.2261	0.1239	-0.4478	2.2842	0.0613472	-0.0261727	-0.0173836	0.025906	-0.025691	0.011154	0.0736328
482	GCF_000092245.1	Arcobacter_nitrofigilis_DSM_7299_complete_genome	1	28.36	0.2075	-0.0871	-0.1338	0.1099	0.2251	0.1732	-0.3972	2.4542	0.0418208	0.0157473	-0.0427291	0.023958	-0.037344	0.011152	0.0663078
483	GCF_000711305.1	Thiomicrospira_sp._MA2-6_BS76DRAFT_scf7180000000002_quiver_dupTrim_10022.1_C_whole_genome_shotgun_sequence	0	50.11	0.1231	0.0028	0.0715	0.0922	0.1231	0.1166	0.0228	0.9112	0.0469162	-0.0135614	0.0608202	0.0879762	0.009055	0.011144	0.117575
484	GCF_000428565.1	Parabacteroides_gordonii_DSM_23371_F592DRAFT_scaffold00001.1_whole_genome_shotgun_sequence	0	44.42	0.1081	-0.032	-0.0089	0.1058	0.1127	0.1061	-0.288	1.6552	0.00662314	-0.0151748	0.00655767	0.0700226	-0.004353	0.011142	0.0722517
485	GCF_000601455.1	Fervidicella_metallireducens_AeB_contig00001_whole_genome_shotgun_sequence	0	32.69	0.2415	-0.1277	-0.0619	0.0787	0.2731	0.1001	-0.4863	2.2372	0.0931306	-0.0480454	0.00878451	0.00628306	-0.024987	0.011102	0.105349
486	GCF_000017865.1	Thermotoga_lettingae_TMO_complete_genome	1	38.7	0.1638	-0.0396	-0.0977	0.0913	0.1685	0.1337	-0.2371	2.3896	0.0394566	0.00786324	-0.0553116	0.0376558	-0.019611	0.011095	0.0780768
487	GCF_002018435.1	Staphylococcus_fleurettii_strain_MBTS-1_NODE_1_length_300482_cov_104.815_whole_genome_shotgun_sequence	0	31.44	0.1732	-0.1101	-0.0462	0.0934	0.2052	0.1042	-0.5664	2.0301	0.0198336	-0.0237501	0.0303697	0.0170786	-0.018281	0.011086	0.0465987
488	GCF_000703065.1	Lachnospiraceae_bacterium_AC2029_BO12DRAFT_scf7180000000002_quiver.1_C_whole_genome_shotgun_sequence	0	49.86	0.1509	-0.082	0.0055	0.0703	0.1718	0.0706	-0.4975	1.4923	0.0711704	-0.094313	-0.00465479	0.0515149	-0.004931	0.011071	0.128979
489	GCF_000023705.1	Methylotenera_mobilis_JLW8_complete_genome	1	45.51	0.1271	0.0054	0.0126	0.0876	0.1272	0.0885	0.0423	1.4274	0.0299806	0.0163869	0.0229258	0.0552273	0.002078	0.011066	0.0688695
490	GCF_001483845.1	Campylobacter_coli_strain_OR12_complete_genome	0	30.83	0.1973	-0.0448	-0.0959	0.0778	0.2024	0.1235	-0.2234	2.4596	0.041495	0.0448173	-0.0164583	-0.000426799	-0.022409	0.011064	0.0632573
491	GCF_900142165.1	Hespellia_stercorisuis_DSM_15480_whole_genome_shotgun_sequence	0	46.76	0.1823	-0.1021	0.0062	0.0572	0.2089	0.0576	-0.5104	1.4635	0.0901777	-0.0978085	0.0106405	0.0287318	-0.004718	0.011064	0.136518
492	GCF_000160675.1	Granulicatella_adiacens_ATCC_49175_SCAFFOLD1_whole_genome_shotgun_sequence	0	37.17	0.1366	-0.0843	0.0112	0.074	0.1605	0.0749	-0.5526	1.4203	0.00614014	-0.0286416	0.0607919	0.0155767	-0.004704	0.011061	0.0692556
493	GCF_900141855.1	Pseudozobellia_thermophila_strain_DSM_19858_whole_genome_shotgun_sequence	0	47.29	0.0793	-0.0653	0.0226	0.1208	0.1027	0.1229	-0.6885	1.3858	-0.0107036	-0.0638473	0.0245452	0.0939873	-0.006092	0.01106	0.116735
494	GCF_000331995.1	Clostridium_stercorarium_subsp._stercorarium_DSM_8532_complete_genome	0	42.24	0.1556	-0.0947	-0.0411	0.0961	0.1821	0.1045	-0.547	1.9749	0.0454083	-0.066198	-0.0153785	0.0535132	-0.015498	0.011055	0.0976947
495	GCF_000009605.1	Buchnera_aphidicola_str._APS_Acyrthosiphon_pisum_chromosome_complete_genome	1	26.31	0.1258	-0.0389	-0.077	0.1117	0.1317	0.1357	-0.2997	2.1746	-0.0480744	0.0749277	0.0237226	0.0193546	-0.014031	0.011055	0.0941418
496	GCF_000733925.1	Arenibacter_algicola_strain_TG409_U735DRAFT_scf7180000000011_quiver.3_C_whole_genome_shotgun_sequence	0	39.74	0.1441	-0.0539	-0.0549	0.0972	0.1538	0.1117	-0.3579	2.085	0.0239141	-0.0120073	-0.0174081	0.0468043	-0.013154	0.011048	0.0566546
497	GCF_000758925.1	Prevotella_sp._S7-1-8_contig009_whole_genome_shotgun_sequence	0	50.21	0.0704	-0.0566	0.0091	0.1495	0.0903	0.1498	-0.6776	1.5101	-0.005402	-0.0729084	-0.00172642	0.145227	-0.007827	0.011035	0.1626
498	GCF_000154305.1	Anaerostipes_caccae_DSM_14662_Scfld_03_14_whole_genome_shotgun_sequence	0	44.26	0.1757	-0.116	-0.01	0.0693	0.2105	0.07	-0.5836	1.7137	0.0735835	-0.0983178	0.00621097	0.0330229	-0.009796	0.011022	0.127319
499	GCF_000478685.1	Candidatus_Photodesmus_katoptron_Akat1_chromosome_I_map_unlocalized_Contig1_whole_genome_shotgun_sequence	0	30.95	0.1448	0.0126	-0.0182	0.0745	0.1453	0.0767	0.0865	1.81	-0.0105253	0.101575	0.0606767	-0.00335197	-0.001694	0.011011	0.118832
500	GCF_000701685.1	Gemella_sanguinis_ATCC_700632_T369DRAFT_scaffold00001.1_C_whole_genome_shotgun_sequence	0	29.34	0.2306	-0.119	-0.0675	0.0825	0.2595	0.1066	-0.4765	2.2567	0.0688385	-0.0214018	0.0189569	-0.000380931	-0.025395	0.010987	0.0745405
501	GCF_000517545.1	Bacteroides_reticulotermitis_JCM_10512_whole_genome_shotgun_sequence	0	43.22	0.1164	-0.0288	-0.0191	0.0991	0.1199	0.1009	-0.2424	1.7614	0.010126	-0.00554721	0.00200747	0.0595743	-0.005076	0.010982	0.060716
502	GCF_900120345.1	Eubacterium_sp._Marseille-P3177_strain_Marseille-P3177T_genome_assembly_chromosome:_contig00001	0	50.62	0.1383	-0.1107	0.0118	0.0699	0.1772	0.0709	-0.6749	1.4033	0.0640635	-0.126791	0.000372308	0.0654267	-0.006102	0.010976	0.1564
503	GCF_001792795.1	Spiroplasma_sp._TU-14_complete_genome	0	28.74	0.1559	-0.0517	-0.0216	0.0775	0.1643	0.0804	-0.3201	1.8426	-0.00826009	0.0491119	0.0676818	-0.00725508	-0.007372	0.010966	0.0843426
504	GCF_001808025.1	Sphingobacterium_sp._HMSC13C05_Scaffold55_whole_genome_shotgun_sequence	0	39.87	0.1271	-0.0286	-0.0101	0.0884	0.1302	0.0889	-0.2214	1.6849	0.00743381	0.0125964	0.0267798	0.0384104	-0.003814	0.010937	0.0490555
505	GCF_000424545.1	Butyrivibrio_sp._NC3005_G634DRAFT_scaffold00001.1_whole_genome_shotgun_sequence	0	35.14	0.2116	-0.0567	-0.0368	0.0615	0.2191	0.0717	-0.2619	2.1099	0.0730249	0.00983165	0.0223495	-0.00326418	-0.011279	0.010934	0.0770678
506	GCF_000185145.2	Prevotella_oralis_ATCC_33269_SCAFFOLD4_whole_genome_shotgun_sequence	0	44.44	0.0989	-0.0446	-0.0126	0.1161	0.1085	0.1168	-0.4236	1.679	-0.0024969	-0.0278819	0.0027635	0.0803851	-0.006422	0.010917	0.0851648
507	GCF_900086725.1	Bariatricus_massiliensis_strain_AT12_whole_genome_shotgun_sequence	0	45.25	0.1978	-0.0857	-0.007	0.0581	0.2156	0.0585	-0.4089	1.6898	0.0996412	-0.0733205	0.00454988	0.0249152	-0.006357	0.010902	0.126276
508	GCF_900142775.1	Flavobacterium_flevense_strain_DSM_1076_whole_genome_shotgun_sequence	0	34.21	0.153	-0.0479	-0.0495	0.0864	0.1603	0.0995	-0.3032	2.0908	0.0107071	0.023613	0.0140281	0.0187309	-0.011702	0.010849	0.0349263
509	GCF_001403635.1	Clostridium_sp._ND2_whole_genome_shotgun_sequence	0	27.59	0.3113	-0.1382	-0.0808	0.0707	0.3406	0.1074	-0.4179	2.4229	0.142543	-0.0312283	0.0138962	-0.0176472	-0.034937	0.010839	0.147642
510	GCF_000498475.1	Flavobacterium_cauense_R2A-7_FCR2A7T_19_whole_genome_shotgun_sequence	0	38.44	0.1139	-0.0597	-0.0145	0.1026	0.1286	0.1037	-0.4829	1.7112	-0.0114828	-0.0108441	0.0291125	0.0481436	-0.007784	0.010827	0.0584363
511	GCF_000185645.1	Gemella_morbillorum_M424_supercont1.1_whole_genome_shotgun_sequence	0	30.53	0.2325	-0.1136	-0.0522	0.0721	0.2588	0.089	-0.4544	2.1979	0.0754957	-0.0223758	0.0286542	-0.00706387	-0.020332	0.010826	0.0840907
512	GCF_001693415.1	Tenacibaculum_soleae_strain_UCD-KL19_scaffold_0_whole_genome_shotgun_sequence	0	30.21	0.1951	-0.0977	-0.064	0.0875	0.2182	0.1084	-0.4642	2.2025	0.0368165	-0.00476182	0.0183608	0.00733658	-0.021046	0.010818	0.0420603
513	GCF_000746015.1	Lachnospiraceae_bacterium_MA2020_T348DRAFT_scaffold00001.1_whole_genome_shotgun_sequence	0	40.31	0.1967	-0.0756	-0.0216	0.0633	0.2107	0.0668	-0.3671	1.8998	0.0787928	-0.0367604	0.0132082	0.0146847	-0.00903	0.010806	0.0891612
514	GCF_900168165.1	Alkalitalea_saponilacus_strain_DSM_24412_whole_genome_shotgun_sequence	0	39.62	0.1277	-0.0103	-0.0324	0.0872	0.1281	0.093	-0.0803	1.9267	0.0070344	0.0322355	0.00565689	0.0364295	-0.005036	0.010804	0.0494744
515	GCF_900128475.1	Mediterranea_massiliensis_strain_Marseille-P2645_whole_genome_shotgun_sequence	0	51.67	0.0658	-0.0361	0.0404	0.1419	0.0751	0.1475	-0.5023	1.2934	-0.0044273	-0.0516346	0.0274325	0.136913	-0.00247	0.010793	0.148941
516	GCF_000430545.1	Tenacibaculum_ovolyticum_DSM_18103_H518DRAFT_scaffold00001.1_whole_genome_shotgun_sequence	0	29.5	0.2068	-0.0944	-0.0691	0.0837	0.2273	0.1085	-0.4284	2.261	0.0456781	0.00234115	0.0166036	0.00131884	-0.022195	0.010781	0.0486764
517	GCF_000237085.1	Clostridium_clariflavum_DSM_19732_complete_genome	1	35.72	0.2093	-0.1022	-0.099	0.0999	0.233	0.1406	-0.4543	2.352	0.0730435	-0.038775	-0.0425812	0.0369475	-0.030935	0.010778	0.100086
518	GCF_000455605.1	Flavobacterium_indicum_GPTSA100-9_complete_genome	1	31.38	0.1608	-0.0542	-0.073	0.0916	0.1697	0.1171	-0.3252	2.2439	0.00719372	0.0324713	0.00385222	0.0150912	-0.016706	0.010766	0.0367249
519	GCF_000389635.1	Clostridium_pasteurianum_BC1_complete_genome	0	30.58	0.2424	-0.1103	-0.0968	0.0884	0.2663	0.1311	-0.427	2.4013	0.0855956	-0.0193436	-0.0161812	0.00939231	-0.033217	0.010759	0.0897264
520	GCF_001660705.2	Labilibacter_aurantiacus_strain_HQYD1_contig7_whole_genome_shotgun_sequence	0	35.07	0.1597	-0.0419	-0.0676	0.0851	0.1651	0.1086	-0.2565	2.2418	0.0208451	0.0250066	-0.00812093	0.0201172	-0.01435	0.010758	0.0391216
521	GCF_000442105.1	Bacteroidetes_bacterium_oral_taxon_272_str._F0290_ctg120009420963_whole_genome_shotgun_sequence	0	48	0.0908	-0.0399	0.0028	0.1171	0.0992	0.1172	-0.4141	1.5466	0.00363475	-0.0422503	0.00140241	0.092505	-0.004418	0.01075	0.101772
522	GCF_000020605.1	Eubacterium_rectale_ATCC_33656_complete_genome	1	41.48	0.194	-0.1099	-0.0321	0.0736	0.2229	0.0803	-0.5155	1.9824	0.08077	-0.0773273	-0.00280031	0.0286393	-0.014324	0.010749	0.115461
523	GCF_000312445.1	Phocaeicola_abscessus_CCUG_55929_whole_genome_shotgun_sequence	0	47.22	0.0973	-0.0346	-0.007	0.113	0.1032	0.1132	-0.3416	1.6324	0.00701658	-0.0327724	-0.00472521	0.0859687	-0.004586	0.010749	0.0923916
524	GCF_900176505.1	Pedobacter_nyackensis_strain_DSM_19625_whole_genome_shotgun_sequence	0	39.52	0.1348	-0.0425	-0.032	0.0898	0.1413	0.0953	-0.3053	1.9128	0.0137346	0.000571082	0.0065277	0.0387171	-0.008121	0.010742	0.0416004
525	GCF_000765805.1	Helicobacter_muridarum_strain_ST1_CONTIG_32_whole_genome_shotgun_sequence	0	32.58	0.1577	-0.0506	-0.0962	0.0989	0.1656	0.138	-0.3106	2.342	0.0088909	0.0296438	-0.0249976	0.0261395	-0.020173	0.010733	0.047602
526	GCF_000159155.2	Gardnerella_vaginalis_ATCC_14019_chromosome_complete_genome	1	41.36	0.1349	0.018	-0.0292	0.0755	0.1361	0.081	0.1328	1.9402	0.0211903	0.0512155	0.000664669	0.0301645	-0.002582	0.010711	0.0631062
527	GCF_900169485.1	Eggerthellaceae_bacterium_Marseille-P3241_genome_assembly_chromosome:_contig00001	0	43.44	0.0937	0.0038	-0.0175	0.1135	0.0937	0.1148	0.0401	1.7234	-0.0116946	0.0258744	0.00257167	0.0746615	-0.001209	0.010694	0.07992
528	GCF_001190755.1	Campylobacter_ureolyticus_RIGS_9880_complete_genome	0	29.23	0.2184	-0.0876	-0.1525	0.1101	0.2353	0.1881	-0.3813	2.5163	0.0561988	0.0105874	-0.0655252	0.0268755	-0.04295	0.010692	0.0910288
529	GCF_900177735.1	Dethiosulfovibrio_salsuginis_strain_USBA_82_whole_genome_shotgun_sequence	0	53.07	0.0883	-0.0222	-0.037	0.1304	0.091	0.1356	-0.2464	1.8471	0.0234183	-0.0369927	-0.0520207	0.124728	-0.006159	0.010691	0.142057
530	GCF_000007825.1	Bacillus_cereus_ATCC_14579_chromosome_complete_genome	1	35.28	0.2105	-0.0891	-0.009	0.0546	0.2286	0.0553	-0.4003	1.7338	0.0724846	-0.0233182	0.0494904	-0.00972687	-0.006752	0.01069	0.0913327
531	GCF_000191725.1	Anaerococcus_prevotii_ACS-065-V-Col13_contig00046_whole_genome_shotgun_sequence	0	31.97	0.1853	-0.1396	-0.0874	0.1234	0.232	0.1512	-0.6456	2.1871	0.0340523	-0.0560889	-0.0133256	0.0487341	-0.033425	0.010666	0.0828137
532	GCF_001050135.1	Cyclobacterium_amurskyense_strain_KCTC_12363_complete_genome	0	38.31	0.1462	-0.0468	-0.0507	0.0892	0.1535	0.1026	-0.3098	2.0881	0.0202975	0.0027522	-0.00647541	0.0343376	-0.011591	0.010661	0.0405038
533	GCF_001534665.1	Arsenophonus_symbiont_of_Lipoptena_fortisetosa_strain_CB_complete_genome	0	24.87	0.1645	-0.0094	-0.0818	0.0694	0.1648	0.1072	-0.0571	2.4378	-0.015131	0.112141	0.0257024	-0.0274433	-0.014105	0.01065	0.11924
534	GCF_900142265.1	[Clostridium]_lactatifermentans_DSM_14214_whole_genome_shotgun_sequence	0	46.66	0.107	-0.0758	0.0254	0.0815	0.1311	0.0853	-0.6165	1.2689	0.0144779	-0.0709729	0.0303114	0.0527194	-0.003463	0.01064	0.0945774
535	GCF_001661595.2	Crocinitomix_sp._0182_contig1_whole_genome_shotgun_sequence	0	35.32	0.1782	-0.0398	-0.0662	0.0744	0.1825	0.0996	-0.2197	2.2974	0.0403445	0.0257675	-0.00789798	0.0101981	-0.014746	0.010628	0.0495784
536	GCF_001457835.1	Fenollaria_timonensis_strain_GD5_whole_genome_shotgun_sequence	0	35.64	0.1433	-0.1504	-0.0756	0.1534	0.2077	0.1711	-0.8096	2.0287	0.00672373	-0.0865465	-0.0188046	0.0901976	-0.033918	0.010612	0.126589
537	GCF_000146345.1	Peptoniphilus_duerdenii_ATCC_BAA-1640_SCAFFOLD1_whole_genome_shotgun_sequence	0	33.51	0.1497	-0.1665	-0.0622	0.1401	0.2239	0.1533	-0.8384	1.9889	0.00460872	-0.0912376	0.00462381	0.0702444	-0.032633	0.010608	0.115331
538	GCF_000737695.1	Flavobacterium_hydatis_strain_DSM_2063_contig006_whole_genome_shotgun_sequence	0	32.74	0.1437	-0.0811	-0.0412	0.097	0.165	0.1054	-0.5141	1.9727	-0.00446947	-0.00171324	0.0292491	0.0247392	-0.013794	0.010591	0.0386064
539	GCF_000967805.1	Flavobacterium_sp._316_scaffold_0_whole_genome_shotgun_sequence	0	29.04	0.1759	-0.0905	-0.0778	0.1002	0.1978	0.1269	-0.4753	2.2307	0.0129392	0.00870505	0.0100693	0.016382	-0.022747	0.010585	0.0247581
540	GCF_000160455.2	Acetomicrobium_hydrogeniformans_ATCC_BAA-1850_A_hydrogeniformans-1.0.1_Cont0.1_whole_genome_shotgun_sequence	0	46.53	0.1351	-0.0421	-0.0536	0.0948	0.1415	0.1089	-0.3023	2.0857	0.0420582	-0.0365765	-0.0480766	0.0656134	-0.011235	0.010541	0.0986063
541	GCF_000220525.1	Ochrovirga_pacifica_strain_S85_contig00032_whole_genome_shotgun_sequence	0	33.73	0.1463	-0.0987	-0.0449	0.1022	0.1765	0.1117	-0.5936	1.9849	0.00208821	-0.024616	0.020888	0.0330316	-0.016671	0.010524	0.0462353
542	GCF_000013665.1	Saccharophagus_degradans_2-40_complete_genome	1	45.83	0.0954	-0.0152	0.0471	0.1026	0.0966	0.1129	-0.1579	1.141	-0.000440162	-0.00592714	0.0559191	0.0712269	0.002929	0.010502	0.0907499
543	GCF_000012605.1	Thiomicrospira_crunogena_XCL-2_complete_genome	0	43.13	0.1419	-0.0024	0.0275	0.0735	0.1419	0.0785	-0.017	1.2125	0.0352662	0.0213349	0.0490312	0.0336932	0.003729	0.010497	0.0723752
544	GCF_000953715.1	Defluviitoga_tunisiensis_genome_assembly_DTL3_chromosome_:_I	0	31.38	0.2092	-0.0836	-0.1239	0.0997	0.2253	0.159	-0.3801	2.4643	0.0555937	0.00307132	-0.0470478	0.0231912	-0.034264	0.010494	0.0764946
545	GCF_001878855.1	Arcobacter_lekithochrous_strain_LFT_1.7_Contig1_whole_genome_shotgun_sequence	0	28.14	0.1791	-0.0795	-0.1244	0.1138	0.1959	0.1686	-0.4178	2.4009	0.0125413	0.0245257	-0.0322933	0.0271708	-0.031331	0.010483	0.0503975
546	GCF_001440545.1	Caloramator_mitchellensis_strain_VF08_ABG79_contig000001_whole_genome_shotgun_sequence	0	33.13	0.2376	-0.1133	-0.1004	0.092	0.2633	0.1362	-0.4449	2.4003	0.0909896	-0.0360022	-0.0317871	0.0209574	-0.034289	0.010474	0.105
547	GCF_900129545.1	Flavobacterium_fluvii_strain_DSM_19978_whole_genome_shotgun_sequence	0	37.02	0.113	-0.0653	-0.0214	0.105	0.1305	0.1071	-0.524	1.7717	-0.0180595	-0.00883818	0.0288981	0.0461082	-0.009266	0.010462	0.0580114
548	GCF_000020945.1	Coprothermobacter_proteolyticus_DSM_5265_complete_genome	1	44.77	0.1497	-0.0175	-0.0344	0.0739	0.1507	0.0815	-0.1163	2.0069	0.0496223	-0.00254946	-0.0205902	0.0392159	-0.006448	0.01046	0.0665636
549	GCF_000702525.1	Lachnospiraceae_bacterium_AC2012_P155DRAFT_scf7180000000006_quiver_dupTrim_3985.1_C_whole_genome_shotgun_sequence	0	41.29	0.2162	-0.0383	-0.0234	0.0525	0.2196	0.0575	-0.1754	1.9894	0.10221	-0.00470956	0.00679424	0.00694583	-0.007062	0.010459	0.102779
550	GCF_000701925.1	Ruminobacter_sp._RM87_T489DRAFT_scaffold00001.1_C_whole_genome_shotgun_sequence	0	43.16	0.092	-0.0163	0.044	0.1058	0.0935	0.1146	-0.1758	1.1764	-0.0145139	0.00727417	0.06539	0.0660869	0.002322	0.010455	0.0943763
551	GCF_000185825.1	Anaerostipes_sp._3_2_56FAA_supercont2.1_whole_genome_shotgun_sequence	0	44.02	0.1745	-0.1153	-0.0088	0.0657	0.2091	0.0663	-0.5837	1.7041	0.0714241	-0.0963322	0.00854093	0.0286732	-0.009111	0.01045	0.123598
552	GCF_000764555.1	Francisella_sp._FSC1006_complete_genome	0	32.42	0.193	-0.037	-0.053	0.0643	0.1965	0.0833	-0.1895	2.2604	0.0435513	0.0441008	0.0189557	-0.00896031	-0.012605	0.010438	0.0654309
553	GCF_900142175.1	Maribacter_aquivivus_strain_DSM_16478_whole_genome_shotgun_sequence	0	34.4	0.1742	-0.0488	-0.0721	0.08	0.1809	0.1077	-0.2729	2.3039	0.0326666	0.0216953	-0.00946646	0.0129244	-0.016461	0.010431	0.0423609
554	GCF_000483485.1	Thiomicrospira_chilensis_DSM_12352_B076DRAFT_scaffold00001.1_whole_genome_shotgun_sequence	0	48.03	0.1288	0.0236	0.0564	0.0913	0.1309	0.1073	0.1814	1.017	0.0417547	0.021089	0.0548612	0.0667988	0.009424	0.01042	0.0982854
555	GCF_000011465.1	Prochlorococcus_marinus_MED4_complete_genome	1	30.8	0.1658	-0.0509	-0.1233	0.1007	0.1734	0.1592	-0.2981	2.4568	0.00987508	0.038878	-0.043717	0.0223795	-0.02557	0.010413	0.0634116
556	GCF_001243045.1	Clostridium_sp._mt5_whole_genome_shotgun_sequence	0	27.46	0.2955	-0.1439	-0.0896	0.0788	0.3287	0.1193	-0.4531	2.4201	0.126223	-0.036232	0.00570825	-0.00995326	-0.037818	0.010403	0.13182
557	GCF_000443995.1	Bacteriovorax_sp._BAL6_X_ctg7180000028171_whole_genome_shotgun_sequence	0	36.46	0.1251	-0.0247	-0.0247	0.088	0.1275	0.0914	-0.1947	1.8446	-0.00819819	0.0347613	0.0282347	0.0273589	-0.005262	0.010399	0.0531156
558	GCF_001597725.1	Neptuniibacter_marinus_strain_ATR_1.1_contig_1_whole_genome_shotgun_sequence	0	42.75	0.154	0.0416	0.029	0.0754	0.1595	0.0808	0.2637	1.2032	0.0458471	0.0673703	0.0523203	0.0344063	0.007604	0.010399	0.102771
559	GCF_000766865.1	Listeria_booriae_strain_FSL_A5-0281_contig000011_whole_genome_shotgun_sequence	0	42.11	0.1403	-0.0669	-0.0053	0.0764	0.1554	0.0766	-0.445	1.6405	0.0295886	-0.0377017	0.0210335	0.0334072	-0.005861	0.010362	0.0620915
560	GCF_000765215.1	Eubacterium_sp._ER2_contig_19_whole_genome_shotgun_sequence	0	53.32	0.1257	-0.1095	0.0261	0.0597	0.1667	0.0651	-0.7164	1.1586	0.0617729	-0.12416	0.0107127	0.0539055	-0.003251	0.010357	0.149172
561	GCF_900167205.1	Eubacterium_coprostanoligenes_strain_ATCC_51222_whole_genome_shotgun_sequence	0	40.02	0.0965	-0.052	-0.0292	0.1229	0.1096	0.1263	-0.4942	1.8039	-0.0225665	-0.0116071	0.00697362	0.0733789	-0.009204	0.010341	0.0779555
562	GCF_000688015.1	Eubacterium_sp._AB3007_P156DRAFT_scf7180000000002_quiver_dupTrim_10609.1_C_whole_genome_shotgun_sequence	0	52.97	0.1209	-0.0963	0.0067	0.0799	0.1545	0.0802	-0.6727	1.4865	0.0556365	-0.111146	-0.00817403	0.0742768	-0.006875	0.010304	0.145026
563	GCF_000737775.1	Chryseobacterium_piperi_strain_CTM_contig02_whole_genome_shotgun_sequence	0	35.1	0.1461	-0.0691	-0.0459	0.0922	0.1616	0.103	-0.442	2.0329	0.007365	-0.0023541	0.0134378	0.0273109	-0.013083	0.010293	0.0314045
564	GCF_001700325.1	Caryophanon_latum_strain_DSM_14151_DSM_14151_R1_001_contig_4_whole_genome_shotgun_sequence	0	43.54	0.1177	-0.0943	-0.0052	0.0915	0.1508	0.0917	-0.6752	1.6271	0.0127052	-0.0727612	0.0144009	0.0529739	-0.009235	0.010288	0.0920284
565	GCF_001431315.1	Candidatus_Berkiella_cookevillensis_strain_CC99_CC99x_contig000001_whole_genome_shotgun_sequence	0	38.02	0.1273	-0.0246	0.0439	0.0722	0.1296	0.0845	-0.1909	1.024	0.00023815	0.0265055	0.08949	0.0164317	0.003815	0.010263	0.0947684
566	GCF_000585355.1	Prevotella_oryzae_DSM_17970_XylorDRAFT_XOA.1_whole_genome_shotgun_sequence	0	36.96	0.1399	-0.0515	-0.0779	0.1021	0.149	0.1284	-0.3528	2.223	0.00860064	0.0052832	-0.0273194	0.0430207	-0.016157	0.01026	0.051952
567	GCF_000346595.1	Candidatus_Liberibacter_asiaticus_str._gxpsy_complete_genome	0	36.57	0.1749	0.0572	0.0217	0.0658	0.184	0.0693	0.316	1.2514	0.0420415	0.116072	0.0741168	0.00550254	0.007561	0.010254	0.144097
568	GCF_000321025.1	Peptoniphilus_senegalensis_JC140_strain_type_strain:_JC140_whole_genome_shotgun_sequence	0	31.57	0.1918	-0.1176	-0.0619	0.0914	0.2249	0.1104	-0.5501	2.1661	0.0389533	-0.0319464	0.0140577	0.0154846	-0.022626	0.010252	0.0545465
569	GCF_001262605.1	Pseudobacteroides_cellulosolvens_ATCC_35603_=_DSM_2933_ctg1_whole_genome_shotgun_sequence	0	35.55	0.1942	-0.0967	-0.08	0.0926	0.2169	0.1223	-0.4619	2.2831	0.0572639	-0.0323644	-0.0227809	0.0291165	-0.024482	0.010251	0.0754543
570	GCF_000507845.1	Helicobacter_macacae_MIT_99-5501_addTE-supercont1.1_whole_genome_shotgun_sequence	0	40.47	0.0883	-0.1075	-0.0189	0.139	0.1391	0.1403	-0.8832	1.7056	-0.0289676	-0.0695174	0.0151549	0.0908845	-0.016614	0.010249	0.119002
571	GCF_000687535.1	Helicobacter_rodentium_ATCC_700285_BS85DRAFT_scaffold00001.1_C_whole_genome_shotgun_sequence	0	37.08	0.1729	-0.0404	-0.0434	0.0693	0.1776	0.0818	-0.2297	2.13	0.0420804	0.0157404	0.00661564	0.0105956	-0.010304	0.010232	0.0466321
572	GCF_000242675.1	Eubacterium_infirmum_F0142_supercont1.1_whole_genome_shotgun_sequence	0	39.9	0.1868	-0.1136	-0.0469	0.0833	0.2186	0.0956	-0.5464	2.0836	0.0672537	-0.0725643	-0.0101614	0.0334041	-0.018222	0.010232	0.104918
573	GCF_900142885.1	Flavobacterium_xinjiangense_strain_CGMCC_1.2749_whole_genome_shotgun_sequence	0	33.84	0.1448	-0.0607	-0.0538	0.0932	0.157	0.1076	-0.3967	2.0945	0.00102795	0.0127948	0.0114701	0.0243752	-0.01345	0.010232	0.0298409
574	GCF_000482505.1	Leptotrichia_trevisanii_DSM_22070_K324DRAFT_scaffold00001.1_whole_genome_shotgun_sequence	0	30.05	0.2968	-0.1491	-0.1955	0.1326	0.3321	0.2363	-0.4656	2.5456	0.137877	-0.0553048	-0.112386	0.0519368	-0.077812	0.010207	0.193382
575	GCF_000364165.1	Clostridium_sp._ASF356_acMac-supercont1.1_whole_genome_shotgun_sequence	0	30.79	0.2341	-0.1541	-0.0862	0.1003	0.2802	0.1322	-0.5823	2.2808	0.0781351	-0.0642685	-0.00656996	0.0219483	-0.035625	0.010186	0.103732
576	GCF_000703165.1	Butyrivibrio_sp._AE3004_BV60DRAFT_scf7180000000012_quiver.2_C_whole_genome_shotgun_sequence	0	39.63	0.1796	-0.0777	-0.0138	0.0626	0.1957	0.0641	-0.4084	1.7877	0.0589744	-0.0352181	0.0242098	0.0118607	-0.007346	0.010176	0.0737908
577	GCF_000157935.1	Prevotella_copri_DSM_18205_Scfld0_whole_genome_shotgun_sequence	0	44.86	0.1033	-0.0228	-0.0183	0.1023	0.1058	0.1039	-0.2173	1.7476	0.00358211	-0.00833153	-0.00491393	0.067897	-0.00422	0.010147	0.068676
578	GCF_000495435.3	Youngiibacter_fragilis_232.1_contig_6_whole_genome_shotgun_sequence	0	46.73	0.132	-0.1312	-0.0441	0.1207	0.1861	0.1285	-0.7821	1.9214	0.0397577	-0.126748	-0.0395182	0.0921381	-0.021661	0.010146	0.166424
579	GCF_000943565.1	Tamlana_sedimentorum_strain_JCM_19808_contig1_whole_genome_shotgun_sequence	0	32.96	0.1342	-0.0664	-0.0234	0.0872	0.1498	0.0902	-0.4595	1.8328	-0.01309	0.0118084	0.0460133	0.0156264	-0.008925	0.010145	0.0516933
580	GCF_001708305.1	Streptococcus_himalayensis_strain_HTS2_complete_genome	0	41.27	0.1188	-0.0409	0.0551	0.0663	0.1256	0.0862	-0.3317	0.8777	0.00473053	-0.00720243	0.0853884	0.0206834	0.003832	0.010135	0.0882793
581	GCF_000185385.1	Lachnoanaerobaculum_saburreum_DSM_3986_SCAFFOLD1_whole_genome_shotgun_sequence	0	35.09	0.2509	-0.107	-0.0867	0.0773	0.2727	0.1162	-0.4031	2.4134	0.112125	-0.0402005	-0.0273151	0.0123796	-0.030033	0.010125	0.122831
582	GCF_900097105.1	Akkermansia_glycaniphila_isolate_APytT_genome_assembly_chromosome:_I	0	57.65	0.1165	0.0494	0.2053	0.1738	0.1266	0.269	0.4009	0.7025	0.069106	0.0370345	0.183563	0.165887	0.032508	0.010114	0.25954
583	GCF_000008985.1	Francisella_tularensis_subsp._tularensis_SCHU_S4_chromosome_complete_genome	0	32.26	0.1782	-0.0337	-0.0456	0.0653	0.1814	0.0796	-0.1871	2.1802	0.0281117	0.0482578	0.027109	-0.00846008	-0.01032	0.010095	0.0626542
584	GCF_000373885.1	Blautia_producta_ATCC_27340_=_DSM_2950_strain_ATCC_27340_B132DRAFT_scaffold_0.1_whole_genome_shotgun_sequence	0	46.04	0.1719	-0.0896	-0.006	0.0618	0.1939	0.0621	-0.4806	1.6684	0.0768993	-0.081452	0.00183043	0.0310828	-0.006577	0.010079	0.116264
585	GCF_000166335.1	Caldicellulosiruptor_owensensis_OL_complete_genome	1	35.44	0.2166	-0.0973	-0.1058	0.094	0.2374	0.1415	-0.4222	2.4153	0.0792242	-0.0323752	-0.048063	0.0301729	-0.032066	0.010063	0.102689
586	GCF_900141895.1	Parasporobacterium_paucivorans_DSM_15970_whole_genome_shotgun_sequence	0	44.2	0.1365	-0.1146	0.0028	0.0713	0.1783	0.0714	-0.6985	1.5312	0.0341437	-0.0965964	0.0192935	0.0348354	-0.007789	0.010058	0.10992
587	GCF_000426725.1	Sporocytophaga_myxococcoides_DSM_11118_K350DRAFT_scaffold00001.1_whole_genome_shotgun_sequence	0	36.1	0.138	-0.0514	-0.0398	0.0876	0.1473	0.0962	-0.3564	1.9972	0.00326265	0.00998961	0.0148296	0.0258345	-0.009996	0.010048	0.0315876
588	GCF_000469345.1	Eubacterium_ramulus_ATCC_29099_Scaffold1513_whole_genome_shotgun_sequence	0	44.02	0.185	-0.0836	0.0163	0.0469	0.2031	0.0496	-0.4245	1.2367	0.0819241	-0.0646322	0.0336409	0.0098732	-0.00091	0.010038	0.110082
589	GCF_900141785.1	Aquimarina_spongiae_strain_DSM_22623_whole_genome_shotgun_sequence	0	35.93	0.1513	-0.0734	-0.0478	0.0895	0.1682	0.1015	-0.4519	2.0614	0.0158831	-0.0110998	0.00763004	0.0272035	-0.013808	0.010033	0.0342596
590	GCF_000007845.1	Bacillus_anthracis_str._Ames_chromosome_complete_genome	0	35.38	0.2078	-0.0865	-0.0117	0.0531	0.225	0.0544	-0.3944	1.7874	0.0701843	-0.0212539	0.0463195	-0.0109145	-0.007026	0.01003	0.0874196
591	GCF_001636695.1	Pedobacter_panaciterrae_strain_O48_contig_1_whole_genome_shotgun_sequence	0	38.64	0.129	-0.0477	-0.0369	0.0913	0.1376	0.0985	-0.3543	1.955	0.0044167	8.46209e-05	0.0057709	0.0374683	-0.009125	0.010025	0.0381667
592	GCF_001889005.1	Gramella_sp._LPB0144_complete_genome	0	38.16	0.1541	-0.0581	-0.0741	0.093	0.1647	0.1189	-0.3605	2.2437	0.0275978	-0.00774436	-0.0291692	0.037669	-0.016818	0.010022	0.0556005
593	GCF_000711315.1	Hydrogenovibrio_marinus_DSM_11271_P166DRAFT_scf7180000000008_quiver.2_C_whole_genome_shotgun_sequence	0	43.94	0.1389	-0.0035	0.0312	0.0714	0.1389	0.0779	-0.0255	1.1583	0.0355043	0.0158963	0.0489176	0.0341233	0.004083	0.010018	0.071208
594	GCF_001752665.1	Wolbachia_pipientis_strain_wPpe_Wolbachia_wPpe_contig1_whole_genome_shotgun_sequence	0	31.97	0.1738	-0.0561	-0.1163	0.0952	0.1826	0.1502	-0.3121	2.4557	0.0225523	0.0274111	-0.0422256	0.0205341	-0.025537	0.010017	0.0588611
595	GCF_000170755.1	Lentisphaera_araneosa_HTCC2155_1101329224563_whole_genome_shotgun_sequence	0	41.13	0.0982	-0.0345	0.0628	0.0798	0.1041	0.1016	-0.3378	0.9043	-0.0164291	-5.25525e-05	0.0937475	0.0337461	0.003414	0.010009	0.100982
596	GCF_000008505.1	[Bacillus_thuringiensis]_serovar_konkukian_str._97-27_chromosome_complete_genome	1	35.41	0.208	-0.0865	-0.0152	0.0544	0.2253	0.0565	-0.3939	1.8432	0.0705043	-0.0214145	0.0426783	-0.00952081	-0.007869	0.010008	0.0856827
597	GCF_000496285.1	Bacillus_toyonensis_BCT-7112_complete_genome	0	35.6	0.2112	-0.0854	-0.0082	0.0507	0.2278	0.0514	-0.3844	1.7317	0.0744638	-0.0213322	0.0487837	-0.0126273	-0.00607	0.010005	0.0924079
598	GCF_001632745.1	Aquimarina_sp._RZW4-3-2_contig1_whole_genome_shotgun_sequence	0	32.16	0.1662	-0.0839	-0.0608	0.0908	0.1862	0.1093	-0.4672	2.1608	0.0157119	-0.00140659	0.0123798	0.0167276	-0.017724	0.009998	0.0261135
599	GCF_002108495.1	Neisseria_canis_strain_ATCC_14687_NODE_1_length_210713_cov_34.5521_ID_1_whole_genome_shotgun_sequence	0	49.93	0.0717	-0.032	0.0726	0.1069	0.0785	0.1292	-0.42	0.9741	-0.00774978	-0.0446879	0.0621156	0.0883336	0.001785	0.00999	0.117125
600	GCF_000425445.1	Flavobacterium_denitrificans_DSM_15936_H600DRAFT_scaffold00001.1_whole_genome_shotgun_sequence	0	34.02	0.149	-0.063	-0.0517	0.0886	0.1618	0.1026	-0.3999	2.0993	0.00594753	0.0095307	0.0127226	0.0203374	-0.01329	0.009945	0.0264893
601	GCF_001742425.1	Bacillus_solimangrovi_strain_GH2-4_NODE_1_length_255211_cov_1.87404_ID_757_whole_genome_shotgun_sequence	0	35.02	0.1849	-0.0661	-0.0499	0.0716	0.1963	0.0873	-0.3433	2.1796	0.0458452	0.00107441	0.00981447	0.006461	-0.013968	0.009945	0.0473392
602	GCF_001280515.1	Mangrovimonas_sp._ST2L15_contig30_whole_genome_shotgun_sequence	0	36.12	0.1643	-0.0382	-0.0326	0.0681	0.1687	0.0755	-0.2285	2.0173	0.0296426	0.0230825	0.0219355	0.00639693	-0.007957	0.009941	0.0439724
603	GCF_000224985.1	Lactobacillus_ruminis_ATCC_27782_complete_genome	1	43.47	0.1153	-0.0593	0.0165	0.0777	0.1296	0.0794	-0.4751	1.3614	0.0100254	-0.0373863	0.0364304	0.0389552	-0.002704	0.009938	0.0659009
604	GCF_000746135.1	Bacillus_sp._UNC322MFChir4.1_BR72DRAFT_scaffold00001.1_C_whole_genome_shotgun_sequence	0	35.8	0.1899	-0.0762	-0.0326	0.0654	0.2047	0.0731	-0.3815	2.0339	0.0539634	-0.0132035	0.0234421	0.00269739	-0.011183	0.00993	0.0603588
605	GCF_000242915.1	Sulfurimonas_gotlandica_GD1_chromosome_whole_genome_shotgun_sequence	0	33.6	0.1564	-0.0705	-0.0732	0.0965	0.1715	0.1212	-0.4233	2.22	0.0116685	0.00428035	-0.00679992	0.0269255	-0.018252	0.009929	0.0304253
606	GCF_000156515.1	[Clostridium]_hylemonae_DSM_15053_Scfld_02_0_whole_genome_shotgun_sequence	0	48.79	0.1722	-0.1118	-0.0494	0.0897	0.2053	0.1024	-0.5757	2.074	0.0881929	-0.118382	-0.054517	0.0675727	-0.018526	0.009928	0.171261
607	GCF_000283415.1	Anoxybacillus_kamchatkensis_G10_contig187_whole_genome_shotgun_sequence	0	41.61	0.139	-0.0617	-0.0246	0.0823	0.1521	0.0859	-0.418	1.8616	0.0262897	-0.0298236	0.00408763	0.0377454	-0.008504	0.009917	0.0549729
608	GCF_001748465.1	Arenibacter_sp._C-21_whole_genome_shotgun_sequence	0	39.71	0.1372	-0.0575	-0.0518	0.094	0.1488	0.1073	-0.397	2.0742	0.0168942	-0.0154466	-0.0141668	0.0435106	-0.012507	0.009917	0.0511652
609	GCF_000701625.1	Lachnospiraceae_bacterium_MC2017_T350DRAFT_scaffold00001.1_C_whole_genome_shotgun_sequence	0	41.58	0.1794	-0.0802	0.0015	0.0545	0.1965	0.0545	-0.4206	1.5426	0.0665698	-0.0481629	0.0303289	0.00985167	-0.004099	0.009903	0.0881368
610	GCF_000429465.1	Algoriphagus_vanfongensis_DSM_17529_G460DRAFT_scaffold00001.1_C_whole_genome_shotgun_sequence	0	42.86	0.1274	-0.0222	-0.0131	0.08	0.1293	0.0811	-0.1724	1.7333	0.0196868	0.00298106	0.00970241	0.0393499	-0.003445	0.009898	0.0451553
611	GCF_000767835.1	Streptococcus_sinensis_strain_HKU4_scaffold6_whole_genome_shotgun_sequence	0	40.21	0.117	-0.0869	0.0365	0.0574	0.1457	0.0681	-0.6388	1.0043	-0.00130699	-0.0475248	0.0717791	0.00847237	-0.000716	0.009891	0.086512
612	GCF_000831065.1	Bacillus_bombysepticus_str._Wang_complete_genome	0	34.93	0.207	-0.0882	-0.023	0.0576	0.225	0.062	-0.4026	1.9509	0.0675854	-0.0205435	0.0371382	-0.00782013	-0.009837	0.00989	0.0801887
613	GCF_000190735.1	Pedobacter_saltans_DSM_12145_complete_genome	1	36.58	0.1671	-0.0669	-0.0642	0.0848	0.1799	0.1064	-0.3808	2.2185	0.0342815	-0.00808141	-0.0118303	0.0245338	-0.016397	0.00988	0.0445241
614	GCF_000753355.1	Clostridium_sp._LF2_whole_genome_shotgun_sequence	0	30.44	0.2695	-0.1211	-0.111	0.0865	0.2955	0.1407	-0.4224	2.4794	0.112136	-0.0293938	-0.0297221	0.00705501	-0.040388	0.009875	0.119882
615	GCF_900100625.1	Flavobacterium_saliperosum_strain_CGMCC_1.3801_whole_genome_shotgun_sequence	0	39.73	0.1076	-0.0603	-0.0198	0.1028	0.1233	0.1047	-0.5112	1.7611	-0.0126259	-0.0183537	0.017739	0.052373	-0.008331	0.009862	0.0596144
616	GCF_001485185.1	Clostridium_ventriculi_strain_17_whole_genome_shotgun_sequence	0	27.19	0.3251	-0.1238	-0.076	0.0593	0.3479	0.0964	-0.3638	2.4795	0.154744	-0.0146858	0.0205795	-0.0302966	-0.032052	0.009855	0.159695
617	GCF_000499785.1	Bacteroides_neonati_strain_MS4_whole_genome_shotgun_sequence	0	43.49	0.0951	-0.0264	-0.0127	0.1071	0.0987	0.1078	-0.271	1.6887	-0.0100947	-0.00459341	0.00713626	0.0684177	-0.004034	0.009843	0.0696772
618	GCF_900177805.1	Fibrobacter_sp._UWB13_whole_genome_shotgun_sequence	0	47.91	0.0911	0.0197	0.0586	0.1204	0.0932	0.134	0.2131	1.1178	0.00357496	0.0178318	0.0576261	0.0955239	0.007718	0.009819	0.113032
619	GCF_000724225.2	Clostridium_haemolyticum_NCTC_9693_plasmid_p1Ch9693_whole_genome_shotgun_sequence	0	26.62	0.29	-0.1652	-0.0581	0.067	0.3338	0.0887	-0.5179	2.2857	0.117365	-0.0530327	0.0411631	-0.0243771	-0.027929	0.009817	0.137389
620	GCF_900156785.1	Belliella_pelovolcani_strain_DSM_46698_whole_genome_shotgun_sequence	0	38.66	0.1392	-0.047	-0.0525	0.0882	0.1469	0.1027	-0.3257	2.1079	0.0146966	0.000677495	-0.00992327	0.0344308	-0.011462	0.009813	0.038735
621	GCF_900167445.1	Maledivibacter_halophilus_strain_M1_whole_genome_shotgun_sequence	0	31.14	0.2552	-0.115	-0.1143	0.0899	0.2799	0.1454	-0.4235	2.4751	0.100634	-0.0270432	-0.0363178	0.0126415	-0.0395	0.009794	0.111074
622	GCF_000832605.1	Bacillus_mycoides_strain_ATCC_6462_complete_genome	0	35.39	0.206	-0.0842	-0.013	0.0529	0.2226	0.0544	-0.388	1.8122	0.0684243	-0.0190074	0.0449725	-0.0110833	-0.007132	0.009793	0.0847852
623	GCF_000744875.1	Thiomicrospira_sp._Milos-T1_L868DRAFT_scf7180000000002_quiver.1_C_whole_genome_shotgun_sequence	0	43.95	0.1359	-0.0015	0.0393	0.0716	0.1359	0.0817	-0.0107	1.069	0.0325442	0.0178427	0.0569705	0.0343546	0.005235	0.009789	0.0761798
624	GCF_000526715.1	Thiomicrospira_kuenenii_DSM_12350_N745DRAFT_scf7180000000004_quiver.1_C_whole_genome_shotgun_sequence	0	41.53	0.1498	0.0044	0.0406	0.0665	0.1499	0.0779	0.0297	1.0221	0.0367699	0.0367049	0.0696643	0.0216955	0.006384	0.009779	0.0895717
625	GCF_900142695.1	Flavobacterium_xanthum_strain_DSM_3661_whole_genome_shotgun_sequence	0	34.72	0.1374	-0.0578	-0.0394	0.0877	0.149	0.0962	-0.3983	1.9927	-0.00285411	0.0109813	0.0217269	0.0216239	-0.010481	0.009775	0.0326862
626	GCF_000373045.1	Leptotrichia_shahii_DSM_19757_B031DRAFT_scaffold_0.1_whole_genome_shotgun_sequence	0	29.38	0.3095	-0.1409	-0.2212	0.1323	0.3401	0.2577	-0.4272	2.6027	0.147898	-0.0435161	-0.134931	0.049544	-0.087103	0.00977	0.210781
627	GCF_001583695.1	Bacillus_wiedmannii_strain_FSL_W8-0169_NODE_1_length_583560_cov_0.906522_ID_1_whole_genome_shotgun_sequence	0	35.13	0.2155	-0.0859	-0.0114	0.0498	0.232	0.0511	-0.3793	1.796	0.0768849	-0.0193148	0.0477966	-0.0149954	-0.006743	0.009761	0.0937749
628	GCF_001685485.1	Formosa_haliotis_strain_LMG_28520_whole_genome_shotgun_sequence	0	34.36	0.145	-0.0613	-0.0348	0.082	0.1574	0.0891	-0.4001	1.9723	0.00330673	0.00940956	0.0280219	0.0147994	-0.010081	0.00976	0.0332223
629	GCF_001038625.1	Clostridium_carboxidivorans_P7_complete_genome	0	29.94	0.2671	-0.1199	-0.1088	0.0854	0.2928	0.1383	-0.4219	2.4763	0.107737	-0.0255156	-0.025168	0.00439322	-0.039293	0.009755	0.113627
630	GCF_000585155.1	Arcobacter_faecis_strain_AF1078_scaffold1.1_whole_genome_shotgun_sequence	0	27.27	0.2349	-0.0918	-0.1661	0.1065	0.2522	0.1973	-0.3726	2.5717	0.0648634	0.0168857	-0.0698972	0.0171533	-0.048803	0.009754	0.0983475
631	GCF_900142955.1	Anaerosporobacter_mobilis_DSM_15930_whole_genome_shotgun_sequence	0	35.04	0.2183	-0.0954	-0.0147	0.0511	0.2383	0.0532	-0.4118	1.8512	0.0793251	-0.0283327	0.0449203	-0.0139765	-0.008086	0.009753	0.09648
632	GCF_000423245.1	Lactobacillus_ceti_DSM_22408_G540DRAFT_scaffold00001.1_whole_genome_shotgun_sequence	0	33.52	0.1668	-0.0682	0.0509	0.0376	0.1802	0.0633	-0.388	0.6363	0.0217487	0.00700885	0.117677	-0.0322244	0.005923	0.009737	0.12413
633	GCF_000734015.1	Thermodesulfobacterium_commune_DSM_2178_complete_genome	0	36.98	0.1768	-0.0415	-0.0764	0.073	0.1817	0.1057	-0.2307	2.3789	0.0455806	0.0151761	-0.0259135	0.0139832	-0.016543	0.009736	0.0563466
634	GCF_000008165.1	Bacillus_anthracis_str._Sterne_chromosome_complete_genome	1	35.38	0.2079	-0.0861	-0.0227	0.0561	0.225	0.0605	-0.3925	1.9544	0.0702843	-0.0208539	0.0353195	-0.00791452	-0.009538	0.009716	0.0817611
635	GCF_000222485.1	Cyclobacterium_marinum_DSM_745_complete_genome	1	38.15	0.1438	-0.0491	-0.06	0.088	0.152	0.1065	-0.3291	2.169	0.0172578	0.00130921	-0.0150221	0.0326378	-0.012949	0.009712	0.0398803
636	GCF_000702265.1	Butyrivibrio_sp._NC2002_T543DRAFT_scaffold00001.1_whole_genome_shotgun_sequence	0	40.19	0.1601	-0.0925	-0.0215	0.073	0.1849	0.0761	-0.524	1.8565	0.0417131	-0.0530176	0.0138732	0.0240099	-0.010187	0.009703	0.0729369
637	GCF_000964995.1	Rickettsia_amblyommatis_str._Darkwater_craDarkwater.contig.58_1_whole_genome_shotgun_sequence	0	32.28	0.1751	-0.0764	-0.0487	0.0767	0.191	0.0908	-0.4112	2.1369	0.0250916	0.00545065	0.0239149	0.00300239	-0.014381	0.009702	0.0352169
638	GCF_000330705.1	Salinicoccus_carnicancri_Crm_50.SCCRM.1_8_whole_genome_shotgun_sequence	0	47.96	0.1056	-0.1052	-0.0151	0.1067	0.1491	0.1078	-0.7835	1.7113	0.0182748	-0.107336	-0.0163093	0.0819801	-0.012823	0.009683	0.137265
639	GCF_001275365.1	Francisella_persica_ATCC_VR-331_complete_genome	0	31.39	0.1786	-0.031	-0.0317	0.0598	0.1812	0.0677	-0.1721	2.059	0.0250337	0.0556178	0.0451051	-0.0166776	-0.007521	0.009683	0.07767
640	GCF_000711735.1	Desulfovibrio_frigidus_DSM_17176_BR06DRAFT_scaffold00001.1_C_whole_genome_shotgun_sequence	0	42.73	0.1231	0.0363	0.0053	0.0802	0.1283	0.0804	0.2866	1.5043	0.0148671	0.0621774	0.0287145	0.0391438	0.003569	0.009682	0.0802734
641	GCF_000015665.1	Prochlorococcus_marinus_str._MIT_9515_complete_genome	1	30.79	0.1641	-0.0544	-0.1179	0.0981	0.1729	0.1533	-0.32	2.4477	0.0081351	0.0354315	-0.03827	0.0197483	-0.024672	0.00968	0.0563574
642	GCF_000018825.1	Bacillus_weihenstephanensis_KBAB4_complete_genome	1	35.42	0.2074	-0.0858	-0.0271	0.0579	0.2245	0.064	-0.3924	2.0092	0.0699442	-0.0207681	0.0307312	-0.00598957	-0.010601	0.00968	0.0793964
643	GCF_000375405.1	Bacteroides_propionicifaciens_DSM_19291_=_JCM_14649_strain_DSM_19291_B091DRAFT_scaffold_0.1_C_whole_genome_shotgun_sequence	0	38.18	0.1086	-0.0219	-0.0445	0.0981	0.1108	0.1077	-0.1989	1.9971	-0.0178222	0.0283485	0.000336654	0.0428315	-0.006983	0.009674	0.0543684
644	GCF_001487165.1	Blautia_sp._GD8_genome_assembly_Blautia_massiliensis1_scaffold_scaffold00005_whole_genome_shotgun_sequence	0	43.96	0.1622	-0.091	0.0156	0.0508	0.186	0.0532	-0.511	1.2735	0.0588842	-0.0717109	0.0332234	0.0135858	-0.002097	0.009664	0.0994895
645	GCF_000020545.1	Chlorobium_phaeobacteroides_BS1_complete_genome	1	48.93	0.1015	-0.003	0.0226	0.0945	0.1015	0.0971	-0.0297	1.3359	0.0180526	-0.0103316	0.0168238	0.07281	0.002009	0.009656	0.0775691
646	GCF_000331065.1	Candidatus_Blochmannia_chromaiodes_str._640_complete_genome	0	29.45	0.1482	-0.0133	-0.0033	0.0654	0.1488	0.0655	-0.0897	1.6209	-0.0131218	0.083709	0.082639	-0.0171373	-0.001358	0.009647	0.119592
647	GCF_000447755.1	Bacteriovorax_sp._BSW11_IV_contig00042_whole_genome_shotgun_sequence	0	36.88	0.1203	-0.0228	-0.0072	0.0815	0.1224	0.0818	-0.1869	1.6586	-0.0113192	0.0344117	0.0437573	0.0221709	-0.002718	0.009642	0.0609798
648	GCF_000955665.1	Elizabethkingia_miricola_strain_BM10_complete_genome	0	35.67	0.1456	-0.0792	-0.0491	0.0929	0.1657	0.1051	-0.4982	2.0571	0.00914366	-0.0155072	0.00755416	0.0297913	-0.01451	0.009639	0.0356184
649	GCF_000967915.1	complete_chromosome_Acholeplasma_brassicae	0	35.77	0.093	-0.0821	0.0266	0.0799	0.1241	0.0842	-0.7233	1.249	-0.0430566	-0.0189428	0.0827833	0.0171037	-0.004082	0.009614	0.0967384
650	GCF_900141845.1	Clostridium_cavendishii_DSM_21758_whole_genome_shotgun_sequence	0	27.83	0.3048	-0.1234	-0.0919	0.0687	0.3289	0.1148	-0.3848	2.4998	0.137002	-0.0177138	0.00166623	-0.0188975	-0.036508	0.009598	0.139439
651	GCF_000227765.1	Neisseria_wadsworthii_9715_SCAFFOLD1_whole_genome_shotgun_sequence	0	47.41	0.0977	-0.0184	0.0572	0.0874	0.0994	0.1044	-0.1863	0.9912	0.00817613	-0.0175901	0.0585802	0.0609621	0.003976	0.009582	0.0867426
652	GCF_000379945.1	Porphyromonas_macacae_DSM_20710_=_JCM_13914_strain_DSM_20710_A3GIDRAFT_scaffold_0.1_whole_genome_shotgun_sequence	0	43.44	0.0983	-0.0257	-0.0189	0.1023	0.1016	0.1041	-0.2553	1.753	-0.00709456	-0.00362559	0.00117167	0.0634615	-0.004482	0.009581	0.0639704
653	GCF_000426305.1	Anaerovorax_odorimutans_DSM_5092_K292DRAFT_scaffold00001.1_C_whole_genome_shotgun_sequence	0	31.51	0.2298	-0.0964	-0.0764	0.0737	0.2492	0.1061	-0.3973	2.3738	0.0767134	-0.010425	-0.000159844	-0.00240277	-0.024656	0.009575	0.077456
654	GCF_900176375.1	Reichenbachiella_faecimaris_strain_DSM_26133_whole_genome_shotgun_sequence	0	39.79	0.1358	-0.0531	-0.0407	0.0864	0.1458	0.0955	-0.3724	2.0113	0.015814	-0.0114751	-0.0034435	0.0361605	-0.010114	0.009571	0.0412456
655	GCF_000518505.1	Olleya_sp._VCSA23_M888DRAFT_scaffold00001.1_whole_genome_shotgun_sequence	0	31.04	0.141	-0.0738	-0.0501	0.094	0.1591	0.1065	-0.482	2.06	-0.0139655	0.0146925	0.028353	0.0164292	-0.013993	0.009566	0.038532
656	GCF_000017425.1	Bacillus_cytotoxicus_NVH_391-98_complete_genome	1	35.88	0.1985	-0.086	-0.0185	0.0562	0.2163	0.0591	-0.4088	1.8892	0.0628832	-0.023432	0.0371654	-0.00625273	-0.008502	0.009555	0.0769657
657	GCF_001640115.1	Polaribacter_atrinae_strain_KACC_17473_LPB303_10_whole_genome_shotgun_sequence	0	30.36	0.1843	-0.0705	-0.0947	0.088	0.1973	0.1293	-0.3656	2.3927	0.0266161	0.0216347	-0.0130454	0.00830512	-0.023664	0.009543	0.037625
658	GCF_000633595.2	Clostridium_drakei_strain_SL1_contig_23_whole_genome_shotgun_sequence	0	29.51	0.2723	-0.1201	-0.0978	0.0782	0.2976	0.1252	-0.4155	2.4671	0.111218	-0.0234124	-0.0121435	-0.00414992	-0.036019	0.009542	0.114378
659	GCF_900148515.1	Algoriphagus_zhangzhouensis_strain_DSM_25035_whole_genome_shotgun_sequence	0	39.3	0.1557	-0.0178	-0.0517	0.0672	0.1567	0.0848	-0.1137	2.2266	0.0337551	0.0264495	-0.0121365	0.0154299	-0.009243	0.009541	0.0471631
660	GCF_001672305.1	Tamlana_sp._s12_contig1_whole_genome_shotgun_sequence	0	35.01	0.1385	-0.0393	-0.0215	0.0749	0.144	0.078	-0.2765	1.8502	-0.000594793	0.027928	0.0382616	0.00972976	-0.005926	0.009538	0.0483626
661	GCF_000146505.1	Fibrobacter_succinogenes_subsp._succinogenes_S85_complete_genome	1	48.05	0.0901	0.0179	0.0545	0.1167	0.0918	0.1288	0.1965	1.1342	0.00313463	0.0152819	0.052867	0.0922612	0.006998	0.009536	0.107473
662	GCF_001750165.1	Pseudoalteromonas_luteoviolacea_strain_S4054249_chromosome_1_complete_sequence	0	41.65	0.1229	-0.023	0.0073	0.0761	0.1251	0.0765	-0.1849	1.4747	0.0103496	0.00866217	0.0357993	0.0316703	-0.000848	0.009527	0.0496664
663	GCF_001592965.1	Roseivirga_spongicola_strain_UST030701-084_contig_1_whole_genome_shotgun_sequence	0	40.21	0.1329	-0.0444	-0.0431	0.0861	0.1402	0.0962	-0.3226	2.0353	0.014593	-0.00502476	-0.00782093	0.0371724	-0.009556	0.009524	0.0410019
664	GCF_000312325.1	Casaltella_massiliensis_strain_9400853_whole_genome_shotgun_sequence	0	34.65	0.1054	-0.1409	-0.0341	0.1359	0.176	0.1401	-0.9284	1.8167	-0.0351339	-0.0717438	0.0273565	0.0696053	-0.022749	0.009524	0.10943
665	GCF_001294365.1	Thermoactinomyces_vulgaris_strain_NRRL_F-5595_F5595contig3.1_whole_genome_shotgun_sequence	0	49.36	0.1404	-0.0273	0.0352	0.0609	0.143	0.0703	-0.1923	1.0462	0.0586716	-0.0369349	0.0273993	0.0405531	0.00328	0.009506	0.0848635
666	GCF_000478585.1	Thiomicrospira_sp._Kp2_A379DRAFT_chromosome1.1_C_whole_genome_shotgun_sequence	0	39.88	0.1391	-0.0032	0.0204	0.0678	0.1392	0.0708	-0.0231	1.2787	0.0194738	0.0379428	0.0572328	0.0178416	0.002619	0.009501	0.0735717
667	GCF_000154285.1	[Eubacterium]_dolichum_DSM_3991_Scfld_02_17_whole_genome_shotgun_sequence	0	38.04	0.1973	-0.0484	-0.0205	0.0531	0.2031	0.0569	-0.2404	1.9383	0.0703181	0.0025984	0.0249958	-0.0026058	-0.006605	0.009495	0.0747193
668	GCF_000284095.1	Selenomonas_ruminantium_subsp._lactilytica_TAM6421_DNA_complete_genome	1	50.62	0.1175	-0.037	0.0464	0.066	0.1232	0.0807	-0.3053	0.9579	0.0432635	-0.0530911	0.0349723	0.0615267	0.003012	0.009479	0.0984835
669	GCF_000379185.1	Capnocytophaga_cynodegmi_DSM_19736_strain_E6447_YW9DRAFT_scaffold_0.1_whole_genome_shotgun_sequence	0	34.67	0.1455	-0.0728	-0.0505	0.0904	0.1627	0.1036	-0.4641	2.0801	0.005046	-0.00375089	0.0108623	0.0241677	-0.013933	0.009479	0.0272324
670	GCF_000702085.1	Lachnospiraceae_bacterium_P6A3_T516DRAFT_scaffold00001.1_C_whole_genome_shotgun_sequence	0	44.19	0.0927	-0.0683	0.011	0.0941	0.1151	0.0947	-0.6352	1.4543	-0.00969632	-0.0502428	0.0275405	0.0576042	-0.005406	0.009471	0.0818235
671	GCF_000423845.1	Thermodesulfobacterium_hveragerdense_DSM_12571_G580DRAFT_scaffold00001.1_C_whole_genome_shotgun_sequence	0	36.66	0.1803	-0.0441	-0.0549	0.0659	0.1857	0.0858	-0.2398	2.265	0.0478013	0.0142901	-0.00290693	0.00588366	-0.012803	0.009468	0.0503214
672	GCF_000426565.1	Prevotella_albensis_DSM_11370_=_JCM_12258_strain_DSM_11370_K333DRAFT_scaffold00001.1_C_whole_genome_shotgun_sequence	0	41.19	0.1216	-0.0171	-0.0399	0.0834	0.1228	0.0925	-0.1396	2.0172	0.00721072	0.0170261	-0.00923494	0.0375335	-0.006283	0.009466	0.0428477
673	GCF_900155555.1	Mobilibacterium_timonense_strain_Marseille-P3194_whole_genome_shotgun_sequence	0	53.06	0.0977	-0.1441	-0.0096	0.111	0.1741	0.1114	-0.9752	1.6567	0.0327801	-0.158898	-0.024606	0.105333	-0.016935	0.009466	0.194996
674	GCF_001761325.1	Lutibacter_sp._LPB0138_complete_genome	0	30.35	0.199	-0.0781	-0.0983	0.0861	0.2137	0.1306	-0.3742	2.4221	0.0412761	0.0140883	-0.0165984	0.00637388	-0.026275	0.009453	0.0470992
675	GCF_001950325.1	Carboxydothermus_islandicus_strain_SET_whole_genome_shotgun_sequence	0	41.96	0.1664	-0.0418	0.017	0.0525	0.1716	0.0552	-0.2459	1.2576	0.0550889	-0.0117983	0.0440398	0.00903863	0.000637	0.009452	0.0720776
676	GCF_900169515.1	Varibaculum_timonense_strain_Marseille-P3369_whole_genome_shotgun_sequence	0	33.16	0.2778	-0.13	-0.1276	0.0938	0.3067	0.1584	-0.4378	2.5079	0.13131	-0.0528629	-0.0591283	0.0228511	-0.047644	0.009451	0.155097
677	GCF_000183425.1	Marivirga_tractuosa_DSM_4126_complete_genome	1	35.51	0.1629	-0.0545	-0.1042	0.0928	0.1718	0.1396	-0.3228	2.4139	0.025804	0.0100498	-0.0467925	0.0291915	-0.022046	0.009447	0.0617133
678	GCF_001423985.1	Flavobacterium_sp._Leaf359_contig_5_whole_genome_shotgun_sequence	0	37.75	0.1095	-0.0857	-0.0165	0.0991	0.1391	0.1005	-0.6641	1.7362	-0.0186412	-0.0331483	0.0303612	0.0424884	-0.010304	0.009432	0.0646016
679	GCF_000183665.1	Candidatus_Liberibacter_solanacearum_CLso-ZC1_complete_genome	1	35.24	0.1624	0.0477	0.0002	0.0581	0.1693	0.0581	0.2859	1.567	0.0242247	0.113696	0.0588787	-0.00635182	0.002811	0.00943	0.130463
680	GCF_000259255.1	Helicobacter_cetorum_MIT_00-7128_complete_genome	1	34.53	0.1614	-0.0496	-0.0347	0.0691	0.1688	0.0773	-0.298	2.0366	0.0203863	0.020199	0.0273215	0.00243044	-0.00903	0.009429	0.0396985
681	GCF_000162475.2	Granulicatella_elegans_ATCC_700633_supercont2.1_whole_genome_shotgun_sequence	0	33.33	0.1735	-0.0893	-0.0261	0.0678	0.1951	0.0726	-0.4753	1.9383	0.0276891	-0.0130735	0.0415713	-0.00261785	-0.010577	0.009428	0.0516975
682	GCF_001314945.1	Lactobacillus_kunkeei_strain_MP2_complete_genome	0	36.86	0.0716	-0.0897	0.0419	0.0792	0.1148	0.0896	-0.897	1.0842	-0.0600991	-0.0323812	0.0929514	0.0198084	-0.0041	0.009424	0.117016
683	GCF_000746585.1	Rickettsiales_bacterium_Ac37b_complete_genome	0	30.77	0.169	-0.059	-0.0474	0.0723	0.179	0.0864	-0.3361	2.1511	0.0129551	0.0309387	0.0323242	-0.00611421	-0.012274	0.009415	0.0469816
684	GCF_000380245.2	Bacillus_massiliogorillae_strain_G2_whole_genome_shotgun_sequence	0	34.73	0.1841	-0.0583	-0.0317	0.0612	0.1931	0.0689	-0.3066	2.0492	0.0438859	0.0104277	0.0293798	-0.00484484	-0.009406	0.009413	0.0540496
685	GCF_000373485.1	Dasania_marina_DSM_21967_B067DRAFT_scaffold_0.1_whole_genome_shotgun_sequence	0	47.37	0.1026	0.0061	0.0679	0.0958	0.1027	0.1174	0.0598	0.954	0.0129162	0.00712417	0.0694686	0.0692372	0.007552	0.009404	0.0991829
686	GCF_000243275.1	Myroides_odoratus_DSM_2801_chromosome_whole_genome_shotgun_sequence	0	35.77	0.164	-0.0675	-0.029	0.0693	0.1773	0.0751	-0.3905	1.9673	0.0279434	-0.00434281	0.0271833	0.00650368	-0.009431	0.009402	0.0397609
687	GCF_000298295.1	Cecembia_lonarensis_LW9_contig000001_whole_genome_shotgun_sequence	0	40.33	0.1336	-0.0283	-0.0602	0.0831	0.1366	0.1026	-0.2087	2.1975	0.0157727	0.0104325	-0.0254859	0.0345472	-0.010391	0.009402	0.0469112
688	GCF_000311745.1	Anaerococcus_obesiensis_ph10_whole_genome_shotgun_sequence	0	28.85	0.2115	-0.1393	-0.1166	0.1212	0.2532	0.1681	-0.5825	2.3367	0.0477797	-0.0390773	-0.0278361	0.0367885	-0.041528	0.009393	0.0770595
689	GCF_001642835.1	Tamlana_agarivorans_strain_JW-26_contig1_whole_genome_shotgun_sequence	0	34.91	0.1393	-0.0413	-0.0204	0.0734	0.1453	0.0762	-0.2883	1.8412	-0.000194558	0.0264636	0.0398324	0.0079174	-0.005869	0.009389	0.0484733
690	GCF_000403495.2	Lachnospiraceae_bacterium_10-1_acPFo-supercont1.1_whole_genome_shotgun_sequence	0	40.65	0.2258	-0.0871	-0.021	0.0497	0.242	0.0539	-0.368	1.9711	0.109252	-0.0500815	0.0122075	0.00214674	-0.009068	0.009383	0.120821
691	GCF_000145215.1	Caldicellulosiruptor_obsidiansis_OB47_complete_genome	1	35.24	0.2106	-0.0956	-0.0956	0.0879	0.2313	0.1299	-0.4263	2.3978	0.0724247	-0.029604	-0.0369213	0.0234482	-0.028537	0.009378	0.0896367
692	GCF_001637185.1	Flavobacterium_fryxellicola_strain_DSM_16209_FBFR10_whole_genome_shotgun_sequence	0	34.59	0.1343	-0.0586	-0.048	0.0908	0.1465	0.1027	-0.4115	2.0575	-0.00647381	0.0108776	0.013739	0.0243179	-0.011767	0.009372	0.0306651
693	GCF_000619945.1	Clostridium_lundense_DSM_17049_T514DRAFT_scaffold00001.1_C_whole_genome_shotgun_sequence	0	29.33	0.2911	-0.1267	-0.1058	0.0782	0.3175	0.1316	-0.4104	2.5051	0.129299	-0.0290483	-0.019296	-0.00471217	-0.040713	0.009368	0.134002
694	GCF_900104665.1	Traorella_massiliensis_strain_Marseille-P3110_whole_genome_shotgun_sequence	0	35.95	0.2061	-0.0467	-0.0629	0.0596	0.2113	0.0866	-0.2229	2.3831	0.070763	0.0154931	-0.00756412	-0.00263408	-0.015742	0.009342	0.0728807
695	GCF_000974365.1	Geofilum_rubicundum_JCM_15548_whole_genome_shotgun_sequence	0	45.44	0.1266	0.0244	0.0195	0.0775	0.129	0.0799	0.1905	1.324	0.0292008	0.0357618	0.0301553	0.0449087	0.004367	0.00934	0.0711177
696	GCF_000163695.1	Bacteroidetes_oral_taxon_274_str._F0058_supercont1.1_whole_genome_shotgun_sequence	0	42.9	0.0688	-0.0835	-0.007	0.1442	0.1082	0.1444	-0.8812	1.6195	-0.0387533	-0.0585332	0.0156141	0.103675	-0.01252	0.009338	0.126175
697	GCF_000710735.1	Francisella_sp._W12-1067_contig_44_whole_genome_shotgun_sequence	0	32.19	0.1719	-0.0514	-0.0575	0.0715	0.1794	0.0918	-0.2903	2.2484	0.0215318	0.0309327	0.0155386	-0.00247873	-0.013561	0.009335	0.0408417
698	GCF_002024805.1	Elizabethkingia_genomosp._3_strain_G0146_complete_genome	0	35.86	0.1411	-0.0836	-0.0475	0.0942	0.164	0.1055	-0.5347	2.0375	0.00540321	-0.0209249	0.00825961	0.0316848	-0.014571	0.009328	0.0392326
699	GCF_000177375.1	Bulleidia_extructa_W1219_contig00009_whole_genome_shotgun_sequence	0	36.04	0.2142	-0.0394	-0.0006	0.0436	0.2178	0.0436	-0.1818	1.5845	0.0792228	0.022311	0.0543121	-0.018353	-0.001845	0.009315	0.100303
700	GCF_001405615.1	Roseburia_faecis_strain_2789STDY5608863_whole_genome_shotgun_sequence	0	43.21	0.187	-0.0948	0.0133	0.043	0.2097	0.045	-0.4692	1.2702	0.080686	-0.0714936	0.0344546	0.0034431	-0.001584	0.009306	0.113228
701	GCF_000702325.1	Thiomicrospira_sp._Milos-T2_BS34DRAFT_scaffold00001.1_whole_genome_shotgun_sequence	0	38.09	0.1392	-0.009	0.0142	0.0659	0.1395	0.0674	-0.0645	1.3579	0.012418	0.0417306	0.0594604	0.0103504	0.001391	0.009302	0.0744199
702	GCF_000193775.1	Neisseria_polysaccharea_NS342_contig00009_whole_genome_shotgun_sequence	0	52.32	0.0474	-0.0506	0.083	0.1073	0.0694	0.1357	-0.8182	0.9128	-0.0203454	-0.0657902	0.0690792	0.101995	-0.001501	0.00929	0.141128
703	GCF_001623565.1	Streptococcus_marmotae_strain_HTS5_complete_genome	0	40.92	0.1247	-0.031	0.0609	0.0593	0.1285	0.085	-0.2437	0.7716	0.00923135	0.00457227	0.0928363	0.0125901	0.005763	0.009283	0.0942508
704	GCF_000153905.1	Blautia_obeum_ATCC_29174_Scfld0251_whole_genome_shotgun_sequence	0	41.42	0.1735	-0.1048	0.0038	0.0512	0.2027	0.0513	-0.5435	1.4971	0.0600302	-0.0719059	0.0333822	0.0060519	-0.004707	0.009271	0.0996247
705	GCF_900115735.1	Butyrivibrio_proteoclasticus_strain_P18_whole_genome_shotgun_sequence	0	38.95	0.1715	-0.062	-0.0238	0.0625	0.1823	0.0669	-0.3468	1.9341	0.048156	-0.0158758	0.0174114	0.00963666	-0.007951	0.009248	0.0544707
706	GCF_002023715.1	Elizabethkingia_sp._G4070_G4070_contig_2_whole_genome_shotgun_sequence	0	35.6	0.1432	-0.0808	-0.0485	0.092	0.1644	0.104	-0.5139	2.0564	0.00646382	-0.0167322	0.00848374	0.0286727	-0.014384	0.009246	0.034869
707	GCF_001590835.1	Bacillus_gaemokensis_strain_KCTC_13318_scaffold1.1_whole_genome_shotgun_sequence	0	35.67	0.2015	-0.0805	-0.0136	0.0513	0.217	0.0531	-0.3801	1.8302	0.0650437	-0.0168072	0.0430542	-0.0118087	-0.006874	0.009244	0.0806614
708	GCF_001721645.1	Pedobacter_steynii_strain_DX4_complete_genome	0	41.31	0.1155	-0.0517	-0.0209	0.0894	0.1265	0.0918	-0.421	1.8009	0.00159044	-0.0182167	0.00920008	0.0439083	-0.007043	0.009243	0.0484454
709	GCF_000300875.1	Galbibacter_marinus_strain_ck-I2-15_contig1_whole_genome_shotgun_sequence	0	37.1	0.1215	-0.0491	-0.0411	0.0926	0.131	0.1013	-0.384	1.9882	-0.00923969	0.00693331	0.00882148	0.033958	-0.009537	0.009236	0.0369379
710	GCF_001597735.1	Neptuniibacter_pectenicola_strain_LFT_1.8_contig_1_whole_genome_shotgun_sequence	0	45.76	0.1428	0.0445	0.0521	0.0808	0.1496	0.0961	0.3019	0.9982	0.04668	0.0541478	0.0612487	0.0492082	0.011029	0.009221	0.106226
711	GCF_000426625.1	Psychrilyobacter_atlanticus_DSM_19335_K337DRAFT_scaffold00001.1_whole_genome_shotgun_sequence	0	31.79	0.2731	-0.1345	-0.1483	0.1068	0.3045	0.1828	-0.4576	2.5176	0.121133	-0.0500248	-0.0733781	0.0315718	-0.054878	0.009217	0.153482
712	GCF_000025005.1	Thermobaculum_terrenum_ATCC_BAA-798_chromosome_1_complete_sequence	2	53.51	0.1065	0.0037	-0.0522	0.0845	0.1066	0.0994	0.0346	2.1242	0.0432983	-0.0108595	-0.0678659	0.0786126	-0.005251	0.009198	0.113042
713	GCF_000296775.1	Sulfurovum_sp._AR_contig00449_whole_genome_shotgun_sequence	0	39.39	0.1351	-0.0709	-0.03	0.0838	0.1526	0.089	-0.483	1.9145	0.0135149	-0.0271326	0.00913977	0.032311	-0.009989	0.009196	0.0452368
714	GCF_000154465.1	Alistipes_putredinis_DSM_17216_Scfld_02_7_whole_genome_shotgun_sequence	0	53.29	0.0788	-0.0043	0.0297	0.1149	0.079	0.1187	-0.0546	1.3179	0.0147583	-0.0189761	0.0143567	0.10912	0.001847	0.009188	0.112655
715	GCF_001420855.1	Bacillus_thuringiensis_strain_YWC2-8_complete_genome	0	35.21	0.2035	-0.0929	-0.0438	0.0651	0.2237	0.0785	-0.4285	2.1627	0.0652047	-0.0267433	0.0150199	0.000554475	-0.014963	0.009182	0.0720609
716	GCF_900128905.1	Bacteroides_luti_strain_DSM_26991_whole_genome_shotgun_sequence	0	36.76	0.1355	-0.0193	-0.0707	0.0778	0.1369	0.1051	-0.1412	2.3084	0.0034011	0.0385545	-0.0191777	0.018096	-0.011077	0.009178	0.0468323
717	GCF_000374125.1	Niabella_aurantiaca_DSM_17617_B160DRAFT_scaffold_0.1_whole_genome_shotgun_sequence	0	48.6	0.0908	-0.0623	0.0069	0.0963	0.1102	0.0965	-0.6017	1.4997	0.00603334	-0.0678641	0.00267751	0.0735792	-0.00538	0.009171	0.100315
718	GCF_000178255.1	Turicibacter_sanguinis_PC909_contig00002_whole_genome_shotgun_sequence	0	34.55	0.1886	-0.0395	0.0107	0.0464	0.1927	0.0476	-0.2062	1.3437	0.0476663	0.0301919	0.0726273	-0.0202071	0.000191	0.009168	0.094163
719	GCF_000015105.1	Candidatus_Ruthia_magnifica_str._Cm_Calyptogena_magnifica_complete_genome	1	34.03	0.1646	0.0022	-0.0025	0.0556	0.1646	0.0557	0.0131	1.6152	0.0215875	0.0746771	0.0618756	-0.0126313	-0.000286	0.009161	0.100154
720	GCF_000421665.1	Bavariicoccus_seileri_DSM_19936_H541DRAFT_scaffold00001.1_C_whole_genome_shotgun_sequence	0	38.06	0.1295	-0.025	0.0365	0.0636	0.1319	0.0734	-0.1908	1.0495	0.00259806	0.0258913	0.0819016	0.00795667	0.00314	0.009151	0.0863035
721	GCF_000238375.2	Pseudoalteromonas_citrea_DSM_8771_strain_NCIMB_1889_contig177_whole_genome_shotgun_sequence	0	41.07	0.1297	-0.0207	0.0091	0.0691	0.1313	0.0697	-0.158	1.4393	0.014831	0.0140688	0.04033	0.0228586	-0.000242	0.009147	0.0506648
722	GCF_000517065.1	Alkaliflexus_imshenetskii_DSM_15055_strain_Z-7010_AlkimDRAFT_AIB.5_whole_genome_shotgun_sequence	0	42.68	0.1045	0.0109	-0.0073	0.0868	0.105	0.0871	0.1039	1.6544	-0.00393278	0.0370452	0.0163499	0.0455876	0.000186	0.009146	0.0611012
723	GCF_000714815.1	Anditalea_andensis_strain_LY1_Contig_14_whole_genome_shotgun_sequence	0	39.24	0.1269	-0.0603	-0.0529	0.0972	0.1405	0.1106	-0.4433	2.0694	0.00471529	-0.0157292	-0.013054	0.0452425	-0.012572	0.009145	0.0498691
724	GCF_000621125.1	Maribacter_antarcticus_DSM_21422_Q360DRAFT_scaffold00001.1_whole_genome_shotgun_sequence	0	37.58	0.1358	-0.0523	-0.0557	0.0887	0.1455	0.1048	-0.3672	2.1317	0.00697918	0.00116229	-0.00803844	0.0315574	-0.012208	0.00914	0.0333248
725	GCF_002022045.1	Elizabethkingia_endophytica_strain_JM-87_complete_genome	0	35.49	0.1441	-0.0785	-0.0514	0.0913	0.1641	0.1048	-0.4988	2.083	0.00692408	-0.0138431	0.00610163	0.0276291	-0.01457	0.009129	0.0322516
726	GCF_000702025.1	Blautia_schinkii_DSM_10518_T506DRAFT_scaffold00001.1_whole_genome_shotgun_sequence	0	45.66	0.1678	-0.0577	-0.0164	0.06	0.1774	0.0622	-0.3311	1.8376	0.0712802	-0.0475166	-0.00678047	0.0280959	-0.006216	0.009128	0.0904104
727	GCF_000403295.1	Lachnospiraceae_bacterium_M18-1_acPFy-supercont1.1_whole_genome_shotgun_sequence	0	47.04	0.1818	-0.0988	-0.0418	0.0729	0.2069	0.0841	-0.4976	2.0917	0.090797	-0.0960083	-0.0386777	0.0453064	-0.014804	0.009123	0.144949
728	GCF_001050375.1	Catenovulum_maritimum_strain_Q1_scaffold1_whole_genome_shotgun_sequence	0	37.86	0.1073	-0.0242	-0.0188	0.0891	0.11	0.091	-0.222	1.7784	-0.0204015	0.0277625	0.0275433	0.032832	-0.00417	0.009104	0.0549868
729	GCF_000426705.1	Spirochaeta_cellobiosiphila_DSM_17781_K345DRAFT_scaffold00001.1_whole_genome_shotgun_sequence	0	37.08	0.1194	-0.0164	-0.0406	0.0818	0.1205	0.0913	-0.1362	2.0312	-0.0114196	0.0397404	0.00941564	0.0230956	-0.00618	0.009101	0.0482884
730	GCF_001439585.2	Aneurinibacillus_sp._XH2_complete_genome	0	44.84	0.1529	-0.0495	-0.0194	0.0657	0.1607	0.0685	-0.3132	1.8578	0.0531022	-0.0349244	-0.00591977	0.0312345	-0.006215	0.00908	0.0710647
731	GCF_000504085.1	Pseudothermotoga_elfii_DSM_9442_=_NBRC_107921_DNA_complete_genome	0	38.72	0.158	-0.0459	-0.1022	0.0872	0.1645	0.1343	-0.2829	2.4353	0.0337365	0.00145612	-0.0599058	0.0336182	-0.020143	0.009077	0.0765451
732	GCF_001027545.1	Endomicrobium_proavitum_strain_Rsa215_complete_genome	0	39.34	0.1007	-0.1209	-0.0192	0.1131	0.1574	0.1147	-0.8765	1.7386	-0.0210849	-0.0768648	0.0201752	0.0614549	-0.015609	0.009073	0.102647
733	GCF_000495935.2	Elizabethkingia_anophelis_NUHP1_complete_genome	0	35.62	0.1411	-0.083	-0.0507	0.094	0.1637	0.1068	-0.5315	2.0653	0.00444378	-0.0190394	0.00618957	0.0307351	-0.01496	0.009064	0.0369487
734	GCF_900106785.1	Prevotellamassilia_timonensis_strain_Marseille-P2831_whole_genome_shotgun_sequence	0	48.94	0.0593	-0.0632	0.0306	0.1202	0.0867	0.1241	-0.8179	1.3218	-0.0241075	-0.0705852	0.0247767	0.0985412	-0.005793	0.009058	0.126046
735	GCF_000308255.2	Anaerococcus_pacaensis_9403502_whole_genome_shotgun_sequence	0	35.04	0.104	-0.1411	-0.0353	0.1348	0.1753	0.1393	-0.9354	1.8266	-0.0349749	-0.0740327	0.0243203	0.0697235	-0.022684	0.00905	0.110258
736	GCF_001187595.1	Anoxybacillus_gonensis_strain_G2_complete_genome	0	41.67	0.1383	-0.0644	-0.0271	0.078	0.1525	0.0826	-0.4357	1.9051	0.0258296	-0.032845	0.00130514	0.0336328	-0.008765	0.009041	0.0536547
737	GCF_000813825.1	Chryseobacterium_taiwanense_strain_TPW19_Contig_4_whole_genome_shotgun_sequence	0	34.35	0.1496	-0.0797	-0.0632	0.0941	0.1696	0.1133	-0.4896	2.1622	0.00786675	-0.00893688	-0.00033105	0.0268682	-0.016958	0.009041	0.0293898
738	GCF_000143765.1	Sphingobacterium_spiritivorum_ATCC_33861_SCAFFOLD1_whole_genome_shotgun_sequence	0	39.81	0.1181	-0.0521	-0.0334	0.0913	0.1291	0.0973	-0.4158	1.9218	-0.00180605	-0.0105822	0.00376233	0.0411229	-0.00871	0.00904	0.0426673
739	GCF_000400935.1	Spiroplasma_chrysopicola_DF-1_complete_genome	0	28.8	0.1332	-0.0667	-0.0269	0.0811	0.1489	0.0855	-0.4643	1.891	-0.0307202	0.0337906	0.0620993	-0.00346766	-0.008994	0.00901	0.0771614
740	GCF_000154805.1	[Clostridium]_spiroforme_DSM_1552_Scfld_02_11_whole_genome_shotgun_sequence	0	28.54	0.2666	-0.0728	-0.1128	0.0646	0.2764	0.13	-0.2665	2.6216	0.10164	0.0290832	-0.0225766	-0.0207798	-0.03477	0.009008	0.110082
741	GCF_000966245.1	Alteromonadaceae_bacterium_Bs12_K380DRAFT_scf7180000000018_quiver.1_C_whole_genome_shotgun_sequence	0	45.72	0.1202	0.0073	0.0565	0.0784	0.1204	0.0966	0.061	0.9465	0.0239201	0.0171621	0.065837	0.0466833	0.007362	0.009007	0.0859101
742	GCF_900168045.1	Salegentibacter_holothuriorum_strain_DSM_23405_whole_genome_shotgun_sequence	0	36.36	0.1455	-0.0601	-0.0724	0.0918	0.1574	0.117	-0.3916	2.2386	0.011802	-0.000103028	-0.0189945	0.0308466	-0.016052	0.009007	0.0380999
743	GCF_000220585.1	Mesoflavibacter_zeaxanthinifaciens_S86_contig00007_whole_genome_shotgun_sequence	0	36.98	0.1393	-0.0629	-0.0565	0.0902	0.1529	0.1064	-0.4242	2.1304	0.00808059	-0.00622393	-0.00601354	0.0311832	-0.01354	0.009006	0.0333555
744	GCF_000759955.1	Prochlorococcus_marinus_str._MIT_9201_contig00001_whole_genome_shotgun_sequence	0	31.4	0.1593	-0.0639	-0.1135	0.1021	0.1716	0.1527	-0.3817	2.409	0.00577367	0.0226642	-0.0367419	0.0256536	-0.024604	0.009005	0.0505478
745	GCF_000701905.1	Proteiniclasticum_ruminis_DSM_24773_T487DRAFT_scaffold00001.1_C_whole_genome_shotgun_sequence	0	43.12	0.1309	-0.0846	-0.0004	0.069	0.1558	0.069	-0.5735	1.5772	0.0242262	-0.0608116	0.0211783	0.029162	-0.005895	0.009	0.0747255
746	GCF_000195735.1	Rickettsia_prowazekii_str._Madrid_E_chromosome_complete_genome	1	29	0.1628	-0.0476	-0.0678	0.0751	0.1696	0.1012	-0.2848	2.3051	-0.000320701	0.0518193	0.0202577	-0.00884295	-0.014618	0.008998	0.0563375
747	GCF_001720395.1	Piscirickettsia_litoralis_strain_Y2_scaffold00001_whole_genome_shotgun_sequence	0	36.65	0.1622	0.0142	0.0902	0.0633	0.1629	0.1102	0.0871	0.6117	0.0296614	0.0726436	0.14224	0.00325243	0.015531	0.008987	0.16248
748	GCF_900128955.1	Tissierella_praeacuta_DSM_18095_whole_genome_shotgun_sequence	0	29.99	0.2777	-0.1187	-0.1396	0.092	0.302	0.1672	-0.404	2.5588	0.118537	-0.0245834	-0.0562034	0.0111494	-0.049678	0.008979	0.133935
749	GCF_000613505.1	Prevotella_oris_DSM_18711_=_JCM_12252_whole_genome_shotgun_sequence	0	43.77	0.0995	-0.0189	-0.0046	0.091	0.1013	0.0911	-0.1878	1.6208	-0.00457533	0.00140683	0.013918	0.0531923	-0.002174	0.008969	0.055191
750	GCF_000702745.1	Mycoplasma_cloacale_ATCC_35276_T351DRAFT_scaffold00001.1_C_whole_genome_shotgun_sequence	0	26.85	0.0665	-0.1211	0.0249	0.0895	0.1382	0.0929	-1.0686	1.2999	-0.105216	-0.0101647	0.12308	-0.00115864	-0.009191	0.008967	0.162246
751	GCF_001936335.1	Lactobacillus_amylophilus_DSM_20533_=_JCM_1125_complete_genome	0	43.65	0.0994	-0.0503	0.0298	0.075	0.1114	0.0807	-0.4682	1.1933	-0.00515505	-0.0293504	0.048883	0.0368175	-0.000815	0.008958	0.0680668
752	GCF_001243895.1	Bacillus_testis_strain_SIT10_whole_genome_shotgun_sequence	0	42.68	0.114	-0.0746	-0.0034	0.0808	0.1363	0.0809	-0.5796	1.6132	0.00556722	-0.0484548	0.0202499	0.0395876	-0.006421	0.008955	0.0660007
753	GCF_000340885.1	Clostridium_saccharoperbutylacetonicum_N1-4HMT_complete_genome	0	29.54	0.276	-0.1182	-0.0778	0.0658	0.3002	0.1018	-0.4047	2.4397	0.115038	-0.0216731	0.00771525	-0.0164562	-0.029236	0.008953	0.118464
754	GCF_000473995.1	Clostridium_saccharobutylicum_DSM_13864_complete_genome	0	28.66	0.2858	-0.1304	-0.0869	0.071	0.3142	0.1122	-0.4279	2.4569	0.12132	-0.0291596	0.00275844	-0.014005	-0.034095	0.008953	0.125589
755	GCF_000768955.1	Porphyromonas_crevioricanis_strain_COT-253_OH2125_contig_6_whole_genome_shotgun_sequence	0	45.58	0.0989	0.0052	-0.0081	0.0901	0.099	0.0905	0.0526	1.6602	0.00206042	0.0158119	0.00189619	0.057946	-0.00033	0.008952	0.0601298
756	GCF_900141885.1	Mesonia_phycicola_strain_DSM_21425_whole_genome_shotgun_sequence	0	31.42	0.1661	-0.0795	-0.0766	0.0905	0.1842	0.1186	-0.4464	2.273	0.0126536	0.00695707	6.38911e-05	0.0141161	-0.019924	0.008948	0.0201937
757	GCF_000024205.1	Desulfotomaculum_acetoxidans_DSM_771_complete_genome	1	41.55	0.1481	-0.04	-0.06	0.0766	0.1534	0.0973	-0.2635	2.2353	0.0351499	-0.0078022	-0.0310299	0.031858	-0.011946	0.008945	0.0572204
758	GCF_000013125.1	Anaplasma_phagocytophilum_HZ_complete_genome	1	41.64	0.2374	0.0277	-0.1207	0.0236	0.239	0.123	0.116	2.9484	0.12481	0.0594157	-0.0921536	-0.0208609	-0.028004	0.008945	0.167437
759	GCF_001187615.1	Thermoactinomyces_sp._CDF_contig004_whole_genome_shotgun_sequence	0	48.19	0.1395	-0.0446	0.02	0.0577	0.1465	0.0611	-0.3095	1.237	0.0530943	-0.047968	0.0177079	0.0336985	0.000218	0.008944	0.0810499
760	GCF_001806915.1	Granulicatella_sp._HMSC30F09_Scaffold313_whole_genome_shotgun_sequence	0	37.21	0.1394	-0.0821	-0.0187	0.0751	0.1618	0.0774	-0.5322	1.8143	0.00910005	-0.0266559	0.0307036	0.0168016	-0.008762	0.008932	0.0449261
761	GCF_000236705.1	Owenweeksia_hongkongensis_DSM_17368_complete_genome	1	40.23	0.1498	-0.032	-0.0321	0.0664	0.1532	0.0738	-0.2103	2.0206	0.031573	0.00726811	0.0030849	0.0175348	-0.006931	0.008928	0.0369684
762	GCF_000381065.1	Propionispira_raffinosivorans_DSM_20765_F606DRAFT_scaffold00001.1_whole_genome_shotgun_sequence	0	38.18	0.1925	-0.0221	0.0276	0.0432	0.1938	0.0512	-0.1144	1.0018	0.0660778	0.0281485	0.0724367	-0.0120685	0.00436	0.008922	0.10272
763	GCF_000488855.1	Eubacterium_brachy_ATCC_33089_Scaffold5_whole_genome_shotgun_sequence	0	37.74	0.2396	-0.1468	-0.0718	0.0812	0.281	0.1084	-0.5498	2.2947	0.111419	-0.0941947	-0.0248918	0.0245571	-0.029128	0.008918	0.150031
764	GCF_000632715.1	Parageobacillus_caldoxylosilyticus_NBRC_107762_whole_genome_shotgun_sequence	0	45.43	0.121	-0.0733	-0.0184	0.0848	0.1415	0.0868	-0.5447	1.7849	0.0235608	-0.0618846	-0.00769759	0.0521774	-0.008448	0.008911	0.0846555
765	GCF_000371705.1	[Clostridium]_bolteae_90A9_acBQZ-supercont-complete_whole_genome_shotgun_sequence	0	49.48	0.1486	-0.0743	0.0016	0.0591	0.1662	0.0592	-0.4638	1.5439	0.0673513	-0.0845776	-0.00676568	0.0391279	-0.00416	0.008909	0.11518
766	GCF_000468015.1	Ruminococcus_callidus_ATCC_27760_Scaffold318_whole_genome_shotgun_sequence	0	45.18	0.0966	-0.0706	-0.0245	0.1102	0.1196	0.1129	-0.6316	1.7899	-0.00183864	-0.0578455	-0.0126205	0.0767966	-0.010155	0.008908	0.096987
767	GCF_000423385.1	Megamonas_hypermegale_DSM_1672_G550DRAFT_scaffold00001.1_C_whole_genome_shotgun_sequence	0	33.83	0.16	-0.0455	0.0042	0.0543	0.1663	0.0545	-0.2768	1.4933	0.016188	0.0280484	0.0695172	-0.0145561	-0.001794	0.008884	0.0780595
768	GCF_000647895.1	Clostridium_tetanomorphum_DSM_665_contig2_whole_genome_shotgun_sequence	0	29.08	0.2806	-0.1276	-0.1108	0.082	0.3083	0.1378	-0.4268	2.5044	0.117799	-0.0286092	-0.023119	-0.00169306	-0.041548	0.008873	0.12342
769	GCF_001430825.1	Sediminicola_sp._YIK13_complete_genome	0	39.4	0.1348	-0.0637	-0.0539	0.0913	0.149	0.106	-0.4413	2.1042	0.0132549	-0.0199862	-0.0148073	0.0398423	-0.013079	0.008873	0.0488037
770	GCF_000621705.1	Prolixibacter_bellariivorans_ATCC_BAA-1284_T426DRAFT_scaffold00001.1_C_whole_genome_shotgun_sequence	0	44.27	0.1109	-0.0269	-0.009	0.0822	0.1141	0.0826	-0.2381	1.6794	0.0088235	-0.00927132	0.00716389	0.0459541	-0.003205	0.008871	0.0482381
771	GCF_001553915.1	Gemella_sp._oral_taxon_928_complete_genome	0	30.65	0.2351	-0.1197	-0.0583	0.0674	0.2638	0.0891	-0.4708	2.284	0.0785754	-0.0291186	0.0219892	-0.011389	-0.021775	0.008869	0.0873798
772	GCF_000420345.1	Faecalicoccus_pleomorphus_DSM_20574_G413DRAFT_scaffold00001.1_C_whole_genome_shotgun_sequence	0	40.03	0.1471	-0.0445	-0.0303	0.0694	0.1537	0.0757	-0.2934	1.9828	0.0280734	-0.00416063	0.00582654	0.0199101	-0.007548	0.008864	0.0351538
773	GCF_000390185.1	Lunatimonas_lonarensis_strain_AK24_S14_contig_6_whole_genome_shotgun_sequence	0	46.79	0.1133	-0.01	-0.0112	0.0792	0.1137	0.08	-0.0876	1.7118	0.0212976	-0.00586918	-0.0069007	0.0508255	-0.002061	0.008857	0.055847
774	GCF_000421725.1	Caldicellulosiruptor_acetigenus_DSM_7040_H557DRAFT_scaffold00001.1_C_whole_genome_shotgun_sequence	0	36.36	0.1988	-0.0941	-0.0875	0.086	0.2199	0.1227	-0.4424	2.365	0.065102	-0.034103	-0.0340945	0.0250466	-0.025492	0.008853	0.0848001
775	GCF_900156645.1	Salimicrobium_flavidum_strain_DSM_23127_whole_genome_shotgun_sequence	0	45.55	0.1297	-0.0771	-0.0037	0.0704	0.1509	0.0705	-0.5363	1.6239	0.0327405	-0.0663274	0.00643743	0.0381523	-0.005917	0.008848	0.0834763
776	GCF_002029235.1	Clostridium_oryzae_strain_DSM_28571_CLORY_contig000001_whole_genome_shotgun_sequence	0	33.54	0.2276	-0.1051	-0.0679	0.0702	0.2507	0.0977	-0.4325	2.3398	0.0826287	-0.0299983	-0.00121743	0.000438099	-0.02283	0.008836	0.0879151
777	GCF_000943555.1	Tamlana_nanhaiensis_strain_FHC16_contig1_whole_genome_shotgun_sequence	0	34.1	0.1281	-0.0603	-0.0184	0.0775	0.1416	0.0797	-0.4402	1.8043	-0.0146327	0.0118022	0.045646	0.0094873	-0.007039	0.008819	0.050269
778	GCF_000195535.1	Francisella_cf._novicida_Fx1_complete_genome	1	32.54	0.1819	-0.035	-0.0439	0.0569	0.1852	0.0719	-0.19	2.2283	0.032931	0.045458	0.0274907	-0.0159855	-0.009982	0.008814	0.0645148
779	GCF_002120225.1	Tenacibaculum_holothuriorum_strain_S2-2_contig1_whole_genome_shotgun_sequence	0	30.8	0.1896	-0.0936	-0.0719	0.0819	0.2115	0.109	-0.4586	2.2912	0.0336751	-0.00382203	0.00768296	0.00357949	-0.021298	0.008799	0.0349351
780	GCF_001299455.1	Clostridiales_bacterium_SIT11_genome_assembly_Ndiopella_massiliensis_contig_contig00003_whole_genome_shotgun_sequence	0	42.71	0.0762	-0.1011	0.058	0.0385	0.1266	0.0696	-0.9253	0.5864	-0.0321128	-0.0751155	0.0815086	-0.00261869	0.00052	0.008798	0.11543
781	GCF_000152925.2	Dokdonia_sp._MED134_complete_genome	0	38.16	0.1241	-0.0828	-0.0457	0.1014	0.1492	0.1112	-0.5886	1.9944	-0.00240218	-0.0324444	-0.000769183	0.046069	-0.014069	0.008793	0.0564035
782	GCF_900142445.1	Chryseobacterium_polytrichastri_strain_DSM_26899_whole_genome_shotgun_sequence	0	33.58	0.1404	-0.0753	-0.0525	0.0907	0.1593	0.1048	-0.492	2.0951	-0.00441144	-0.000412529	0.0139942	0.021063	-0.014198	0.008792	0.0256734
783	GCF_000262445.1	Thermoanaerobacter_siderophilus_SR4_chromosome_whole_genome_shotgun_sequence	0	34.2	0.2329	-0.1136	-0.1588	0.1152	0.2592	0.1963	-0.4539	2.5139	0.0905671	-0.0420334	-0.0952248	0.0474997	-0.050094	0.008791	0.145922
784	GCF_000166275.1	Algoriphagus_machipongonensis_strain_PR1_chromosome_whole_genome_shotgun_sequence	0	38.69	0.1549	-0.0368	-0.0632	0.0718	0.1592	0.0956	-0.2333	2.2926	0.0305166	0.0107168	-0.0207645	0.0181245	-0.012424	0.00879	0.0424944
785	GCF_001434555.1	Lactobacillus_amylotrophicus_DSM_20534_Scaffold1_whole_genome_shotgun_sequence	0	43.7	0.101	-0.0483	0.0427	0.0666	0.1119	0.0791	-0.4461	1.0013	-0.00335517	-0.0276182	0.0615475	0.0285737	0.00109	0.008789	0.0733388
786	GCF_001809035.1	Eikenella_sp._HMSC061C02_Scaffold110_whole_genome_shotgun_sequence	0	56.02	0.0194	-0.0502	0.1326	0.1096	0.0538	0.1721	-1.2008	0.6907	-0.0342178	-0.0634293	0.113253	0.102484	-0.002918	0.008784	0.168889
787	GCF_000425265.1	Desulfovibrio_zosterae_DSM_11974_H589DRAFT_scaffold00001.1_whole_genome_shotgun_sequence	0	41.71	0.1264	0.0364	-0.0024	0.0688	0.1316	0.0688	0.2804	1.605	0.0140895	0.0677408	0.0258168	0.0245577	0.002206	0.008782	0.0778262
788	GCF_001653755.1	Dokdonia_donghaensis_DSW-1_complete_genome	0	38.17	0.1249	-0.0849	-0.0444	0.1004	0.151	0.1098	-0.5968	1.9873	-0.0015622	-0.0345979	0.000483735	0.0451003	-0.014071	0.008773	0.0568658
789	GCF_000234155.1	[Clostridium]_clostridioforme_2_1_49FAA_supercont1.1_whole_genome_shotgun_sequence	0	48.7	0.1454	-0.0733	-0.0052	0.0629	0.1628	0.0631	-0.4668	1.6535	0.0610331	-0.0793997	-0.00989331	0.0404915	-0.005363	0.008758	0.108475
790	GCF_000299035.1	Bacillus_bingmayongensis_strain_FJAT-13831_Scaffold1_whole_genome_shotgun_sequence	0	35.59	0.1976	-0.0776	-0.0178	0.0513	0.2123	0.0543	-0.3741	1.9051	0.0608238	-0.0134787	0.0392308	-0.0120586	-0.007497	0.008751	0.0746035
791	GCF_001971785.1	Seonamhaeicola_sp._S2-3_complete_genome	0	32.26	0.1435	-0.0833	-0.0424	0.0855	0.1659	0.0954	-0.5261	2.0315	-0.00658834	-0.00134222	0.030309	0.0117399	-0.013214	0.008733	0.0331914
792	GCF_001404455.1	Blautia_obeum_strain_2789STDY5608838_whole_genome_shotgun_sequence	0	41.15	0.1794	-0.0998	-0.011	0.0547	0.2053	0.0558	-0.5077	1.7691	0.0648508	-0.0654597	0.0198534	0.00870853	-0.007428	0.008714	0.0946604
793	GCF_900177665.1	Marivirga_sericea_strain_DSM_4125_whole_genome_shotgun_sequence	0	35.89	0.156	-0.0573	-0.0944	0.0905	0.1662	0.1307	-0.352	2.3771	0.0204231	0.00521443	-0.0387816	0.0280785	-0.019909	0.008711	0.0523136
794	GCF_000011745.1	Candidatus_Blochmannia_pennsylvanicus_str._BPEN_complete_genome	1	29.56	0.1461	-0.0151	-0.0116	0.0608	0.1468	0.0619	-0.1031	1.7592	-0.014782	0.0813198	0.0738211	-0.0213937	-0.002612	0.008705	0.112866
795	GCF_000196295.1	Neisseria_lactamica_020-06_complete_genome	1	52.28	0.0436	-0.0595	0.0635	0.1129	0.0738	0.1295	-0.9382	1.0585	-0.0242981	-0.0747114	0.0496379	0.107614	-0.003948	0.008703	0.142186
796	GCF_000709085.1	Virgibacillus_alimentarius_strain_J18T_KHU-J18_contig_19_whole_genome_shotgun_sequence	0	39.17	0.1555	-0.0601	-0.0778	0.086	0.1667	0.116	-0.3688	2.3062	0.0330355	-0.0151542	-0.0376244	0.0338238	-0.017274	0.008702	0.0622948
797	GCF_000744415.1	Zetaproteobacteria_bacterium_TAG-1_DM09DRAFT_scaffold00001.1_C_whole_genome_shotgun_sequence	0	42.75	0.1851	0.0253	0.0159	0.0492	0.1868	0.0517	0.1358	1.258	0.0769471	0.0510703	0.0392203	0.00820626	0.004186	0.008698	0.100671
798	GCF_000702845.1	Lachnospiraceae_bacterium_FE2018_T507DRAFT_scaffold00001.1_C_whole_genome_shotgun_sequence	0	49.23	0.1229	-0.0786	0.0024	0.0692	0.1459	0.0692	-0.5686	1.536	0.0406519	-0.0875385	-0.00478864	0.048447	-0.00514	0.008695	0.1081
799	GCF_000428125.1	Bacteroides_graminisolvens_DSM_19988_=_JCM_15093_strain_DSM_19988_C511DRAFT_scaffold00001.1_C_whole_genome_shotgun_sequence	0	41.65	0.1159	-0.0278	-0.0438	0.0854	0.1192	0.096	-0.2353	2.0448	0.00334964	0.00386217	-0.0153007	0.0409703	-0.007457	0.008687	0.044032
800	GCF_000312025.1	Peptoniphilus_timonensis_JC401_whole_genome_shotgun_sequence	0	29.96	0.1962	-0.1179	-0.0867	0.0964	0.2289	0.1297	-0.5412	2.3034	0.036917	-0.0236227	-0.00316218	0.0154557	-0.028383	0.008687	0.0465809
801	GCF_900142075.1	Clostridium_amylolyticum_strain_DSM_21864_whole_genome_shotgun_sequence	0	32.07	0.222	-0.1132	-0.0895	0.0848	0.2492	0.1232	-0.4717	2.3831	0.0711521	-0.0302245	-0.0158964	0.0104464	-0.029452	0.008687	0.0796114
802	GCF_000518765.1	Ruminococcus_flavefaciens_ATCC_19208_L870DRAFT_scaffold00001.1_whole_genome_shotgun_sequence	0	43.07	0.0931	-0.088	-0.0076	0.1004	0.1281	0.1007	-0.7571	1.6459	-0.0137737	-0.0639438	0.0142137	0.0604058	-0.009538	0.008685	0.0901632
803	GCF_000154485.1	Erysipelatoclostridium_ramosum_DSM_1402_Scfld_02_10_whole_genome_shotgun_sequence	0	31.35	0.2385	-0.0442	-0.0528	0.0462	0.2425	0.0702	-0.1832	2.4229	0.0847738	0.042632	0.0241935	-0.0304025	-0.014636	0.008685	0.102536
804	GCF_000466385.1	Aneurinibacillus_aneurinilyticus_ATCC_12856_Scaffold451_whole_genome_shotgun_sequence	0	45.65	0.1497	-0.0422	0.0009	0.0576	0.1555	0.0577	-0.2746	1.5543	0.0531403	-0.031963	0.0105666	0.0256646	-0.002289	0.008671	0.06794
805	GCF_000177075.1	Prevotella_buccalis_ATCC_35310_contig00058_whole_genome_shotgun_sequence	0	45.6	0.0799	-0.0491	-0.0102	0.1147	0.0938	0.1152	-0.5512	1.6591	-0.0168596	-0.0385952	-0.000297977	0.0826085	-0.006443	0.008663	0.0927258
806	GCF_000166355.1	Caldicellulosiruptor_hydrothermalis_108_complete_genome	1	36.11	0.1912	-0.0962	-0.0691	0.0801	0.214	0.1058	-0.4661	2.2831	0.0565026	-0.034864	-0.0145174	0.0183657	-0.020916	0.008657	0.0703996
807	GCF_000284235.1	Arcobacter_sp._L_DNA_complete_genome	1	26.56	0.2247	-0.093	-0.153	0.1019	0.2432	0.1838	-0.3927	2.5541	0.051825	0.0194887	-0.0534544	0.0103355	-0.043854	0.008654	0.077652
808	GCF_000160095.1	Hungatella_hathewayi_DSM_13479_Scfld0_whole_genome_shotgun_sequence	0	45.59	0.1653	-0.0524	-0.0057	0.0541	0.1734	0.0544	-0.3071	1.6756	0.0685004	-0.0418416	0.00424911	0.0219772	-0.003778	0.008648	0.0833311
809	GCF_000025205.1	Gardnerella_vaginalis_409-05_complete_genome	1	42.02	0.1311	0.0448	-0.0292	0.0559	0.1385	0.0631	0.3294	2.0523	0.0200288	0.0744803	-0.00244272	0.012626	-0.001324	0.008635	0.0781912
810	GCF_000429985.1	Desulfovibrio_bastinii_DSM_16055_G496DRAFT_scaffold00001.1_whole_genome_shotgun_sequence	0	43.2	0.098	0.0134	-0.0074	0.087	0.0989	0.0873	0.1363	1.6554	-0.008354	0.0367599	0.0138016	0.0474119	0.000447	0.008628	0.0621245
811	GCF_001592935.1	Roseivirga_echinicomitans_strain_KMM_6058_contig_1_whole_genome_shotgun_sequence	0	40.07	0.1284	-0.0393	-0.0397	0.0794	0.1343	0.0887	-0.2971	2.0349	0.00953334	0.00082512	-0.00376179	0.0300351	-0.008222	0.008628	0.0317462
812	GCF_000597805.1	Campylobacter_corcagiensis_strain_CIT_045_contig_1_whole_genome_shotgun_sequence	0	32.17	0.2064	-0.073	-0.1357	0.0897	0.219	0.1627	-0.3401	2.5573	0.0559519	0.00943985	-0.0625672	0.0156588	-0.034566	0.008612	0.0859045
813	GCF_000797495.1	Robinsoniella_peoriensis_strain_WT_Contig_43_whole_genome_shotgun_sequence	0	41.14	0.1892	-0.098	-0.0239	0.0579	0.2131	0.0626	-0.478	1.9623	0.0746108	-0.0636061	0.00700047	0.0118773	-0.01019	0.008606	0.099008
814	GCF_001434785.1	Lactobacillus_namurensis_DSM_19117_NODE_13_whole_genome_shotgun_sequence	0	51.61	0.0804	-0.0322	0.1053	0.0649	0.0866	0.1237	-0.3809	0.552	0.0099436	-0.0477664	0.0924204	0.0599423	0.006379	0.008606	0.120479
815	GCF_000702685.1	Lachnospiraceae_bacterium_AC2028_T317DRAFT_scaffold00001.1_C_whole_genome_shotgun_sequence	0	46.45	0.0738	-0.0746	0.0119	0.1046	0.1049	0.1053	-0.791	1.4577	-0.0195616	-0.068648	0.0178001	0.0751635	-0.006926	0.008602	0.105174
816	GCF_001885235.1	Francisella_hispaniensis_FSC454_complete_genome	0	32.2	0.1764	-0.0351	-0.043	0.0573	0.1798	0.0716	-0.1963	2.2146	0.0260718	0.0471792	0.0299915	-0.0166475	-0.009591	0.008595	0.0638924
817	GCF_900086585.1	Emergencia_timonensis_strain_SN18_whole_genome_shotgun_sequence	0	45.8	0.1195	-0.0902	-0.0064	0.0767	0.1498	0.077	-0.6466	1.6541	0.0235399	-0.0807664	0.00256039	0.0452332	-0.00769	0.008594	0.0955507
818	GCF_000192865.1	Marinomonas_mediterranea_MMB-1_complete_genome	1	44.13	0.1218	0.0135	0.0195	0.0726	0.1226	0.0751	0.1103	1.3084	0.0191638	0.0318786	0.036323	0.0359168	0.003353	0.008576	0.0631892
819	GCF_900129215.1	Pedobacter_caeni_strain_DSM_16990_whole_genome_shotgun_sequence	0	41.38	0.1029	-0.0614	-0.017	0.0933	0.1198	0.0948	-0.5379	1.7507	-0.0107297	-0.0282916	0.0127705	0.048027	-0.007473	0.008559	0.0581826
820	GCF_001027865.1	Neisseria_arctica_strain_KH1503_contig1_whole_genome_shotgun_sequence	0	46.37	0.1333	0.0268	0.078	0.0799	0.136	0.1117	0.1987	0.7973	0.0396186	0.0331805	0.0842767	0.0502136	0.012545	0.008557	0.110881
821	GCF_000769435.1	Dokdonia_donghaensis_DSW-1_scaffold1_whole_genome_shotgun_sequence	0	38.06	0.1234	-0.0858	-0.0445	0.1002	0.1503	0.1097	-0.6075	1.9886	-0.00350194	-0.0349087	0.000901634	0.0445567	-0.014098	0.008555	0.0567185
822	GCF_000328725.1	Mycoplasma_cynos_C142_complete_genome	0	25.7	0.1464	-0.1172	-0.0943	0.1338	0.1876	0.1637	-0.6748	2.1847	-0.029913	-0.000104928	0.00929463	0.0395492	-0.029486	0.008547	0.0504513
823	GCF_000428065.1	Shimazuella_kribbensis_DSM_45090_A3GQDRAFT_scaffold_0.1_C_whole_genome_shotgun_sequence	0	38.34	0.1317	-0.0494	-0.0144	0.0703	0.1406	0.0718	-0.3588	1.7734	0.0059174	-8.49071e-06	0.0296833	0.0155313	-0.005375	0.008547	0.0340197
824	GCF_000165465.1	Halanaerobium_praevalens_DSM_2228_complete_genome	1	30.29	0.22	-0.0659	-0.1065	0.0707	0.2297	0.1278	-0.2911	2.5554	0.0620363	0.0266097	-0.0245159	-0.00921353	-0.028097	0.008542	0.0724051
825	GCF_900129785.1	Algoriphagus_halophilus_strain_DSM_15292_whole_genome_shotgun_sequence	0	39.33	0.1484	-0.0355	-0.0551	0.0707	0.1526	0.0896	-0.235	2.2322	0.0265751	0.00858878	-0.0156777	0.0190236	-0.010685	0.008542	0.0372517
826	GCF_001047375.1	Clostridium_cylindrosporum_DSM_605_CLCY_1c_whole_genome_shotgun_sequence	0	31.42	0.2587	-0.1235	-0.0915	0.0767	0.2867	0.1194	-0.4455	2.4439	0.105254	-0.0370429	-0.0148361	0.000316113	-0.033148	0.008541	0.112564
827	GCF_001435095.1	Lactobacillus_spicheri_DSM_15429_NODE_122_whole_genome_shotgun_sequence	0	56.07	0.0238	-0.0682	0.1017	0.0675	0.0723	0.122	-1.2358	0.5864	-0.0296268	-0.0814028	0.0822797	0.0603599	-0.002194	0.00854	0.133856
828	GCF_000626635.1	Draconibacterium_orientale_strain_FH5T_complete_genome	0	41.31	0.1159	-0.0603	-0.0348	0.0917	0.1306	0.0981	-0.4799	1.9332	0.00199044	-0.0268167	-0.00469992	0.0462083	-0.009563	0.008531	0.0536693
829	GCF_000711825.1	[Clostridium]_aminophilum_DSM_10710_BR86DRAFT_scaffold00001.1_C_whole_genome_shotgun_sequence	0	51.18	0.1255	-0.0759	0.0341	0.0474	0.1466	0.0584	-0.5439	0.9468	0.0534017	-0.0916943	0.0218511	0.0426527	0.000685	0.008529	0.116432
830	GCF_000686625.1	Sphingobacterium_thalpophilum_DSM_11723_BS55DRAFT_scaffold00001.1_C_whole_genome_shotgun_sequence	0	43.76	0.1001	-0.0372	-0.0053	0.0871	0.1068	0.0873	-0.356	1.6314	-0.00401531	-0.0168396	0.0132651	0.0492611	-0.003773	0.008527	0.0538731
831	GCF_000284195.1	Rickettsia_parkeri_str._Portsmouth_complete_genome	1	32.43	0.1473	-0.0638	-0.0623	0.0848	0.1605	0.1052	-0.4085	2.2041	-0.00210874	0.0172472	0.00960864	0.0115709	-0.014586	0.008527	0.022981
832	GCF_000020145.1	Elusimicrobium_minutum_Pei191_complete_genome	1	39.95	0.0968	-0.0699	-0.0221	0.104	0.1194	0.1063	-0.6252	1.7805	-0.0225464	-0.0291321	0.0144032	0.0542602	-0.009412	0.008523	0.0671464
833	GCF_000935065.1	Arcobacter_anaerophilus_strain_IR-1_TN41_scf1_whole_genome_shotgun_sequence	0	30.12	0.1795	-0.1051	-0.126	0.1212	0.208	0.1748	-0.5298	2.3753	0.0208567	-0.0116797	-0.0432155	0.0407555	-0.035356	0.008522	0.0640313
834	GCF_000349975.1	Helicobacter_cinaedi_CCUG_18818_=_ATCC_BAA-847_DNA_complete_genome	0	38.34	0.1617	-0.0405	-0.0518	0.0657	0.1667	0.0836	-0.2457	2.2385	0.0359174	0.00889151	-0.00771665	0.0109313	-0.011032	0.008516	0.0393466
835	GCF_000166695.1	Caldicellulosiruptor_kristjanssonii_I77R1B_complete_genome	1	36.1	0.2022	-0.1042	-0.1	0.0936	0.2275	0.137	-0.4757	2.3892	0.0674627	-0.0428104	-0.0453704	0.0318345	-0.029984	0.008516	0.0972411
836	GCF_000183135.1	Paludibacter_propionicigenes_WB4_complete_genome	1	38.86	0.1165	-0.032	-0.0398	0.084	0.1209	0.093	-0.2684	2.0135	-0.00720382	0.0146062	0.0018351	0.0308555	-0.007334	0.008515	0.0349381
837	GCF_000213555.1	Dysgonomonas_gadei_ATCC_BAA-286_supercont1.1_whole_genome_shotgun_sequence	0	39.56	0.1145	-0.0717	-0.0573	0.1102	0.1351	0.1242	-0.5595	2.0505	-0.00640546	-0.0288432	-0.0189606	0.059242	-0.014469	0.00851	0.0688628
838	GCF_900167935.1	Maribacter_arcticus_strain_DSM_23546_whole_genome_shotgun_sequence	0	34.91	0.1623	-0.0493	-0.0729	0.0745	0.1696	0.1043	-0.2949	2.3453	0.0228054	0.0184636	-0.0126676	0.0090174	-0.015513	0.008503	0.0332081
839	GCF_001593005.1	Roseivirga_ehrenbergii_strain_KMM_6017_RE_R1_contig_5_whole_genome_shotgun_sequence	0	39.29	0.1269	-0.0445	-0.0421	0.0817	0.1345	0.0919	-0.3375	2.0461	0.00491517	-0.000196971	-0.00248942	0.0298987	-0.008978	0.008499	0.0304027
840	GCF_000158475.2	Oxalobacter_formigenes_HOxBLS_supercont2.2_whole_genome_shotgun_sequence	0	52.62	0.1014	-0.0222	0.0471	0.0733	0.1038	0.0872	-0.2155	0.9995	0.0348001	-0.0372312	0.0327393	0.0678481	0.003154	0.008486	0.0909529
841	GCF_900143255.1	Desulfovibrio_litoralis_DSM_11393_whole_genome_shotgun_sequence	0	36.68	0.1181	0.0078	0.0021	0.072	0.1183	0.072	0.0661	1.5416	-0.0143187	0.066083	0.0539989	0.0120461	0.000811	0.008484	0.0873669
842	GCF_000299965.1	Cycloclasticus_sp._P1_complete_genome	1	42	0.167	-0.0125	0.048	0.0472	0.1675	0.0673	-0.0745	0.7767	0.0558488	0.0172875	0.0748514	0.00386357	0.007434	0.008483	0.0950558
843	GCF_900108115.1	Chryseobacterium_bovis_DSM_19482_whole_genome_shotgun_sequence	0	38.56	0.098	-0.0612	-0.0338	0.1075	0.1156	0.1127	-0.5578	1.8752	-0.0269031	-0.0129869	0.00924755	0.0534185	-0.009888	0.008476	0.061899
844	GCF_000511175.1	Sediminibacterium_salmoneum_NBRC_103935_scaffold00001_whole_genome_shotgun_sequence	0	38.58	0.1152	-0.0469	-0.0572	0.0969	0.1243	0.1125	-0.387	2.1039	-0.00962316	0.001206	-0.0142466	0.0428809	-0.011132	0.008475	0.0462147
845	GCF_000155875.1	Coprococcus_comes_ATCC_27758_Scfld9_whole_genome_shotgun_sequence	0	42.45	0.1934	-0.1165	-0.0466	0.0718	0.2257	0.0856	-0.5421	2.1463	0.0840478	-0.0891229	-0.0218672	0.0298692	-0.017374	0.00846	0.127974
846	GCF_001914435.1	Anoxybacillus_mongoliensis_strain_MB4_NODE_1_length_337259_cov_101.243_whole_genome_shotgun_sequence	0	41.73	0.1294	-0.0742	-0.0256	0.08	0.1492	0.084	-0.5208	1.8804	0.0171695	-0.0429663	0.00252265	0.0358202	-0.009254	0.008457	0.0585692
847	GCF_000305935.1	Thermacetogenium_phaeum_DSM_12270_complete_genome	1	53.88	0.1128	-0.0142	-0.0194	0.0774	0.1137	0.0798	-0.1252	1.8168	0.0510111	-0.0285634	-0.0356086	0.0713315	-0.003291	0.008455	0.0988644
848	GCF_000017585.1	Campylobacter_hominis_ATCC_BAA-381_complete_genome	1	31.73	0.1595	-0.0884	-0.1164	0.1175	0.1824	0.1654	-0.5059	2.3518	0.0072929	-0.00360338	-0.0411956	0.0420844	-0.028958	0.008449	0.0594504
849	GCF_000006845.1	Neisseria_gonorrhoeae_FA_1090_chromosome_complete_genome	0	52.69	0.044	-0.0477	0.0716	0.1142	0.0649	0.1348	-0.8251	1.0106	-0.0223327	-0.0626941	0.0571366	0.108714	-0.002291	0.008445	0.139687
850	GCF_000266925.1	Anaerobaculum_mobile_DSM_13181_complete_genome	1	47.97	0.1306	-0.0402	-0.068	0.0856	0.1366	0.1093	-0.2988	2.2417	0.0433148	-0.0423896	-0.0692563	0.0609113	-0.012314	0.008444	0.110362
851	GCF_000723205.1	Formosa_agariphila_KMM_3901_complete_genome	0	33.28	0.1493	-0.0624	-0.0494	0.077	0.1618	0.0915	-0.3956	2.1408	0.00328926	0.0140944	0.0185067	0.00642597	-0.012178	0.008424	0.0243569
852	GCF_000374325.1	Allofustis_seminis_DSM_15817_C231DRAFT_scaffold00001.1_whole_genome_shotgun_sequence	0	37.34	0.1271	-0.0763	-0.0102	0.0723	0.1483	0.073	-0.5406	1.7112	-0.00268026	-0.0215522	0.0385915	0.0144077	-0.006817	0.008413	0.0465679
853	GCF_000178395.2	Geobacillus_thermoglucosidasius_C56-YS93_complete_genome	1	43.95	0.1331	-0.0649	-0.0291	0.0774	0.148	0.0827	-0.4537	1.9307	0.0297442	-0.0455573	-0.0114295	0.0401546	-0.008896	0.008408	0.0685799
854	GCF_001984705.1	Streptococcus_azizii_strain_12-5291_1_whole_genome_shotgun_sequence	0	43.1	0.1064	-0.0348	0.0599	0.0594	0.112	0.0843	-0.3156	0.7807	-0.000353761	-0.0109045	0.0815725	0.0194995	0.004315	0.0084	0.0845773
855	GCF_001886195.1	Enterococcus_ratti_strain_DSM_15687_Scaffold1_whole_genome_shotgun_sequence	0	34.32	0.1516	-0.0765	-0.007	0.0589	0.1698	0.0593	-0.4671	1.689	0.00974683	-0.00557619	0.0560102	-0.00842551	-0.005562	0.008391	0.0577428
856	GCF_000173895.1	Neisseria_cinerea_ATCC_14685_N_cinerea-1.0.2_Cont0.1_whole_genome_shotgun_sequence	0	50.7	0.0596	-0.0185	0.0835	0.1149	0.0624	0.142	-0.3013	0.9425	-0.014331	-0.0345487	0.071955	0.110388	0.002846	0.00839	0.136974
857	GCF_001663835.1	Lactobacillus_curvatus_strain_FBA2_complete_genome	0	42.09	0.091	-0.0517	0.0855	0.0437	0.1047	0.096	-0.5164	0.4724	-0.0197914	-0.0223946	0.111928	0.000644695	0.005521	0.00839	0.115851
858	GCF_000833605.1	Anoxybacillus_ayderensis_strain_AB04_contig000001_whole_genome_shotgun_sequence	0	42.09	0.1361	-0.0731	-0.0205	0.0727	0.1545	0.0755	-0.4932	1.8459	0.0253086	-0.0437946	0.0059277	0.0296447	-0.008108	0.00839	0.0589274
859	GCF_000373245.1	Echinicola_pacifica_DSM_19836_B050DRAFT_scaffold_0.1_whole_genome_shotgun_sequence	0	43.74	0.1088	-0.0402	-0.0219	0.0852	0.116	0.088	-0.3542	1.8228	0.00460474	-0.0197325	-0.00324078	0.0472986	-0.005813	0.008386	0.0515581
860	GCF_000155435.1	Clostridiales_bacterium_1_7_47FAA_strain_1_7_47_FAA_supercont2.1_whole_genome_shotgun_sequence	0	49.95	0.1451	-0.0702	-0.0007	0.0581	0.1612	0.0581	-0.4509	1.582	0.0657302	-0.0829951	-0.0112785	0.039596	-0.004176	0.008384	0.113594
861	GCF_001436985.1	Lactobacillus_homohiochii_strain_DSM_20571_NODE_2_whole_genome_shotgun_sequence	0	38.74	0.1217	-0.0371	0.0367	0.0577	0.1272	0.0684	-0.2959	1.0043	-0.00248354	0.010149	0.0789001	0.00418071	0.002324	0.00838	0.0796986
862	GCF_000156535.1	Roseburia_intestinalis_L1-82_Scfld0_whole_genome_shotgun_sequence	0	42.62	0.1922	-0.1033	-0.0297	0.0596	0.2182	0.0666	-0.4933	2.0338	0.0835274	-0.0768334	-0.00576763	0.0182002	-0.011869	0.008375	0.115086
863	GCF_000615905.1	Lactobacillus_nodensis_DSM_19682_=_JCM_14932_=_NBRC_107160_strain_JCM_14932_whole_genome_shotgun_sequence	0	37.72	0.1354	-0.0326	0.0351	0.0534	0.1392	0.0639	-0.2361	0.9893	0.00713885	0.0201124	0.0821024	-0.00330534	0.003012	0.008372	0.0848953
864	GCF_000186245.1	Nitratifractor_salsuginis_DSM_16511_complete_genome	1	53.91	0.0367	-0.0691	0.0696	0.0963	0.0782	0.1188	-1.0824	0.945	-0.0249743	-0.0834475	0.0533474	0.0902169	-0.0041	0.008346	0.13628
865	GCF_001418105.1	Lacinutrix_himadriensis_strain_E4-9a_ctg7180000013288_whole_genome_shotgun_sequence	0	32.65	0.143	-0.0805	-0.0575	0.0907	0.1641	0.1073	-0.5126	2.1359	-0.00552926	-0.000631175	0.0133728	0.0181581	-0.015512	0.008337	0.0232276
866	GCF_000179035.2	Mycoplasma_suis_str._Illinois_complete_genome	1	31.08	0.1735	-0.1276	-0.0965	0.119	0.2153	0.1532	-0.6343	2.2519	0.0186944	-0.0393218	-0.0182353	0.0415541	-0.031925	0.008336	0.0628884
867	GCF_000017465.2	Campylobacter_curvus_525.92_complete_genome	0	44.54	0.0909	-0.0992	-0.0407	0.1361	0.1345	0.142	-0.8287	1.8617	-0.0100971	-0.0830175	-0.0258073	0.100697	-0.017196	0.008332	0.133416
868	GCF_000378345.1	Hirschia_maritima_DSM_19733_F551DRAFT_scaffold00001.1_whole_genome_shotgun_sequence	0	44.62	0.1407	0.0072	0.0102	0.0597	0.1409	0.0606	0.0509	1.4014	0.0400227	0.022954	0.024716	0.0245473	0.001865	0.008329	0.0578114
869	GCF_000166935.1	Rickettsia_sibirica_246_chromosome_whole_genome_shotgun_sequence	0	32.47	0.1471	-0.0618	-0.0568	0.0805	0.1595	0.0986	-0.3978	2.1855	-0.00214884	0.019033	0.0149203	0.00739587	-0.013334	0.008329	0.0253808
870	GCF_000153745.1	Rhodobacterales_bacterium_HTCC2255_scf_1100007007381_whole_genome_shotgun_sequence	0	36.63	0.156	-0.018	-0.0874	0.0634	0.157	0.108	-0.1148	2.5142	0.0233814	0.0405508	-0.0352657	0.00328996	-0.014784	0.00832	0.0586988
871	GCF_000426225.1	Desulforegula_conservatrix_Mb1Pa_I997DRAFT_scaffold00001.1_C_whole_genome_shotgun_sequence	0	42.8	0.0812	-0.059	-0.0318	0.1256	0.1004	0.1295	-0.6284	1.8189	-0.0267531	-0.0334976	-0.0087151	0.0847624	-0.009995	0.00832	0.0953857
872	GCF_000023005.1	Rickettsia_africae_ESF-5_complete_genome	1	32.4	0.1466	-0.0627	-0.0547	0.0802	0.1594	0.0971	-0.4045	2.1695	-0.00292867	0.0185079	0.0173499	0.00687722	-0.013051	0.00832	0.0264468
873	GCF_000508085.1	Sediminibacterium_sp._C3_scf7180000002434_whole_genome_shotgun_sequence	0	39.2	0.1171	-0.0485	-0.059	0.0955	0.1267	0.1123	-0.3931	2.1244	-0.00524462	-0.0037149	-0.0189657	0.0434176	-0.011547	0.008315	0.047813
874	GCF_000421105.1	Geovibrio_sp._L21-Ace-BES_K300DRAFT_scaffold00001.1_C_whole_genome_shotgun_sequence	0	48.53	0.0747	-0.0615	-0.014	0.1228	0.0967	0.1236	-0.6888	1.6842	-0.0103465	-0.0666891	-0.0178929	0.0998605	-0.008593	0.008309	0.121847
875	GCF_001281045.1	Spiroplasma_cantharicola_strain_CC-1_complete_genome	0	25.01	0.2081	-0.1112	-0.1568	0.1237	0.2359	0.1998	-0.4908	2.4736	0.0290287	0.00959092	-0.0499567	0.027294	-0.046392	0.008308	0.0646164
876	GCF_000309315.1	Sedimentibacter_sp._B4_whole_genome_shotgun_sequence	0	35.39	0.1567	-0.1273	-0.0742	0.1133	0.2018	0.1354	-0.6822	2.1505	0.0191243	-0.0621074	-0.0162275	0.0493167	-0.026033	0.008306	0.0831778
877	GCF_000948175.1	Bacillus_alveayuensis_strain_24KAM51_LG50_118_whole_genome_shotgun_sequence	0	39.08	0.1426	-0.0648	-0.034	0.0737	0.1566	0.0811	-0.4266	2.0029	0.0197757	-0.0193721	0.0065993	0.0212427	-0.009617	0.008303	0.0355128
878	GCF_000430525.1	Prevotella_corporis_DSM_18810_=_JCM_8529_strain_DSM_18810_H515DRAFT_scaffold00001.1_C_whole_genome_shotgun_sequence	0	45.77	0.0618	-0.0707	-0.0016	0.136	0.0939	0.136	-0.852	1.5824	-0.03428	-0.0611058	0.00750163	0.104439	-0.009711	0.0083	0.125988
879	GCF_001434845.1	Lactobacillus_hordei_DSM_19519_Scaffold1_whole_genome_shotgun_sequence	0	34.31	0.2016	-0.0711	0.0127	0.0367	0.2137	0.0388	-0.3389	1.2386	0.0597068	-0.000122624	0.0757573	-0.0306567	-5.6e-05	0.008295	0.101212
880	GCF_000183565.1	Peptoniphilus_harei_ACS-146-V-Sch2b_contig00027_whole_genome_shotgun_sequence	0	34.34	0.1451	-0.1198	-0.0521	0.1001	0.1882	0.1129	-0.6902	2.0506	0.00332678	-0.0489833	0.010816	0.032837	-0.019555	0.008288	0.0600474
881	GCF_000332735.1	Staphylococcus_warneri_SG1_complete_genome	0	32.73	0.1372	-0.0967	-0.0179	0.0729	0.1679	0.0751	-0.6142	1.8119	-0.0110094	-0.0172597	0.0525962	0.000608	-0.009517	0.008271	0.0564432
882	GCF_001592105.1	Desulfotomaculum_intricatum_strain_NBRC_109411_whole_genome_shotgun_sequence	0	41.12	0.1543	-0.0386	-0.0533	0.0669	0.1591	0.0855	-0.2449	2.2434	0.0396309	-0.00409899	-0.0223054	0.0208148	-0.010803	0.008269	0.0501816
883	GCF_000613445.1	Prevotella_shahii_DSM_15611_=_JCM_12083_whole_genome_shotgun_sequence	0	44.33	0.0742	-0.0409	0.0195	0.1007	0.0847	0.1025	-0.5039	1.3796	-0.0276366	-0.0235927	0.0353814	0.0646415	-0.002673	0.008267	0.0821631
884	GCF_000424165.1	Butyrivibrio_sp._AE3006_G603DRAFT_scaffold00001.1_C_whole_genome_shotgun_sequence	0	41.48	0.1482	-0.065	-0.0166	0.0629	0.1618	0.0651	-0.4133	1.828	0.03497	-0.0324273	0.0126997	0.0179393	-0.006541	0.008249	0.0525122
885	GCF_000463505.1	Streptococcus_anginosus_C238_complete_genome	0	38.23	0.1413	-0.0482	0.0134	0.0538	0.1493	0.0554	-0.3287	1.327	0.0150777	0.0017807	0.0580012	-0.00131232	-0.000702	0.008243	0.0599698
886	GCF_000378005.1	Coprothermobacter_platensis_DSM_11748_D890DRAFT_scaffold00001.1_whole_genome_shotgun_sequence	0	42.17	0.1418	-0.0222	-0.0505	0.0661	0.1435	0.0832	-0.1556	2.2237	0.0313284	0.0066769	-0.0244489	0.0232946	-0.008632	0.008241	0.046545
887	GCF_900155585.1	Peptoniphilus_urinimassiliensis_strain_Marseille-P3195_whole_genome_shotgun_sequence	0	49.67	0.0398	-0.1019	0.0473	0.086	0.1094	0.0981	-1.1985	1.0681	-0.0406892	-0.113195	0.0380398	0.0666214	-0.006879	0.008236	0.142668
888	GCF_000613345.1	Prevotella_disiens_JCM_6334_=_ATCC_29426_strain_JCM_6334_whole_genome_shotgun_sequence	0	38.23	0.0989	-0.0595	-0.0394	0.107	0.1154	0.114	-0.542	1.9238	-0.0273223	-0.0095193	0.00520125	0.0518877	-0.01027	0.008234	0.0596365
889	GCF_000695835.1	Mycoplasma_californicum_strain_ST-6_complete_genome	0	30.83	0.089	-0.1063	-0.0255	0.123	0.1386	0.1256	-0.8738	1.7753	-0.066805	-0.0166827	0.0539417	0.0447732	-0.015342	0.008233	0.0982627
890	GCF_001543105.1	Aerococcus_christensenii_strain_CCUG28831_complete_genome	0	39.19	0.1479	-0.0517	0.091	0.0239	0.1566	0.0941	-0.3361	0.2566	0.0255154	-0.00686134	0.131081	-0.0282137	0.012224	0.008233	0.136662
891	GCF_000208405.1	Selenomonas_sputigena_ATCC_35185_complete_genome	1	57.11	0.0757	-0.0396	0.0566	0.0791	0.0855	0.0972	-0.4815	0.9495	0.0262442	-0.0522517	0.0356546	0.071451	0.001158	0.008229	0.0989722
892	GCF_900142735.1	Flavobacterium_saccharophilum_strain_DSM_1811_whole_genome_shotgun_sequence	0	33.95	0.1443	-0.0626	-0.0617	0.0839	0.1573	0.1041	-0.4097	2.2054	0.000967693	0.0103056	0.00305222	0.0154188	-0.014159	0.008229	0.0188201
893	GCF_000023905.1	Leptotrichia_buccalis_DSM_1135_complete_genome	1	29.65	0.2901	-0.1457	-0.2419	0.1499	0.3246	0.2846	-0.4654	2.587	0.129578	-0.0497623	-0.156903	0.0679874	-0.092023	0.008225	0.220244
894	GCF_900176535.1	Pedobacter_africanus_strain_DSM_12126_whole_genome_shotgun_sequence	0	43.39	0.0957	-0.0662	-0.0183	0.0986	0.1163	0.1002	-0.605	1.7543	-0.00989444	-0.0438578	0.00200708	0.0596053	-0.00827	0.008219	0.0746876
895	GCF_000287355.1	Secondary_endosymbiont_of_Heteropsylla_cubana_complete_genome	1	28.9	0.129	0.0161	-0.0022	0.0633	0.13	0.0634	0.124	1.6061	-0.0345205	0.116055	0.0863285	-0.0209553	0.00073	0.008208	0.150174
896	GCF_001598935.1	Parageobacillus_toebii_NBRC_107807_whole_genome_shotgun_sequence	0	42.27	0.1349	-0.0657	-0.0273	0.074	0.15	0.0789	-0.4534	1.9237	0.0248282	-0.0373587	-0.00171977	0.0315069	-0.008545	0.008195	0.054843
897	GCF_000466565.1	Blautia_sp._KLE_1732_Scaffold406_whole_genome_shotgun_sequence	0	45.03	0.1513	-0.091	0.0407	0.0297	0.1765	0.0504	-0.5412	0.6292	0.0522617	-0.0774421	0.0532857	-0.00417198	0.003467	0.008193	0.107635
898	GCF_000020005.1	Natranaerobius_thermophilus_JW/NM-WN-LF_complete_genome	1	36.32	0.1735	-0.0866	-0.0788	0.0864	0.1939	0.1169	-0.4629	2.3099	0.0396421	-0.0263888	-0.0252061	0.0253216	-0.021143	0.008173	0.0595349
899	GCF_000144645.1	Thermosediminibacter_oceani_DSM_16646_complete_genome	1	46.82	0.1206	-0.1168	-0.0377	0.1042	0.1679	0.1108	-0.7692	1.9178	0.0287175	-0.11283	-0.0335419	0.0759192	-0.016719	0.008172	0.142983
900	GCF_001634285.1	Anoxybacillus_amylolyticus_strain_DSM_15939_complete_genome	0	43.64	0.127	-0.0784	-0.029	0.0822	0.1492	0.0872	-0.5528	1.9102	0.022405	-0.0573969	-0.00986996	0.0439862	-0.01013	0.00817	0.0763452
901	GCF_000007645.1	Staphylococcus_epidermidis_ATCC_12228_chromosome_complete_genome	1	32.1	0.1417	-0.084	-0.0337	0.0776	0.1647	0.0846	-0.5353	1.9806	-0.00902797	-0.00118521	0.0397623	0.00334015	-0.011302	0.008167	0.0409281
902	GCF_000518485.1	Olleya_marilimosa_CAM030_M890DRAFT_scaffold00001.1_C_whole_genome_shotgun_sequence	0	31.84	0.14	-0.0769	-0.0549	0.0884	0.1598	0.1041	-0.5024	2.1264	-0.0117674	0.00730742	0.0197865	0.013328	-0.014493	0.008159	0.0275864
903	GCF_900095135.1	Proteiniphilum_saccharofermentans_isolate_M3/6_genome_assembly_chromosome:_I	0	43.63	0.109	-0.0498	-0.0448	0.0952	0.1199	0.1052	-0.4283	2.0102	0.004365	-0.0287433	-0.0256229	0.056955	-0.00962	0.008155	0.0688886
904	GCF_000384415.1	Cycloclasticus_pugetii_PS-1_CycpuDRAFT_chromosome1.1_C_whole_genome_shotgun_sequence	0	41.97	0.1658	-0.0125	0.0486	0.0455	0.1663	0.0665	-0.0752	0.7528	0.0545289	0.0174482	0.0755927	0.00206987	0.007483	0.00815	0.0948492
905	GCF_001922955.1	Alteromonadales_bacterium_BS08_Contig103_whole_genome_shotgun_sequence	0	47.35	0.1115	0.0204	0.0481	0.0817	0.1134	0.0948	0.1806	1.0387	0.0217363	0.0215313	0.0497627	0.0550747	0.007031	0.008134	0.0802846
906	GCF_001418015.1	Lacinutrix_mariniflava_strain_AKS432_ctg7180000000641_whole_genome_shotgun_sequence	0	31.74	0.1515	-0.0828	-0.0661	0.0897	0.1727	0.1114	-0.5002	2.2056	-0.000667126	0.00194305	0.00905728	0.0143157	-0.017444	0.008122	0.0170644
907	GCF_000019045.1	Anoxybacillus_flavithermus_WK1_complete_genome	1	41.78	0.1339	-0.0696	-0.0287	0.0755	0.1509	0.0808	-0.4791	1.9336	0.0218693	-0.0386341	-0.000812763	0.0314764	-0.009094	0.00812	0.0544269
908	GCF_000378405.1	Succinimonas_amylolytica_DSM_2873_F557DRAFT_scaffold00001.1_whole_genome_shotgun_sequence	0	43.79	0.0978	0.0067	0.0189	0.0843	0.098	0.0864	0.068	1.3499	-0.00619538	0.0268997	0.0373238	0.0465548	0.002411	0.008114	0.0657449
909	GCF_001618385.1	Paludibacter_jiangxiensis_strain_NM7_whole_genome_shotgun_sequence	0	42.92	0.0905	-0.0174	0.0156	0.0866	0.0922	0.088	-0.1902	1.3921	-0.0169733	0.00745968	0.0381199	0.0461373	-9.3e-05	0.008109	0.0626539
910	GCF_001435995.1	Lactobacillus_ozensis_DSM_23829_=_JCM_17196_strain_DSM_23829_NODE_123_whole_genome_shotgun_sequence	0	31.78	0.1403	-0.0461	-0.0422	0.0717	0.1477	0.0831	-0.3178	2.1027	-0.0117072	0.0384288	0.0327689	-0.0035594	-0.009222	0.008106	0.0519645
911	GCF_000986795.1	Salinicoccus_sediminis_strain_SV-16_scf7180000000794_whole_genome_shotgun_sequence	0	48.69	0.0931	-0.1108	-0.0178	0.1082	0.1447	0.1096	-0.8718	1.7336	0.00869313	-0.116846	-0.0224462	0.0857603	-0.013637	0.008103	0.146926
912	GCF_000494875.1	Staphylococcus_pasteuri_SP1_complete_genome	0	32.71	0.1382	-0.0973	-0.0184	0.0715	0.1691	0.0739	-0.6135	1.823	-0.0100894	-0.0177526	0.0521904	-0.000854471	-0.009513	0.008095	0.0560492
913	GCF_001436315.1	Lactobacillus_aviarius_subsp._aviarius_DSM_20655_NODE_116_whole_genome_shotgun_sequence	0	40.14	0.1168	-0.0763	0.0248	0.0531	0.1396	0.0586	-0.5789	1.1336	-0.00178682	-0.0365498	0.0604086	0.00395372	-0.001154	0.008091	0.0707384
914	GCF_000022325.1	Caldicellulosiruptor_bescii_DSM_6725_complete_genome	1	35.17	0.2103	-0.1025	-0.0986	0.0865	0.234	0.1312	-0.4536	2.4215	0.0718448	-0.036129	-0.0395918	0.0218295	-0.029613	0.008085	0.0922552
915	GCF_000427295.1	Cyclobacterium_qasimii_M12-11B_contig00001_whole_genome_shotgun_sequence	0	38.56	0.1301	-0.052	-0.0536	0.0836	0.1401	0.0993	-0.3806	2.1408	0.00519688	-0.00378688	-0.0105525	0.0295185	-0.011316	0.008081	0.0320007
916	GCF_000285595.1	Kurthia_senegalensis_strain_type_strain:_JC8E_whole_genome_shotgun_sequence	0	38.07	0.1194	-0.0896	0.0119	0.0588	0.1493	0.0599	-0.644	1.3717	-0.00746197	-0.0387623	0.0572546	0.00318791	-0.003851	0.008078	0.0696164
917	GCF_000775615.1	Pontibacillus_litoralis_JSM_072002_contig1_whole_genome_shotgun_sequence	0	38.33	0.1629	-0.0775	-0.0244	0.0612	0.1804	0.0659	-0.4441	1.9505	0.0370774	-0.0280549	0.0197304	0.00640004	-0.008716	0.008072	0.0509123
918	GCF_000614065.1	Prevotella_dentasini_JCM_15908_whole_genome_shotgun_sequence	0	50.87	0.0457	-0.0584	0.0333	0.1335	0.0742	0.1376	-0.9066	1.3267	-0.0275819	-0.0743586	0.0215057	0.128904	-0.00628	0.008051	0.152869
919	GCF_000513115.1	Bacillus_hemicellulosilyticus_JCM_9152_whole_genome_shotgun_sequence	0	38.18	0.1882	-0.0346	-0.0216	0.0467	0.1913	0.0514	-0.182	2.0032	0.0617778	0.0156485	0.0232367	-0.0085685	-0.005673	0.008041	0.068372
920	GCF_001434815.1	Lactobacillus_equicursoris_DSM_19284_=_JCM_14600_=_CIP_110162_strain_DSM_19284_Scaffold1_whole_genome_shotgun_sequence	0	48.1	0.0394	-0.0825	0.074	0.0491	0.0914	0.0888	-1.1251	0.5854	-0.0473655	-0.0853859	0.0721316	0.0248174	-0.001131	0.00804	0.123908
921	GCF_002119805.1	Macrococcus_canis_strain_KM45013_complete_genome	0	37.1	0.1556	-0.0907	-0.0416	0.0759	0.1801	0.0865	-0.5278	2.0721	0.0248603	-0.0346667	0.00832148	0.017258	-0.013354	0.008034	0.0467643
922	GCF_000374405.1	Riemerella_columbina_DSM_16469_C237DRAFT_scaffold_0.1_whole_genome_shotgun_sequence	0	36.29	0.1198	-0.0857	-0.04	0.0957	0.1473	0.1037	-0.6214	1.9665	-0.0141778	-0.0253281	0.0137351	0.0345279	-0.012992	0.008031	0.0471524
923	GCF_000026205.1	Candidatus_Phytoplasma_mali_strain_AT_complete_chromosome	1	21.39	0.1324	-0.0488	-0.0895	0.0935	0.1411	0.1294	-0.3531	2.3342	-0.0611429	0.0913807	0.0343868	-0.0142134	-0.01641	0.008014	0.116075
924	GCF_000265405.1	Belliella_baltica_DSM_15883_complete_genome	1	36.81	0.144	-0.0585	-0.0807	0.0884	0.1555	0.1197	-0.3861	2.3106	0.012101	-0.00091336	-0.0294132	0.0288522	-0.01679	0.008007	0.0429517
925	GCF_000240075.2	Flavobacterium_columnare_ATCC_49512_complete_genome	0	31.46	0.1264	-0.0882	-0.0536	0.1008	0.1541	0.1141	-0.6094	2.0598	-0.0268865	-0.00195718	0.0228756	0.0245411	-0.015668	0.008007	0.043038
926	GCF_000498295.1	Vagococcus_lutrae_LBD1_adhBo-supercont1.17_whole_genome_shotgun_sequence	0	37.86	0.1579	-0.0635	0.0078	0.0476	0.1702	0.0482	-0.3827	1.4093	0.0301985	-0.0115375	0.0541433	-0.00866804	-0.0018	0.008007	0.0636529
927	GCF_001434115.1	Lactobacillus_zymae_DSM_19395_NODE_16_whole_genome_shotgun_sequence	0	53.79	0.0255	-0.0685	0.0971	0.053	0.0731	0.1106	-1.2143	0.4996	-0.0366325	-0.0829111	0.0810234	0.0469756	-0.001153	0.008005	0.130337
928	GCF_000467935.1	Peptostreptococcaceae_bacterium_oral_taxon_113_str._W5053_Scaffold31_whole_genome_shotgun_sequence	0	36.33	0.2227	-0.0627	-0.0228	0.0424	0.2313	0.0481	-0.2743	2.0646	0.0888821	-0.00254234	0.0307468	-0.0186471	-0.007731	0.008003	0.0959144
929	GCF_000819905.1	Salinicoccus_roseus_strain_W12_scaffold2_whole_genome_shotgun_sequence	0	50.01	0.0762	-0.1106	0.0055	0.097	0.1343	0.0971	-0.9673	1.5138	-0.00036566	-0.127014	-0.00503311	0.0928252	-0.010301	0.008002	0.1574
930	GCF_000340375.1	Eggerthia_catenaformis_OT_569_=_DSM_20559_strain_OT_569_acdBZ-supercont1.1_whole_genome_shotgun_sequence	0	32.54	0.2164	-0.0482	-0.0782	0.0544	0.2217	0.0952	-0.219	2.534	0.067431	0.032258	-0.00680926	-0.0184855	-0.019536	0.007999	0.077302
931	GCF_000185465.1	Lactobacillus_fructivorans_KCTC_3543_=_DSM_20203_strain_KCTC_3543_scaffold00004_whole_genome_shotgun_sequence	0	38.79	0.1207	-0.0348	0.0354	0.056	0.1256	0.0662	-0.2807	1.007	-0.00328366	0.0121812	0.0773647	0.00263689	0.002324	0.007991	0.0784309
932	GCF_000430025.1	Flavobacterium_suncheonense_GH29-5_=_DSM_17707_G498DRAFT_scaffold00001.1_whole_genome_shotgun_sequence	0	40.78	0.087	-0.0773	-0.01	0.1006	0.1164	0.1011	-0.726	1.6695	-0.0290283	-0.0409778	0.0225954	0.0534528	-0.008639	0.007985	0.0767436
933	GCF_000626715.1	Aquimarina_atlantica_strain_22II-S11-z7_contig1_whole_genome_shotgun_sequence	0	32.94	0.1514	-0.0831	-0.0639	0.0877	0.1728	0.1086	-0.5021	2.2003	0.00403006	-0.0047845	0.00560747	0.016064	-0.016975	0.007975	0.0181281
934	GCF_000221205.1	Rickettsia_heilongjiangensis_054_complete_genome	1	32.32	0.1452	-0.0637	-0.0588	0.0807	0.1586	0.0999	-0.4136	2.2002	-0.00464849	0.0179364	0.0136265	0.00712733	-0.013683	0.007975	0.0240791
935	GCF_001295365.1	Geobacillus_thermoglucosidasius_strain_DSM_2542_complete_genome	0	43.89	0.1326	-0.0628	-0.0256	0.0722	0.1467	0.0766	-0.4423	1.9113	0.0290044	-0.0431359	-0.007647	0.0347671	-0.007929	0.007971	0.0630015
936	GCF_000026065.1	Lactobacillus_sakei_strain_23K_complete_genome	1	41.26	0.0889	-0.0493	0.0921	0.0386	0.1017	0.0999	-0.5062	0.3969	-0.0252094	-0.0155489	0.122435	-0.00704788	0.006285	0.007971	0.126164
937	GCF_000237845.1	Rickettsia_slovaca_13-B_complete_genome	1	32.5	0.1438	-0.0629	-0.0611	0.0821	0.1569	0.1023	-0.4123	2.2104	-0.00532891	0.0177723	0.0104791	0.00908958	-0.013944	0.007963	0.0231664
938	GCF_000701785.1	Mycoplasma_alvi_ATCC_29626_T383DRAFT_scaffold00001.1_C_whole_genome_shotgun_sequence	0	24.83	0.1187	-0.046	-0.0765	0.0967	0.1273	0.1233	-0.3699	2.2403	-0.0610909	0.075755	0.0311907	-0.000268269	-0.013534	0.007956	0.102195
939	GCF_000948985.1	Thalassomonas_viridans_strain_XOM25_contig_16_whole_genome_shotgun_sequence	0	49.98	0.0732	-0.0151	0.0469	0.099	0.0748	0.1095	-0.203	1.1284	-0.00604989	-0.0280558	0.0361802	0.0805897	0.001941	0.007953	0.092884
940	GCF_000934465.1	Staphylococcus_microti_strain_DSM_22147_contig_35_whole_genome_shotgun_sequence	0	38.33	0.1217	-0.0823	0.0165	0.0542	0.1469	0.0566	-0.5946	1.2752	-0.00412258	-0.0328549	0.0606304	-0.00059996	-0.002451	0.007951	0.0690858
941	GCF_000020565.1	Candidatus_Amoebophilus_asiaticus_5a2_complete_genome	1	35.05	0.1189	-0.0995	-0.052	0.1103	0.1551	0.122	-0.6965	2.0113	-0.0200349	-0.0324863	0.00757323	0.0452547	-0.017158	0.007949	0.0596833
942	GCF_900166595.1	Virgibacillus_dokdonensis_strain_Marseille-P2545_whole_genome_shotgun_sequence	0	36.5	0.1663	-0.0741	-0.0584	0.0738	0.1821	0.0941	-0.4193	2.24	0.0331617	-0.0148529	-0.00565362	0.0132839	-0.015174	0.007944	0.039099
943	GCF_000686585.1	Mycoplasma_lipofaciens_ATCC_35015_T388DRAFT_scaffold00001.1_C_whole_genome_shotgun_sequence	0	25.13	0.1609	-0.1055	-0.1213	0.1288	0.1924	0.1769	-0.5802	2.3261	-0.0176916	0.0146482	-0.0150217	0.0327688	-0.0331	0.007936	0.0427435
944	GCF_000428585.1	Zooshikella_ganghwensis_DSM_15267_F607DRAFT_scaffold00001.1_C_whole_genome_shotgun_sequence	0	41.62	0.1442	0.0031	0.0394	0.0559	0.1442	0.0683	0.0217	0.9569	0.0315297	0.0349229	0.0680405	0.0113766	0.005851	0.007932	0.0835025
945	GCF_900129865.1	Virgibacillus_chiguensis_strain_CGMCC_1.6496_whole_genome_shotgun_sequence	0	36.39	0.1665	-0.0673	-0.0549	0.0698	0.1796	0.0888	-0.3843	2.2372	0.032922	-0.00746372	-0.00163572	0.0089403	-0.013847	0.007928	0.0349595
946	GCF_001517835.1	Caviibacter_abscessus_strain_CCUG_39713_contig_1_whole_genome_shotgun_sequence	0	26.32	0.2549	-0.148	-0.134	0.1089	0.2948	0.1726	-0.526	2.4592	0.0810656	-0.0342258	-0.0333244	0.0165859	-0.050257	0.007923	0.0955439
947	GCF_000064305.2	Flavobacterium_psychrophilum_JIP02/86_complete_genome	0	32.53	0.0871	-0.1013	-0.0309	0.1269	0.1336	0.1306	-0.8608	1.8095	-0.061909	-0.0207884	0.0405378	0.0539833	-0.015538	0.007919	0.0939276
948	GCF_000245815.1	Dolosigranulum_pigrum_ATCC_51524_supercont1.1_whole_genome_shotgun_sequence	0	39.22	0.1626	-0.0612	0.0087	0.0454	0.1738	0.0462	-0.3602	1.3803	0.0403353	-0.016522	0.0486402	-0.00661998	-0.001355	0.007911	0.0656476
949	GCF_001439665.1	Formosa_algae_strain_KMM_3553_contig00014_whole_genome_shotgun_sequence	0	33.44	0.1395	-0.0607	-0.0435	0.0756	0.1521	0.0872	-0.4103	2.0929	-0.00587111	0.0149374	0.0236534	0.00552574	-0.010655	0.007907	0.0291138
950	GCF_001831475.1	Flavobacterium_sp._LPB0076_complete_genome	0	35.98	0.0775	-0.0909	-0.0073	0.1106	0.1195	0.1108	-0.8649	1.6367	-0.0577171	-0.0288676	0.0478946	0.0484596	-0.01062	0.007906	0.0938447
951	GCF_001591625.1	Bacillus_fastidiosus_NBRC_101226_whole_genome_shotgun_sequence	0	35.09	0.1747	-0.0861	-0.071	0.0803	0.1948	0.1072	-0.458	2.2953	0.035925	-0.0193005	-0.0116151	0.0153796	-0.019321	0.007905	0.0451061
952	GCF_001500315.1	Staphylococcus_auricularis_strain_DSM_20609_contig_2_whole_genome_shotgun_sequence	0	37.29	0.0772	-0.0908	0.0267	0.071	0.1192	0.0758	-0.8658	1.2114	-0.0527801	-0.0357844	0.0757269	0.0129515	-0.004384	0.007902	0.0998427
953	GCF_000218765.1	Caldalkalibacillus_thermarum_TA2.A1_ctg247_whole_genome_shotgun_sequence	0	49.16	0.1169	-0.0075	0.004	0.0673	0.1172	0.0674	-0.0636	1.5118	0.034372	-0.0160636	-0.00285907	0.0463284	-3.6e-05	0.007894	0.0599497
954	GCF_000008805.1	Neisseria_meningitidis_MC58_chromosome_complete_genome	0	51.53	0.0397	-0.0513	0.0666	0.1128	0.0648	0.131	-0.9123	1.0376	-0.0310619	-0.0669088	0.0538378	0.107881	-0.003142	0.007887	0.141345
955	GCF_001971745.1	Lacinutrix_venerupis_strain_DOK2-8_complete_genome	0	30.55	0.1483	-0.0987	-0.0664	0.0973	0.1781	0.1178	-0.5871	2.1693	-0.00862434	-0.00758296	0.01436	0.0181986	-0.019447	0.007886	0.0258704
956	GCF_000751075.1	Rickettsia_tamurae_whole_genome_shotgun_sequence	0	32.32	0.1423	-0.069	-0.0666	0.0877	0.1581	0.1101	-0.4516	2.2201	-0.00754849	0.0126364	0.00582654	0.0141273	-0.015525	0.007884	0.0212176
957	GCF_000160035.2	Catonella_morbi_ATCC_51271_Scfld0_whole_genome_shotgun_sequence	0	37.14	0.2198	-0.0974	-0.0912	0.0762	0.2404	0.1189	-0.417	2.4452	0.0892202	-0.0415809	-0.0414668	0.017683	-0.027471	0.007882	0.108265
958	GCF_001543325.1	Lutibacter_sp._LP1_complete_genome	0	29.77	0.1823	-0.0909	-0.0787	0.0824	0.2037	0.114	-0.4623	2.3333	0.0222575	0.00439495	0.00573237	0.000862208	-0.021845	0.007874	0.0234161
959	GCF_000262225.1	Fusobacterium_necrophorum_subsp._funduliforme_ATCC_51357_contig00001_whole_genome_shotgun_sequence	0	34.53	0.2289	-0.0953	-0.1046	0.0779	0.248	0.1304	-0.3945	2.5017	0.0878863	-0.025501	-0.0425785	0.0112304	-0.031369	0.007854	0.101555
960	GCF_000320365.1	Moraxella_macacae_0408225_chrom_contig1_whole_genome_shotgun_sequence	0	39.73	0.1015	-0.0356	0.0085	0.0744	0.1076	0.0749	-0.3374	1.457	-0.0187259	0.00634626	0.046039	0.023973	-0.001785	0.007853	0.0555448
961	GCF_000702885.1	Oribacterium_sp._P6A1_T515DRAFT_scaffold00001.1_C_whole_genome_shotgun_sequence	0	42.85	0.1234	-0.0703	-0.0115	0.0702	0.142	0.0711	-0.518	1.7336	0.0156468	-0.0450654	0.0113495	0.0295186	-0.006357	0.007849	0.0572352
962	GCF_000235405.2	Fervidobacterium_pennivorans_DSM_9078_complete_genome	1	38.88	0.1499	-0.0883	-0.092	0.1064	0.174	0.1407	-0.532	2.2834	0.0262761	-0.0418009	-0.0504591	0.053318	-0.023182	0.007842	0.0884685
963	GCF_000732725.1	Clostridium_sp._KNHs209_CC90DRAFT_scf7180000000010_quiver.1_C_whole_genome_shotgun_sequence	0	42.74	0.2002	-0.0837	-0.015	0.0453	0.2171	0.0477	-0.3961	1.8899	0.0920071	-0.0578762	0.00836739	0.00427502	-0.006795	0.007823	0.109102
964	GCF_002108605.1	Neisseria_animaloris_strain_DSM_21642_NODE_1_length_568283_cov_40.5228_ID_1_whole_genome_shotgun_sequence	0	49.68	0.0671	-0.0226	0.071	0.0926	0.0708	0.1167	-0.3254	0.9169	-0.0133492	-0.0339489	0.0616927	0.0732527	0.002665	0.007818	0.102483
965	GCF_001262015.1	Prevotella_fusca_JCM_17724_strain_W1435_chromosome_1_complete_sequence	0	44.12	0.0992	-0.0189	-0.0349	0.0854	0.101	0.0922	-0.1879	1.9587	-0.00347615	-0.000467873	-0.0180299	0.0486856	-0.005073	0.007815	0.0520352
966	GCF_000382425.1	Empedobacter_brevis_NBRC_14943_=_ATCC_43319_H277DRAFT_scaffold00001.1_whole_genome_shotgun_sequence	0	32.66	0.1601	-0.0735	-0.0673	0.0797	0.1762	0.1044	-0.4304	2.2723	0.0116107	0.00631526	0.00352576	0.00718935	-0.016644	0.007811	0.0154534
967	GCF_001460635.1	Helicobacter_typhlonius_genome_assembly_htyphlonius_mit97-6810_chromosome_:_I	0	38.85	0.1488	-0.0283	-0.0534	0.0626	0.1515	0.0823	-0.1882	2.277	0.0250562	0.0183598	-0.0117178	0.0094243	-0.009727	0.007809	0.0345112
968	GCF_001517665.1	Peptoniphilus_phoceensis_strain_SIT15_whole_genome_shotgun_sequence	0	31.19	0.1913	-0.1187	-0.0821	0.0918	0.2251	0.1232	-0.5553	2.3008	0.0369342	-0.031011	-0.00435323	0.0146977	-0.026605	0.007809	0.0506042
969	GCF_000759855.1	Prochlorococcus_marinus_str._MIT_9107_contig00001_whole_genome_shotgun_sequence	0	30.84	0.157	-0.0596	-0.1176	0.0943	0.168	0.1508	-0.3627	2.4657	0.00123498	0.0299637	-0.0382054	0.0161044	-0.024093	0.007803	0.0511698
970	GCF_000286395.1	Staphylococcus_lentus_F1142_s6_trimmed_contig_7_whole_genome_shotgun_sequence	0	32.55	0.1635	-0.1122	-0.0596	0.0886	0.1983	0.1068	-0.6015	2.1629	0.014571	-0.0317955	0.0117437	0.0157458	-0.019685	0.007797	0.0401137
971	GCF_000483165.1	Acholeplasma_multilocale_ATCC_49900_G319DRAFT_scaffold00001.1_whole_genome_shotgun_sequence	0	30.61	0.139	-0.1083	-0.0883	0.1249	0.1762	0.153	-0.6621	2.1862	-0.0176845	-0.0175043	-0.00782249	0.045986	-0.025807	0.007796	0.0528682
972	GCF_000092945.1	Thermincola_sp._JR_complete_genome	1	45.88	0.1321	-0.0527	-0.0102	0.0631	0.1422	0.0639	-0.3796	1.7305	0.0364597	-0.043695	-0.00161626	0.0318831	-0.004666	0.007796	0.0652511
973	GCF_000177555.1	Megasphaera_genomosp._type_1_str._28L_contig00013_whole_genome_shotgun_sequence	0	46.12	0.1915	-0.0346	0.0629	0.0293	0.1946	0.0694	-0.1786	0.4362	0.0968192	-0.0268805	0.0703538	-0.00116728	0.011037	0.007794	0.122668
974	GCF_001436225.1	Lactobacillus_sharpeae_JCM_1186_=_DSM_20505_NODE_142_whole_genome_shotgun_sequence	0	54.03	0.046	-0.0504	0.0761	0.0857	0.0682	0.1146	-0.831	0.8447	-0.0152161	-0.0646839	0.0596715	0.0795581	-0.000819	0.007772	0.119607
975	GCF_000953735.1	Moritella_viscosa_genome_assembly_MVIS1_chromosome_:_1	0	39.44	0.12	-0.0006	-0.0016	0.0647	0.12	0.0648	-0.0048	1.5954	-0.00138518	0.0428996	0.0373044	0.0133672	-0.000228	0.007765	0.0584174
976	GCF_000516535.1	Leptotrichia_goodfellowii_DSM_19756_Lepgl_LGA_whole_genome_shotgun_sequence	0	31.63	0.2656	-0.1788	-0.1029	0.0985	0.3202	0.1425	-0.5926	2.3781	0.112993	-0.0934678	-0.0272248	0.0227721	-0.044961	0.007761	0.150876
977	GCF_000255555.1	Treponema_saccharophilum_DSM_2985_Tsacc_Contig240_whole_genome_shotgun_sequence	0	52.83	0.0674	-0.0595	-0.0341	0.145	0.0899	0.1489	-0.7229	1.802	0.00160191	-0.0744199	-0.0487687	0.139445	-0.010921	0.007743	0.165421
978	GCF_000023465.1	Zunongwangia_profunda_SM-A87_complete_genome	1	36.22	0.1421	-0.0621	-0.0657	0.0832	0.1551	0.106	-0.4118	2.2397	0.00784237	-0.00135315	-0.0116353	0.0218093	-0.014506	0.007739	0.0259684
979	GCF_000833105.2	Clostridium_beijerinckii_strain_NCIMB_14988_complete_genome	0	30	0.2709	-0.125	-0.0876	0.0689	0.2983	0.1115	-0.4323	2.4746	0.111777	-0.030937	-0.00425051	-0.0119194	-0.032339	0.00773	0.116668
980	GCF_000007025.1	Rickettsia_conorii_str._Malish_7_complete_genome	1	32.44	0.1452	-0.0651	-0.0551	0.0779	0.1592	0.0954	-0.4213	2.1862	-0.00416877	0.0158936	0.0167616	0.00470216	-0.013069	0.007729	0.0239384
981	GCF_000295935.2	Indibacter_alkaliphilus_LW1_Indibacter_contig_20_whole_genome_shotgun_sequence	0	39.71	0.1353	-0.0472	-0.0653	0.0799	0.1432	0.1031	-0.3355	2.2559	0.0149942	-0.00514661	-0.0276668	0.0294106	-0.012595	0.007724	0.0433791
982	GCF_000469135.1	Bacillus_sp._SB49_scaffold00001_whole_genome_shotgun_sequence	0	46.79	0.1213	-0.055	-0.0157	0.0708	0.1332	0.0725	-0.4258	1.7892	0.0292976	-0.0508692	-0.0114007	0.0424255	-0.0058	0.007722	0.0733207
983	GCF_000238075.1	Oribacterium_asaccharolyticum_ACB7_supercont1.1_whole_genome_shotgun_sequence	0	43.22	0.1736	-0.0584	-0.0277	0.0538	0.1832	0.0605	-0.3243	2.0459	0.067326	-0.0351472	-0.00659253	0.0142743	-0.007942	0.007722	0.0775586
984	GCF_000834015.1	Prevotella_sp._P4-76_contig60_whole_genome_shotgun_sequence	0	48.31	0.0543	-0.1133	-0.012	0.167	0.1257	0.1675	-1.1241	1.6424	-0.031626	-0.117311	-0.0148571	0.143373	-0.019579	0.00771	0.188517
985	GCF_001592945.1	Roseivirga_seohaensis_strain_SW-152_contig_3_whole_genome_shotgun_sequence	0	39.26	0.1187	-0.05	-0.0422	0.0828	0.1288	0.0929	-0.3988	2.0427	-0.00340476	-0.00553628	-0.00244817	0.030905	-0.009152	0.007709	0.0316758
986	GCF_000735715.2	Flavobacterium_chungangense_LMG_26729_Contig_02_whole_genome_shotgun_sequence	0	33.65	0.1361	-0.0717	-0.0568	0.0865	0.1539	0.1035	-0.4851	2.1515	-0.0084316	0.00281253	0.00936467	0.0170817	-0.013935	0.007703	0.0214122
987	GCF_000018205.1	Rickettsia_akari_str._Hartford_complete_genome	1	32.33	0.1469	-0.0577	-0.0706	0.0801	0.1579	0.1068	-0.3745	2.2927	-0.00290851	0.0238828	0.00177946	0.00655857	-0.014995	0.0077	0.0250006
988	GCF_000520995.1	Aquimarina_macrocephali_JAMB_N27_contig1_scaffold1_whole_genome_shotgun_sequence	0	32.86	0.1518	-0.0844	-0.0657	0.0873	0.1736	0.1093	-0.5075	2.2164	0.00411025	-0.005656	0.00418412	0.0154141	-0.017343	0.007699	0.0174352
989	GCF_001418025.1	Anoxybacillus_suryakundensis_strain_DSM_27374_DSM_27374_01_whole_genome_shotgun_sequence	0	41.42	0.1335	-0.0585	-0.0248	0.0685	0.1457	0.0729	-0.4128	1.9178	0.0200302	-0.0256059	0.00478218	0.0233519	-0.007311	0.007697	0.0403119
990	GCF_000737845.1	Bifidobacterium_bombi_DSM_19703_DSM19703_C1_whole_genome_shotgun_sequence	0	56.13	0.0758	0.0293	0.0432	0.1182	0.0812	0.1258	0.3686	1.2207	0.0226023	0.016129	0.0236918	0.111031	0.00673	0.007694	0.116876
991	GCF_900129595.1	Flavobacterium_frigidimaris_strain_DSM_15937_whole_genome_shotgun_sequence	0	34.73	0.1255	-0.0738	-0.048	0.0895	0.1455	0.1016	-0.5315	2.0634	-0.0147141	-0.00507227	0.0130798	0.0234552	-0.012632	0.007687	0.0310397
992	GCF_000409695.1	Clostridium_diolis_DSM_15410_contig000012_whole_genome_shotgun_sequence	0	29.68	0.2757	-0.1267	-0.0811	0.0651	0.3034	0.104	-0.4306	2.4649	0.115298	-0.030923	0.00375611	-0.0167189	-0.030592	0.007684	0.120596
993	GCF_000509365.1	Helicobacter_fennelliae_MRY12-0050_whole_genome_shotgun_sequence	0	38.76	0.0925	-0.0551	-0.0085	0.0881	0.1077	0.0885	-0.5378	1.6668	-0.0316036	-0.00795813	0.0336059	0.0346432	-0.005645	0.007681	0.0582377
994	GCF_000613805.1	Bacteroides_paurosaccharolyticus_JCM_15092_whole_genome_shotgun_sequence	0	37.22	0.1382	-0.0523	-0.0914	0.0901	0.1477	0.1284	-0.3617	2.3633	0.00794003	0.00309056	-0.0420435	0.0318329	-0.017343	0.007674	0.0534189
995	GCF_000818035.1	Neisseria_elongata_subsp._glycolytica_ATCC_29315_complete_genome	0	54.26	0.0201	-0.0563	0.092	0.1236	0.0598	0.1541	-1.2275	0.9311	-0.0402379	-0.0704621	0.0752342	0.117346	-0.005112	0.007673	0.161289
996	GCF_001975825.1	[Flexibacter]_sp._ATCC_35208_1_whole_genome_shotgun_sequence	0	44.16	0.0966	-0.0515	-0.0072	0.0832	0.1095	0.0835	-0.4896	1.6568	-0.00591625	-0.0332821	0.00948179	0.0466105	-0.004977	0.007668	0.0583536
997	GCF_900156285.1	Halanaerobium_kushneri_strain_ATCC_700103_whole_genome_shotgun_sequence	0	34.17	0.2093	-0.0601	-0.0964	0.0643	0.2178	0.1158	-0.2796	2.5536	0.0668472	0.0116273	-0.0326836	-0.00349405	-0.024034	0.007657	0.0753934
998	GCF_001921845.1	Streptococcus_cuniculi_strain_NED12-00049-6B_1_whole_genome_shotgun_sequence	0	43.37	0.101	-0.0316	0.0718	0.0533	0.1058	0.0894	-0.3032	0.6392	-0.00467439	-0.00915065	0.0922012	0.0142429	0.005563	0.007657	0.093859
999	GCF_900087015.1	Christensenella_timonensis_strain_Marseille-P2437_whole_genome_shotgun_sequence	0	51.71	0.1402	-0.1057	-0.0028	0.0567	0.1755	0.0567	-0.6461	1.6195	0.0701254	-0.121213	-0.0158262	0.0516933	-0.006377	0.007651	0.15011
1000	GCF_001602095.1	Helicobacter_himalayensis_strain_YS1_complete_genome	0	39.89	0.1272	-0.0372	-0.0545	0.0761	0.1325	0.0936	-0.2848	2.1921	0.00761377	0.00388925	-0.0177143	0.0261728	-0.009765	0.007651	0.03274
1001	GCF_001705175.1	Flavobacterium_johnsoniae_strain_GSE09_complete_genome	0	34.32	0.1365	-0.0713	-0.0512	0.0827	0.154	0.0973	-0.4816	2.125	-0.00535317	-0.000376187	0.0118102	0.0153745	-0.012887	0.007638	0.020116
1002	GCF_000014345.1	Rickettsia_canadensis_str._McKiel_complete_genome	1	31.05	0.1541	-0.0566	-0.0645	0.0733	0.1642	0.0977	-0.3523	2.2927	-0.000825508	0.0318389	0.0139059	-0.00423961	-0.014095	0.007638	0.0350106
1003	GCF_000231275.1	Alistipes_indistinctus_YIT_12060_supercont1.1_whole_genome_shotgun_sequence	0	54.66	0.0657	-0.0045	0.0308	0.1141	0.0658	0.1182	-0.068	1.3074	0.00688937	-0.0184501	0.0134475	0.10765	0.001511	0.007636	0.11026
1004	GCF_000026605.1	Streptococcus_equi_subsp._zooepidemicus_H70_complete_genome	1	41.53	0.1201	-0.0026	0.0175	0.0632	0.1201	0.0656	-0.022	1.3004	0.00706992	0.0297049	0.0465643	0.0183955	0.001936	0.007635	0.0586429
1005	GCF_000421505.1	[Clostridium]_methoxybenzovorans_SR3_H204DRAFT_scaffold00001.1_C_whole_genome_shotgun_sequence	0	44.66	0.148	-0.069	-0.0093	0.0559	0.1633	0.0567	-0.4363	1.7364	0.0474826	-0.0534603	0.0050277	0.0208723	-0.005244	0.007635	0.0746561
1006	GCF_900170035.1	Candidatus_Desulfamplus_magnetomortis_isolate_PRJEB14757_whole_genome_shotgun_sequence	0	40.76	0.0942	-0.0341	-0.0203	0.0884	0.1002	0.0907	-0.3474	1.7961	-0.0219083	0.00232928	0.0123896	0.0411903	-0.004921	0.007633	0.0483275
1007	GCF_000301035.1	Facklamia_hominis_CCUG_36813_supercont1.1_whole_genome_shotgun_sequence	0	38.81	0.1352	-0.0222	0.076	0.0439	0.137	0.0878	-0.1629	0.5233	0.0112963	0.0246741	0.117871	-0.00940064	0.009305	0.00762	0.121319
1008	GCF_000426585.1	Prevotella_baroniae_DSM_16972_=_JCM_13447_strain_DSM_16972_K334DRAFT_scaffold00001.1_C_whole_genome_shotgun_sequence	0	53.37	0.0438	-0.0725	0.0306	0.1232	0.0847	0.127	-1.0273	1.3276	-0.0199362	-0.0871337	0.0151394	0.117381	-0.007593	0.007612	0.148315
1009	GCF_000023825.1	Pedobacter_heparinus_DSM_2366_complete_genome	1	42.05	0.1052	-0.0553	-0.0305	0.0883	0.1189	0.0934	-0.4838	1.9031	-0.0057513	-0.0257803	-0.00388397	0.0451198	-0.008093	0.007609	0.0524269
1010	GCF_000293155.1	Mogibacterium_sp._CM50_ctg120007703373_whole_genome_shotgun_sequence	0	45.13	0.1518	-0.081	-0.0376	0.0701	0.1721	0.0795	-0.4904	2.0626	0.0531615	-0.0679777	-0.0254851	0.0365404	-0.011385	0.0076	0.0971175
1011	GCF_000158495.1	Oxalobacter_formigenes_OXCC13_supercont1.1_whole_genome_shotgun_sequence	0	49.2	0.0869	-0.0198	0.0419	0.0779	0.0891	0.0884	-0.2241	1.0771	0.00453194	-0.0285778	0.0348526	0.0570533	0.002099	0.007598	0.0728493
1012	GCF_000455445.1	Prevotella_timonensis_4401737_=_DSM_22865_=_JCM_15640_strain_4401737_whole_genome_shotgun_sequence	0	41.46	0.0901	-0.0531	-0.0325	0.1035	0.1046	0.1085	-0.5329	1.875	-0.0232099	-0.0204201	-0.00310615	0.0584768	-0.008425	0.007597	0.0662184
1013	GCF_000283995.1	Rickettsia_philipii_str._364D_complete_genome	1	32.47	0.1443	-0.0653	-0.0568	0.0783	0.1584	0.0967	-0.4251	2.1981	-0.00494884	0.015533	0.0149203	0.00519587	-0.01331	0.007593	0.0227019
1014	GCF_000173815.1	Marvinbryantia_formatexigens_DSM_14469_B_formatexigens-1.0.1_Cont0.1_whole_genome_shotgun_sequence	0	50.04	0.1732	-0.0798	0.0007	0.0435	0.1907	0.0435	-0.4319	1.5555	0.0967489	-0.0961985	-0.00987711	0.0393105	-0.003359	0.007591	0.142328
1015	GCF_000425525.1	Ruminococcus_gauvreauii_DSM_19829_H604DRAFT_scaffold00001.1_C_whole_genome_shotgun_sequence	0	47.79	0.176	-0.0841	0.0042	0.0411	0.1951	0.0413	-0.4459	1.4687	0.0879952	-0.0853255	0.00379113	0.0158491	-0.002717	0.007591	0.123649
1016	GCF_000463395.1	Streptococcus_constellatus_subsp._pharyngis_C232_complete_genome	0	38.18	0.1425	-0.0388	0.0158	0.049	0.1477	0.0515	-0.2657	1.2584	0.0160778	0.0114485	0.0606367	-0.0062685	0.000355	0.007591	0.0640754
1017	GCF_000525775.1	Mogibacterium_timidum_ATCC_33093_ctg7180000004160_whole_genome_shotgun_sequence	0	45.04	0.1533	-0.0902	-0.0401	0.0731	0.1779	0.0834	-0.5321	2.0723	0.0543017	-0.0766957	-0.0275614	0.0392593	-0.012743	0.00759	0.105507
1018	GCF_000219045.1	Francisella_sp._TX077308_complete_genome	1	32.87	0.181	-0.0309	-0.075	0.0547	0.1836	0.0928	-0.1693	2.5109	0.0333502	0.0477904	-0.00516296	-0.0171547	-0.015259	0.007586	0.0609681
1019	GCF_000013425.1	Staphylococcus_aureus_subsp._aureus_NCTC_8325_chromosome_complete_genome	1	32.87	0.158	-0.091	-0.0298	0.0652	0.1823	0.0717	-0.5225	1.9997	0.0103502	-0.0123096	0.040037	-0.0066547	-0.01064	0.007585	0.0436566
1020	GCF_000213295.2	Capnocytophaga_sp._oral_taxon_329_str._F0087_Scaffold0_whole_genome_shotgun_sequence	0	38.44	0.0771	-0.0733	0.0017	0.0968	0.1064	0.0968	-0.7604	1.5537	-0.0482828	-0.0244441	0.0453125	0.0423436	-0.006967	0.007581	0.0823101
1021	GCF_001375675.1	Massilibacterium_senegalense_strain_mt8_whole_genome_shotgun_sequence	0	35.63	0.1636	-0.0947	-0.0329	0.0653	0.1891	0.0732	-0.5245	2.0374	0.0269838	-0.0307929	0.0239425	0.00206638	-0.011573	0.007577	0.0474746
1022	GCF_001688665.2	Lachnoclostridium_sp._YL32_complete_genome	0	48.15	0.1472	-0.083	-0.0262	0.0662	0.169	0.0712	-0.5136	1.9474	0.0606344	-0.0861537	-0.0283038	0.0420736	-0.009354	0.007573	0.11692
1023	GCF_900167375.1	Anaerorhabdus_furcosa_strain_ATCC_25662_whole_genome_shotgun_sequence	0	32.07	0.1992	-0.0779	-0.0286	0.0492	0.2139	0.0569	-0.3728	2.098	0.0483521	0.00507548	0.0450036	-0.0251536	-0.009538	0.007569	0.070864
1024	GCF_001877035.1	Clostridium_estertheticum_subsp._estertheticum_strain_DSM_8809_complete_genome	0	30.92	0.2529	-0.1111	-0.1058	0.0764	0.2762	0.1305	-0.4141	2.5161	0.0974548	-0.0219648	-0.026782	-0.00154568	-0.035249	0.007565	0.103439
1025	GCF_900100835.1	Selenomonas_ruminantium_strain_WCT3_whole_genome_shotgun_sequence	0	50.14	0.1312	-0.0127	0.1096	0.047	0.1319	0.1193	-0.0965	0.4051	0.0551307	-0.0290455	0.0988762	0.0427616	0.013792	0.007563	0.124451
1026	GCF_900176415.1	Cellulophaga_tyrosinoxydans_strain_DSM_21164_whole_genome_shotgun_sequence	0	33.06	0.1587	-0.0628	-0.078	0.0784	0.1707	0.1106	-0.3768	2.3531	0.0118098	0.0148727	-0.00905751	0.00713878	-0.017301	0.007556	0.0222187
1027	GCF_000261025.1	Prevotella_intermedia_17_chromosome_II_complete_sequence	2	43.48	0.0735	-0.0869	-0.0175	0.1234	0.1138	0.1246	-0.8684	1.7116	-0.0317347	-0.0650398	0.00238335	0.0846865	-0.012006	0.007555	0.111421
1028	GCF_000242435.1	Dialister_succinatiphilus_YIT_11850_supercont1.1_whole_genome_shotgun_sequence	0	49.69	0.0551	-0.0643	0.0642	0.0621	0.0847	0.0893	-0.8625	0.7687	-0.0253092	-0.0757024	0.0548456	0.0427839	-0.000457	0.00755	0.105877
1029	GCF_002101335.1	Staphylococcus_lutrae_strain_ATCC_700373_complete_genome	0	37.73	0.1389	-0.0692	0.0003	0.0542	0.1552	0.0542	-0.462	1.5662	0.0106788	-0.0165412	0.0472553	-0.00247411	-0.003716	0.00755	0.0512527
1030	GCF_000023785.1	Hirschia_baltica_ATCC_49814_complete_genome	1	45.23	0.1426	0.0253	0.0327	0.0587	0.1448	0.0672	0.1753	1.0621	0.0443612	0.0377866	0.044344	0.0254527	0.00615	0.007544	0.0775241
1031	GCF_000376785.1	Hahella_ganghwensis_DSM_17046_F566DRAFT_scaffold00001.1_C_whole_genome_shotgun_sequence	0	49.44	0.1214	0.0156	0.0254	0.0654	0.1224	0.0701	0.1276	1.1997	0.0399914	0.00553664	0.0172226	0.045303	0.004105	0.007539	0.0630789
1032	GCF_000442595.1	Cycloclasticus_zancles_78-ME_complete_genome	0	41.84	0.163	-0.0136	0.0421	0.0427	0.1636	0.06	-0.0833	0.793	0.0512092	0.0170445	0.0697047	-0.0011362	0.00628	0.007539	0.0881643
1033	GCF_000153565.1	Bermanella_marisrubri_strain_RED65_scf_1100007010816_whole_genome_shotgun_sequence	0	43.53	0.1139	-0.0087	0.006	0.0657	0.1142	0.066	-0.0766	1.48	0.00886523	0.0128923	0.0256479	0.0271426	0.000107	0.007537	0.0404888
1034	GCF_000746155.1	Prevotella_sp._FD3004_T325DRAFT_scaffold00001.1_whole_genome_shotgun_sequence	0	47.5	0.0868	0.0049	0.0051	0.087	0.0869	0.0871	0.0562	1.5117	-0.00236408	0.00522785	0.0060565	0.0608433	0.000872	0.007524	0.0614126
1035	GCF_000344275.1	Streptococcus_oralis_subsp._tigurinus_AZ_3a_contig003_whole_genome_shotgun_sequence	0	40.26	0.1056	-0.0453	0.0536	0.0483	0.1149	0.0721	-0.4057	0.7329	-0.0125071	-0.00619258	0.0886437	-0.000471454	0.003471	0.007524	0.0897368
1036	GCF_001975465.1	Chlorobium_sp._KB01_1706_whole_genome_shotgun_sequence	0	49.49	0.0851	0.0175	0.0293	0.0945	0.0869	0.0989	0.2033	1.2698	0.00389126	0.00716883	0.0208872	0.0745592	0.004152	0.007524	0.0778581
1037	GCF_000349725.1	Lactobacillus_pobuzihii_E100301_=_KCTC_13174_strain_E100301_NODE_29_whole_genome_shotgun_sequence	0	37.32	0.147	-0.0348	-0.0004	0.0513	0.1511	0.0513	-0.2327	1.5788	0.0171398	0.0200549	0.0484857	-0.00665477	-0.001846	0.007519	0.0555978
1038	GCF_000185805.1	Thermovibrio_ammonificans_HB-1_complete_genome	1	52.11	0.0488	-0.0197	-0.0416	0.171	0.0526	0.176	-0.3839	1.8096	-0.0197473	-0.0350015	-0.0552128	0.165798	-0.005398	0.007518	0.179311
1039	GCF_000225345.1	Roseburia_hominis_A2-183_complete_genome	1	48.5	0.1794	-0.0883	-0.0031	0.0434	0.2	0.0435	-0.4574	1.6413	0.0942336	-0.0933284	-0.00685167	0.0203668	-0.004383	0.007516	0.134357
1040	GCF_001434835.1	Lactobacillus_acidifarinae_DSM_19394_NODE_101_whole_genome_shotgun_sequence	0	51.77	0.0466	-0.0498	0.1035	0.0507	0.0682	0.1153	-0.8184	0.455	-0.0232455	-0.0652816	0.0903858	0.045664	0.002303	0.007516	0.122706
1041	GCF_000055945.1	Lawsonia_intracellularis_PHE/MN1-00	1	33.24	0.14	-0.0121	0.039	0.0503	0.1405	0.0636	-0.0865	0.9106	-0.00617064	0.0646086	0.107095	-0.020399	0.004854	0.007511	0.126877
1042	GCF_001730235.1	Vulcanibacillus_modesticaldus_strain_BR_DSM-14931_Contig_0_85X_whole_genome_shotgun_sequence	0	34.01	0.1897	-0.073	-0.0809	0.0708	0.2033	0.1075	-0.3676	2.4231	0.0466076	-0.000415735	-0.0164303	0.00250618	-0.020519	0.007511	0.0494841
1043	GCF_000145035.1	Butyrivibrio_proteoclasticus_B316_chromosome_1_complete_sequence	2	40.01	0.1619	-0.0622	-0.0307	0.0582	0.1735	0.0658	-0.3666	2.0569	0.0427935	-0.0217535	0.0055207	0.00864765	-0.008595	0.00751	0.0490893
1044	GCF_000687955.1	Clostridioides_mangenotii_LM2_P160DRAFT_scf7180000000002_quiver_dupTrim_16548.1_C_whole_genome_shotgun_sequence	0	31.55	0.2423	-0.1364	-0.1093	0.0925	0.2781	0.1432	-0.5126	2.4393	0.0893733	-0.0506393	-0.0332482	0.0165222	-0.039098	0.007507	0.109226
1045	GCF_000010185.1	Finegoldia_magna_ATCC_29328_DNA_complete_genome	1	32.06	0.1856	-0.1431	-0.1153	0.1294	0.2344	0.1733	-0.6569	2.2988	0.0347121	-0.060071	-0.0416493	0.0550152	-0.039918	0.007505	0.0978509
1046	GCF_001418085.1	Lacinutrix_algicola_strain_AKS293_ctg7180000000525_whole_genome_shotgun_sequence	0	31.35	0.1542	-0.0792	-0.0625	0.0807	0.1733	0.1021	-0.4742	2.2299	0.000473789	0.00763201	0.0144935	0.00409746	-0.016024	0.007494	0.0168915
1047	GCF_000703085.1	Persephonella_sp._KM09-Lau-8_strain_KM09_Lau8_BO11DRAFT_scf7180000000004_quiver_dupTrim_3231.1_C_whole_genome_shotgun_sequence	0	34.44	0.1346	-0.1265	-0.1091	0.1581	0.1847	0.1921	-0.7544	2.1745	-0.00677346	-0.0562189	-0.0466548	0.0911493	-0.034678	0.007489	0.11701
1048	GCF_000632515.1	Parageobacillus_genomosp._1_strain_NUB3621_isolate_9A5_chromosome_whole_genome_shotgun_sequence	0	44.37	0.1234	-0.067	-0.0208	0.0719	0.1404	0.0749	-0.4972	1.8519	0.0217233	-0.0499069	-0.00510693	0.0359665	-0.007378	0.007483	0.0654391
1049	GCF_001889045.1	Tenacibaculum_sp._LPB0136_complete_genome	0	30.73	0.1729	-0.0925	-0.0993	0.0964	0.1961	0.1384	-0.4912	2.3711	0.0166952	-0.00234709	-0.0193875	0.0178608	-0.026085	0.00748	0.031291
1050	GCF_000424425.1	Butyrivibrio_fibrisolvens_FE2007_G624DRAFT_scaffold00001.1_C_whole_genome_shotgun_sequence	0	39.71	0.1421	-0.0586	-0.012	0.0576	0.1537	0.0588	-0.391	1.7769	0.0217942	-0.0165466	0.0256332	0.00711058	-0.005084	0.007477	0.0381628
1051	GCF_000730245.1	Endosymbiont_of_Acanthamoeba_sp._UWC8_complete_genome	0	34.76	0.1581	-0.0734	-0.0746	0.0819	0.1743	0.1108	-0.4345	2.3098	0.0180058	-0.00483296	-0.0136614	0.0159489	-0.017806	0.007472	0.0280814
1052	GCF_000445475.1	Sulfurimonas_hongkongensis_strain_AST-10_Contig02_whole_genome_shotgun_sequence	0	35.01	0.1458	-0.0856	-0.0717	0.0933	0.1691	0.1177	-0.5309	2.2257	0.00670521	-0.018372	-0.0119384	0.0281298	-0.01844	0.007472	0.0362809
1053	GCF_000154505.1	[Clostridium]_scindens_ATCC_35704_Scfld_02_19_whole_genome_shotgun_sequence	0	47.05	0.1662	-0.1158	-0.0303	0.066	0.2026	0.0726	-0.6083	2.0007	0.075237	-0.113062	-0.0272248	0.0384376	-0.012667	0.007467	0.143744
1054	GCF_000427565.1	Carboxydothermus_ferrireducens_DSM_11255_CarfeDRAFT_scaffold_0.1_C_whole_genome_shotgun_sequence	0	42.54	0.1634	-0.0409	0.0152	0.0419	0.1684	0.0446	-0.2452	1.2227	0.0544076	-0.0140049	0.039509	0.000250305	0.000771	0.007467	0.0686829
1055	GCF_000156015.1	Butyrivibrio_crossotus_DSM_2876_Scfld20_whole_genome_shotgun_sequence	0	37.57	0.1872	-0.1079	-0.0441	0.0652	0.2161	0.0788	-0.5227	2.1654	0.0583392	-0.0543841	0.00360864	0.00802612	-0.0153	0.007457	0.0802405
1056	GCF_000732625.1	Nonlabens_ulvanivorans_strain_PLR_contig_98_whole_genome_shotgun_sequence	0	35.06	0.1377	-0.0503	-0.0745	0.0813	0.1466	0.1103	-0.3499	2.3125	-0.00119491	0.0166602	-0.0149739	0.0162859	-0.014344	0.007453	0.0277207
1057	GCF_000512915.1	Barnesiella_viscericola_DSM_18177_complete_genome	0	51.67	0.0541	-0.0202	0.0672	0.1126	0.0578	0.1312	-0.3568	1.0328	-0.0161273	-0.0357346	0.0542325	0.107613	0.001365	0.007451	0.126723
1058	GCF_900129645.1	Acetomicrobium_flavidum_strain_DSM_20664_whole_genome_shotgun_sequence	0	48.29	0.1255	-0.0465	-0.0568	0.0804	0.1338	0.0985	-0.3545	2.1862	0.0394941	-0.0504036	-0.059563	0.0567109	-0.010869	0.007449	0.104231
1059	GCF_000284175.1	Rickettsia_montanensis_str._OSU_85-930_complete_genome	1	32.57	0.1461	-0.064	-0.0677	0.0806	0.1595	0.1053	-0.4127	2.2695	-0.00274907	0.0162973	0.00354949	0.00780823	-0.015052	0.007448	0.0186206
1060	GCF_000712035.1	Salinicoccus_luteus_DSM_17002_BO53DRAFT_scaffold00001.1_whole_genome_shotgun_sequence	0	49.24	0.0812	-0.106	-0.0038	0.0966	0.1335	0.0967	-0.9172	1.6098	-0.00100816	-0.114992	-0.0110357	0.0758783	-0.010549	0.007446	0.138215
1061	GCF_000421605.1	Thermodesulfobacterium_thermophilum_DSM_1276_H529DRAFT_scaffold00001.1_C_whole_genome_shotgun_sequence	0	36.93	0.1634	-0.0469	-0.0635	0.0638	0.17	0.09	-0.2794	2.3537	0.0319807	0.0100439	-0.0127781	0.00462703	-0.013359	0.007445	0.0361709
1062	GCF_001261775.1	Anaeromassilibacillus_senegalensis_strain_mt9_whole_genome_shotgun_sequence	0	52.9	0.0956	-0.0685	0.006	0.0736	0.1175	0.0738	-0.6216	1.4893	0.0300692	-0.0833828	-0.00877137	0.0680111	-0.004461	0.00744	0.112068
1063	GCF_001442615.1	Algoriphagus_sp._NH1_contig1_whole_genome_shotgun_sequence	0	41.95	0.1265	-0.0429	-0.0483	0.0751	0.1335	0.0893	-0.3267	2.1426	0.0151489	-0.0128447	-0.0212132	0.0316074	-0.009334	0.00743	0.042936
1064	GCF_001458595.1	Clostridium_neonatale_strain_LCDC_no.99-A-005_whole_genome_shotgun_sequence	0	28.38	0.2873	-0.1383	-0.0889	0.0687	0.3188	0.1124	-0.4487	2.484	0.121701	-0.0355598	0.00207673	-0.0171796	-0.035044	0.007429	0.127965
1065	GCF_000407365.1	Enterococcus_asini_ATCC_700915_acOtD-supercont2.1_whole_genome_shotgun_sequence	0	44.71	0.1017	-0.0495	0.035	0.056	0.1131	0.066	-0.4531	1.0128	0.00138246	-0.0342281	0.0490923	0.0211285	0.000782	0.007429	0.0634818
1066	GCF_900166575.1	Halobacillus_salinus_strain_Marseille-P2480_whole_genome_shotgun_sequence	0	44.3	0.1189	-0.0702	-0.0198	0.0741	0.1381	0.0768	-0.5331	1.8318	0.0169434	-0.052732	-0.00377735	0.0379478	-0.00756	0.007429	0.0672462
1067	GCF_000019525.1	Shewanella_woodyi_ATCC_51908_complete_genome	1	43.7	0.1246	0.0228	0.0121	0.0618	0.1267	0.063	0.1811	1.3774	0.0202448	0.0434818	0.0309475	0.0237737	0.002919	0.007428	0.0618341
1068	GCF_001046995.1	Staphylococcus_sciuri_subsp._sciuri_strain_DSM_20345_contig_15_whole_genome_shotgun_sequence	0	32.37	0.1589	-0.1017	-0.0477	0.0772	0.1886	0.0908	-0.5693	2.1243	0.0092514	-0.0203314	0.0244911	0.00378351	-0.015438	0.007419	0.0333629
1069	GCF_900155395.1	Merdibacter_massiliensis_strain_Marseille-P3254_whole_genome_shotgun_sequence	0	39.83	0.1534	-0.0637	-0.0177	0.0557	0.1661	0.0585	-0.3935	1.8786	0.0335739	-0.0222894	0.0193682	0.00558541	-0.006263	0.007417	0.0450594
1070	GCF_000012965.1	Sulfurimonas_denitrificans_DSM_1251_complete_genome	1	34.46	0.1574	-0.0798	-0.0884	0.0919	0.1765	0.1275	-0.4693	2.3366	0.0161065	-0.00962607	-0.0260489	0.0250118	-0.021251	0.007413	0.0406967
1071	GCF_001038425.2	Ornithinibacillus_contaminans_strain_DSM_22953_contig_50_whole_genome_shotgun_sequence	0	37.95	0.1612	-0.071	-0.0548	0.0701	0.1762	0.089	-0.4147	2.2343	0.0338583	-0.0195195	-0.00888047	0.0141131	-0.013811	0.007413	0.0424905
1072	GCF_000159055.1	Clostridium_sp._M62/1_Scfld0_whole_genome_shotgun_sequence	0	50.12	0.1498	-0.0995	-0.0132	0.0583	0.1798	0.0597	-0.5863	1.7938	0.0736544	-0.115856	-0.0238944	0.0540714	-0.007775	0.007413	0.149473
1073	GCF_001042405.1	Lactobacillus_acetotolerans_DNA_complete_genome_strain:_NBRC_13120	0	36.72	0.1255	-0.0299	-0.0013	0.0593	0.129	0.0593	-0.2341	1.5923	-0.0067588	0.0281687	0.0504106	-0.000528921	-0.001936	0.007408	0.0581435
1074	GCF_001298465.1	Campylobacter_concisus_strain_ATCC_33237_complete_genome	0	37.62	0.136	-0.0959	-0.0761	0.1081	0.1664	0.1322	-0.6144	2.1842	0.00733909	-0.042652	-0.0286268	0.0510823	-0.020721	0.0074	0.0728145
1075	GCF_000179595.2	Acetivibrio_cellulolyticus_CD2_Acecescaffold_3_whole_genome_shotgun_sequence	0	35.54	0.2095	-0.0891	-0.1151	0.0842	0.2277	0.1426	-0.4021	2.5096	0.072524	-0.0247109	-0.0578338	0.0206853	-0.031613	0.0074	0.0981987
1076	GCF_001010485.1	Dehalococcoides_sp._UCH007_DNA_complete_genome	0	46.91	0.0907	0.0043	-0.004	0.0814	0.0908	0.0815	0.0476	1.6196	-0.000822694	0.00778807	-0.000265681	0.0534003	-1e-05	0.007399	0.0539722
1077	GCF_001434935.1	Lactobacillus_uvarum_DSM_19971_Scaffold1_whole_genome_shotgun_sequence	0	37.06	0.1672	-0.0419	0.0233	0.0383	0.1724	0.0449	-0.2452	1.0244	0.0363004	0.0143476	0.0734098	-0.0204669	0.002295	0.007389	0.085624
1078	GCF_001747095.1	Fabibacter_sp._4D4_scaffold1_cov115_read172_whole_genome_shotgun_sequence	0	41.74	0.1261	-0.0378	-0.0384	0.0701	0.1316	0.08	-0.2911	2.0723	0.0139094	-0.00661989	-0.0103244	0.0259514	-0.007496	0.007389	0.0318962
1079	GCF_900095825.1	Acidaminococcus_massiliensis_strain_Marseille-P2828_whole_genome_shotgun_sequence	0	53.54	0.0675	-0.0803	0.0399	0.0618	0.1049	0.0736	-0.8718	0.9977	0.00441289	-0.0948436	0.0241901	0.0558979	-0.002273	0.007382	0.112803
1080	GCF_000331535.1	Fulvivirga_imtechensis_AK7_contig6_whole_genome_shotgun_sequence	0	42.44	0.1162	-0.0607	-0.0495	0.0893	0.1311	0.1021	-0.4812	2.0766	0.00680779	-0.0332693	-0.0247202	0.0473379	-0.011167	0.007377	0.0632863
1081	GCF_002029255.1	Clostridium_chromiireducens_strain_DSM_23318_CLCHR_contig000001_whole_genome_shotgun_sequence	0	30.6	0.2702	-0.1273	-0.077	0.0636	0.2987	0.0999	-0.4401	2.4516	0.113476	-0.0364508	0.00352459	-0.0153452	-0.028898	0.007376	0.120222
1082	GCF_900106585.1	Acidaminococcus_timonensis_strain_Marseille-P2764_whole_genome_shotgun_sequence	0	55.42	0.06	-0.0929	0.0309	0.0751	0.1106	0.0812	-0.9974	1.1804	0.00409127	-0.106447	0.012433	0.068278	-0.005122	0.007376	0.127139
1083	GCF_000463355.1	Streptococcus_intermedius_B196_complete_genome	0	37.56	0.1469	-0.0306	0.0199	0.0461	0.15	0.0502	-0.2055	1.1629	0.0179992	0.0229694	0.0676557	-0.0111051	0.001513	0.007373	0.074513
1084	GCF_001051325.1	Rickettsia_aeschlimannii_whole_genome_shotgun_sequence	0	32.1	0.1462	-0.0707	-0.0674	0.083	0.1624	0.1069	-0.4504	2.2527	-0.00452797	0.0121148	0.00606233	0.00874015	-0.015715	0.007371	0.0167455
1085	GCF_000615805.1	Lactobacillus_fuchuensis_DSM_14340_=_JCM_11249_whole_genome_shotgun_sequence	0	42.49	0.0923	-0.0482	0.1125	0.0211	0.1041	0.1145	-0.4813	0.1851	-0.0168923	-0.0210371	0.137044	-0.0207059	0.009366	0.007365	0.141201
1086	GCF_000621625.1	Crocinitomix_catalasitica_ATCC_23190_T367DRAFT_scaffold00001.1_C_whole_genome_shotgun_sequence	0	33.97	0.172	-0.0364	-0.0908	0.062	0.1758	0.11	-0.2087	2.5421	0.0287476	0.0363985	-0.0261419	-0.00641876	-0.017875	0.007364	0.0536272
1087	GCF_000185845.1	Prevotella_salivae_DSM_15606_SCAFFOLD1_whole_genome_shotgun_sequence	0	39.6	0.0961	-0.0278	-0.0333	0.0861	0.1001	0.0923	-0.2811	1.9398	-0.0246456	0.0148426	0.00485105	0.035267	-0.005593	0.007356	0.0457712
1088	GCF_000020625.1	Prosthecochloris_aestuarii_DSM_271_complete_genome	1	50.1	0.0911	0.0513	0.0646	0.1171	0.1046	0.1338	0.5127	1.0664	0.014878	0.0349333	0.0539349	0.112881	0.011896	0.007355	0.130739
1089	GCF_000973085.1	Sneathia_amnii_strain_SN35_complete_genome	0	28.43	0.2582	-0.167	-0.1374	0.1173	0.3075	0.1806	-0.5741	2.4348	0.0928006	-0.0645276	-0.0466587	0.0315766	-0.055048	0.00735	0.126293
1090	GCF_001282725.1	Clostridiaceae_bacterium_mt12_genome_assembly_Malnutritionisia_massiliensis_scaffold_scaffold00014_whole_genome_shotgun_sequence	0	30.42	0.2559	-0.1346	-0.0617	0.0612	0.2892	0.0869	-0.4842	2.3606	0.098456	-0.0427866	0.0196721	-0.0183075	-0.024022	0.007346	0.110664
1091	GCF_002094855.1	Zunongwangia_atlantica_22II14-10F7_contig1_whole_genome_shotgun_sequence	0	35.58	0.1526	-0.0606	-0.0727	0.077	0.1642	0.1059	-0.378	2.3274	0.0157839	0.00357488	-0.0156221	0.0136102	-0.015757	0.007345	0.0262906
1092	GCF_000023385.1	Geobacillus_sp._WCH70_complete_genome	1	42.84	0.1298	-0.0735	-0.0325	0.0749	0.1492	0.0817	-0.5149	1.9801	0.0220068	-0.0482118	-0.00960342	0.0341874	-0.009727	0.007344	0.0637941
1093	GCF_000510265.1	Candidatus_Endolissoclinum_faulkneri_L5_complete_genome	0	34.53	0.1316	0.0647	-0.0501	0.0311	0.1467	0.059	0.4571	2.5859	-0.00941367	0.134499	0.0119215	-0.0355696	-0.004581	0.00734	0.13995
1094	GCF_000507865.1	Helicobacter_canis_NCTC_12740_addUr-supercont-complete_whole_genome_shotgun_sequence	0	44.82	0.0921	-0.0393	0.0061	0.077	0.1001	0.0772	-0.4035	1.4913	-0.00777779	-0.0246173	0.0196744	0.0424721	-0.002461	0.007329	0.0534552
1095	GCF_001189495.1	Eubacterium_sulci_ATCC_35585_complete_genome	0	39.92	0.1717	-0.1136	-0.0897	0.102	0.2058	0.1359	-0.5844	2.2921	0.0522337	-0.0726714	-0.0530556	0.0521665	-0.02699	0.007328	0.116386
1096	GCF_000769115.1	Porphyromonas_canoris_strain_COT-108_OH2762_contig_13_whole_genome_shotgun_sequence	0	44.71	0.0866	-0.04	-0.0197	0.0937	0.0954	0.0957	-0.4327	1.7776	-0.0137175	-0.0247281	-0.0056077	0.0588285	-0.005448	0.007326	0.0655125
1097	GCF_001270965.1	Sunxiuqinia_dokdonensis_strain_DH1_contig00149_whole_genome_shotgun_sequence	0	45.8	0.0876	-0.0357	-0.0048	0.0855	0.0946	0.0856	-0.3863	1.6263	-0.00836009	-0.0262664	0.00416039	0.0540332	-0.003463	0.007321	0.0608006
1098	GCF_000686885.1	Flavobacterium_sasangense_DSM_21067_BP92DRAFT_scaffold00001.1_C_whole_genome_shotgun_sequence	0	32.49	0.1357	-0.0723	-0.0735	0.0932	0.1537	0.1187	-0.4898	2.2389	-0.0134689	0.00842583	-0.00187385	0.0201583	-0.01671	0.007321	0.0257347
1099	GCF_000948315.1	Anoxybacillus_geothermalis_strain_ATCC_BAA-2555_LG53_221_whole_genome_shotgun_sequence	0	43.23	0.1432	-0.0464	-0.0076	0.0536	0.1505	0.0541	-0.3134	1.7112	0.0369659	-0.0232008	0.0134604	0.0141056	-0.003569	0.007318	0.0478007
1100	GCF_000934765.1	Thioalkalimicrobium_microaerophilum_strain_ASL8-2_NA59DRAFT_scaffold00001.1_C_whole_genome_shotgun_sequence	0	46.11	0.1316	0.0233	0.052	0.0647	0.1336	0.083	0.1751	0.8934	0.0368792	0.0310731	0.0595009	0.0342015	0.008353	0.0073	0.0838791
1101	GCF_000770635.1	Pontibacillus_yanchengensis_Y32_contig1_whole_genome_shotgun_sequence	0	39.33	0.1271	-0.0798	-0.0228	0.0717	0.1501	0.0752	-0.561	1.878	0.00527508	-0.0357112	0.0166223	0.0200236	-0.008615	0.007295	0.0445013
1102	GCF_900141875.1	Tangfeifania_diversioriginum_strain_DSM_27063_whole_genome_shotgun_sequence	0	41.98	0.0856	-0.0696	-0.0219	0.1031	0.1103	0.1054	-0.6833	1.7802	-0.0256311	-0.0397054	0.0050456	0.0597011	-0.009056	0.007295	0.0763096
1103	GCF_000024105.1	Anaerococcus_prevotii_DSM_20548_complete_genome	1	35.64	0.1371	-0.1478	-0.0769	0.136	0.2016	0.1562	-0.823	2.0852	0.00052373	-0.0839465	-0.0201046	0.0727976	-0.030639	0.007283	0.11292
1104	GCF_000017445.4	Rickettsia_rickettsii_str._Iowa_complete_genome	0	32.45	0.1443	-0.0662	-0.0545	0.0755	0.1588	0.0931	-0.4302	2.1962	-0.00502879	0.0147401	0.0173145	0.0023334	-0.012862	0.007282	0.023405
1105	GCF_000520975.1	Aquimarina_megaterium_XH134_contig1_scaffold1_whole_genome_shotgun_sequence	0	32.9	0.147	-0.0853	-0.0614	0.0851	0.1699	0.105	-0.5258	2.1953	-0.000529846	-0.00677025	0.0082958	0.013339	-0.016282	0.00728	0.0171133
1106	GCF_900167905.1	Soonwooa_buanensis_strain_DSM_22323_whole_genome_shotgun_sequence	0	34.89	0.1267	-0.0527	-0.0533	0.0796	0.1372	0.0958	-0.3943	2.1605	-0.0128745	0.0151707	0.00702654	0.0140549	-0.010947	0.007279	0.0253538
1107	GCF_000060345.1	Gramella_forsetii_KT0803_complete_circular_genome	1	36.61	0.1615	-0.0627	-0.0967	0.0825	0.1732	0.1271	-0.3702	2.4353	0.0288015	-0.0040421	-0.0444715	0.0223275	-0.020781	0.007259	0.0576376
1108	GCF_000621765.1	Ruminococcaceae_bacterium_AB4001_T486DRAFT_scaffold00001.1_C_whole_genome_shotgun_sequence	0	46.04	0.0703	-0.0604	0.0248	0.0819	0.0927	0.0855	-0.7098	1.2766	-0.0247007	-0.052252	0.0326304	0.0511828	-0.003201	0.007254	0.0838142
1109	GCF_000233455.1	[Clostridium]_citroniae_WAL-17108_supercont1.1_whole_genome_shotgun_sequence	0	48.86	0.1503	-0.0695	-0.0046	0.0504	0.1656	0.0506	-0.4329	1.6616	0.0665727	-0.0764567	-0.0100466	0.0284913	-0.004189	0.007253	0.105784
1110	GCF_000772915.1	Streptococcus_phocae_subsp._salmonis_strain_C-4_Contig59_whole_genome_shotgun_sequence	0	39.61	0.0885	-0.0578	0.034	0.0598	0.1057	0.0687	-0.5781	1.0542	-0.0322056	-0.015211	0.072104	0.00899822	-0.000446	0.007251	0.0809229
1111	GCF_000613945.1	Prevotella_falsenii_DSM_22864_=_JCM_15124_whole_genome_shotgun_sequence	0	44.16	0.0633	-0.0944	-0.0097	0.129	0.1136	0.1294	-0.9803	1.6461	-0.0392162	-0.0761821	0.00698179	0.0924105	-0.012797	0.007245	0.126214
1112	GCF_000620165.1	Anoxybacillus_tepidamans_PS2_N667DRAFT_scaffold00001.1_C_whole_genome_shotgun_sequence	0	43.43	0.1285	-0.0626	-0.0232	0.0676	0.1429	0.0715	-0.4535	1.9008	0.0230655	-0.040472	-0.00308125	0.0287303	-0.007214	0.007241	0.0548172
1113	GCF_000313615.1	Campylobacter_showae_CSUNSWCD_Contig_1_whole_genome_shotgun_sequence	0	45.24	0.0825	-0.1171	-0.0344	0.1366	0.1432	0.1408	-0.9571	1.8174	-0.0156988	-0.104667	-0.022803	0.103384	-0.018822	0.007237	0.149699
1114	GCF_900067235.1	Trichococcus_ilyis_isolate_Trichococcus_R210_whole_genome_shotgun_sequence	0	49.21	0.0667	-0.092	0.0209	0.0796	0.1136	0.0823	-0.9431	1.3145	-0.0156281	-0.100831	0.0138055	0.0587846	-0.005933	0.007235	0.118564
1115	GCF_000526995.1	[Clostridium]_indolis_DSM_755_K401DRAFT_scaffold00001.1_C_whole_genome_shotgun_sequence	0	44.93	0.1499	-0.0641	-0.008	0.0517	0.163	0.0523	-0.4042	1.725	0.0504619	-0.0500065	0.0050565	0.0175157	-0.004518	0.007233	0.0733445
1116	GCF_000832125.1	Flavobacterium_hibernum_strain_DSM_12611_Contig05_whole_genome_shotgun_sequence	0	33.21	0.1386	-0.0739	-0.0551	0.0815	0.1571	0.0984	-0.4901	2.1652	-0.00769057	0.0029693	0.0131363	0.0107073	-0.013659	0.007222	0.0188459
1117	GCF_000616095.1	Sneathiella_glossodoripedis_JCM_23214_whole_genome_shotgun_sequence	0	46.98	0.1292	0.0088	-0.0166	0.0547	0.1295	0.0572	0.068	1.865	0.0379571	0.0119131	-0.0131953	0.026919	-0.001659	0.007212	0.0498138
1118	GCF_000194605.1	Fluviicola_taffensis_DSM_16823_complete_genome	1	36.49	0.1325	-0.0359	-0.0411	0.0655	0.1373	0.0773	-0.2645	2.1311	-0.000678263	0.0234007	0.0116935	0.00495266	-0.007798	0.007206	0.026633
1119	GCF_000010585.1	Macrococcus_caseolyticus_JCSC5402_DNA_complete_genome	1	36.88	0.1584	-0.0847	-0.0641	0.0797	0.1797	0.1022	-0.4911	2.248	0.0267808	-0.0274883	-0.0131427	0.0203709	-0.016902	0.007197	0.045393
1120	GCF_000296795.1	Candidatus_Jettenia_caeni_whole_genome_shotgun_sequence	0	40.05	0.1338	-0.053	-0.0719	0.0823	0.1439	0.1092	-0.3775	2.2887	0.0148534	-0.0127678	-0.0358676	0.0328726	-0.013977	0.007194	0.0524474
1121	GCF_900129445.1	Salegentibacter_echinorum_strain_DSM_24579_whole_genome_shotgun_sequence	0	37.17	0.1348	-0.0707	-0.0744	0.0924	0.1522	0.1186	-0.4832	2.2488	0.00434014	-0.0150416	-0.0248081	0.0339767	-0.016568	0.007194	0.0448881
1122	GCF_000425505.1	Flavobacterium_frigidarium_DSM_17623_H603DRAFT_scaffold00001.1_C_whole_genome_shotgun_sequence	0	34.07	0.1376	-0.0702	-0.0683	0.0871	0.1544	0.1107	-0.4718	2.2357	-0.00525259	0.00206289	-0.00411276	0.0189936	-0.015507	0.007189	0.0202365
1123	GCF_000212415.1	Treponema_brennaborense_DSM_12168_complete_genome	1	51.47	0.0711	0.0039	-0.0025	0.101	0.0712	0.101	0.0542	1.596	0.000109038	-0.0117406	-0.0151742	0.0961108	0.000209	0.007188	0.0980071
1124	GCF_900104655.1	Millionella_massiliensis_strain_Marseille-P3215_whole_genome_shotgun_sequence	0	57.13	0.0255	-0.0295	0.1266	0.1354	0.039	0.1854	-0.8565	0.8189	-0.0238795	-0.0421411	0.105625	0.127741	-0.000755	0.007188	0.172686
1125	GCF_001263415.1	Thermincola_ferriacetica_strain_Z-0001_Tfer_ctg01_whole_genome_shotgun_sequence	0	45.72	0.1273	-0.0534	-0.015	0.0627	0.1381	0.0645	-0.3969	1.8052	0.0310201	-0.0435379	-0.00566296	0.0309833	-0.005255	0.007186	0.062047
1126	GCF_000621405.1	Lachnospiraceae_bacterium_AC3007_T321DRAFT_scaffold00001.1_whole_genome_shotgun_sequence	0	48.05	0.1178	-0.0905	-0.0284	0.0827	0.1486	0.0875	-0.6548	1.9015	0.0308346	-0.0931181	-0.030033	0.0582612	-0.01083	0.007178	0.117975
1127	GCF_001483385.1	Tenacibaculum_dicentrarchi_strain_AY7486TD_complete_genome	0	31.48	0.1564	-0.0961	-0.0699	0.0888	0.1835	0.113	-0.5508	2.2375	0.00319348	-0.00996431	0.0064814	0.0126035	-0.019452	0.007172	0.0176166
1128	GCF_000949475.1	Draconibacterium_sediminis_strain_JN14CK-3_contig1_whole_genome_shotgun_sequence	0	40.97	0.1187	-0.0582	-0.0455	0.0827	0.1322	0.0944	-0.4557	2.0737	0.00343123	-0.0228955	-0.0137991	0.0361463	-0.010208	0.007167	0.0450882
1129	GCF_001403615.1	Desnuesiella_massiliensis_strain_mt10_whole_genome_shotgun_sequence	0	32.07	0.2368	-0.1132	-0.1072	0.0815	0.2625	0.1346	-0.446	2.4915	0.0859521	-0.0302245	-0.0335964	0.00714644	-0.034603	0.007163	0.0973708
1130	GCF_000312365.2	Anaerococcus_provenciensis_strain_9402080_whole_genome_shotgun_sequence	0	33.63	0.1303	-0.1417	-0.0691	0.1301	0.1925	0.1473	-0.8274	2.0588	-0.0143116	-0.0670803	-0.00284117	0.0606192	-0.027432	0.007161	0.0915825
1131	GCF_900162695.1	Virgibacillus_siamensis_strain_Marseille-P2607_whole_genome_shotgun_sequence	0	41.2	0.1546	-0.0637	-0.0594	0.0707	0.1672	0.0924	-0.3906	2.2695	0.0402507	-0.0296275	-0.028782	0.0248647	-0.013693	0.007156	0.0628058
1132	GCF_000024005.1	Chitinophaga_pinensis_DSM_2588_complete_genome	1	45.23	0.0796	-0.0562	-0.0018	0.0911	0.0975	0.0911	-0.6143	1.5911	-0.0186388	-0.0437134	0.00984405	0.0578527	-0.005265	0.007152	0.0755123
1133	GCF_000027165.1	Streptococcus_mitis_B6_complete_genome	1	39.98	0.1079	-0.0294	0.0311	0.0577	0.1118	0.0656	-0.2662	1.0762	-0.0113264	0.0112072	0.0674619	0.00805394	0.001661	0.007145	0.0697845
1134	GCF_000321205.1	Alistipes_ihumii_AP11_whole_genome_shotgun_sequence	0	58.58	0.0665	0.0121	0.0105	0.1094	0.0675	0.1099	0.18	1.4755	0.0226571	0.000227341	-0.0126012	0.101032	0.002018	0.007143	0.104305
1135	GCF_000160875.1	Lactobacillus_iners_DSM_13335_SCAFFOLD5_whole_genome_shotgun_sequence	0	32.24	0.1853	-0.0404	-0.0173	0.0423	0.1897	0.0457	-0.2145	1.9587	0.0351317	0.0416649	0.0555032	-0.0315226	-0.004911	0.007141	0.0839314
1136	GCF_001855385.1	[Eubacterium]_angustum_strain_DSM_1989_EUAN_contig000001_whole_genome_shotgun_sequence	0	43.68	0.2036	-0.187	-0.0616	0.0917	0.2764	0.1105	-0.7431	2.1624	0.0991649	-0.166211	-0.0426583	0.0536112	-0.02969	0.007141	0.205314
1137	GCF_001435345.1	Lactobacillus_pontis_DSM_8475_NODE_165_whole_genome_shotgun_sequence	0	54.17	0.0178	-0.0641	0.0917	0.0707	0.0666	0.1158	-1.3004	0.6567	-0.0428816	-0.0783098	0.0750661	0.0644896	-0.002903	0.007137	0.133286
1138	GCF_000307105.1	Desulfobacula_toluolica_Tol2_complete_genome	1	41.45	0.0956	-0.0425	-0.0274	0.0868	0.1046	0.0911	-0.4186	1.8762	-0.0177499	-0.00976657	0.00204093	0.0417456	-0.00631	0.007136	0.0464468
1139	GCF_000306335.1	Leptospira_mayottensis_200901122_ctg7180000003545_whole_genome_shotgun_sequence	0	39.71	0.0938	-0.0204	0.0137	0.0731	0.096	0.0743	-0.2136	1.3853	-0.0265058	0.0216534	0.0513332	0.0226106	-0.0002	0.007135	0.0657096
1140	GCF_000785105.2	Lactobacillus_curieae_strain_CCTCC_M_2011381_complete_genome	0	39.78	0.1163	-0.0413	0.0149	0.0561	0.1234	0.058	-0.3412	1.3111	-0.00372598	0.000378445	0.0522036	0.00582923	-0.000583	0.007134	0.0526614
1141	GCF_001854475.1	Pseudoalteromonas_byunsanensis_strain_JCM_12483_1051_whole_genome_shotgun_sequence	0	42.36	0.1095	-0.0265	0.0008	0.0649	0.1127	0.0649	-0.2377	1.5587	-0.000212026	0.00135921	0.0259565	0.0226881	-0.001637	0.00713	0.0345019
1142	GCF_001950255.1	Carboxydothermus_pertinax_strain_Ug1_whole_genome_shotgun_sequence	0	41.03	0.1625	-0.0387	0.0035	0.043	0.167	0.0432	-0.2341	1.4906	0.0474711	-0.00371692	0.0349184	-0.0033663	-0.001105	0.007126	0.0591434
1143	GCF_001028025.1	[Eubacterium]_fissicatena_strain_KCTC_15010_contig_15_whole_genome_shotgun_sequence	0	45.43	0.1874	-0.0942	-0.0134	0.0448	0.2097	0.0467	-0.4657	1.8621	0.0899608	-0.0827846	-0.00269759	0.0121774	-0.006732	0.007125	0.122889
1144	GCF_000701545.1	Lachnospiraceae_bacterium_AC2014_T318DRAFT_scaffold00001.1_whole_genome_shotgun_sequence	0	43.4	0.1552	-0.0681	-0.0008	0.0462	0.1695	0.0463	-0.4136	1.5888	0.0496455	-0.0458113	0.01946	0.00723658	-0.00328	0.007121	0.0706712
1145	GCF_000426465.1	Chryseobacterium_caeni_DSM_17710_K319DRAFT_scaffold00001.1_C_whole_genome_shotgun_sequence	0	36.58	0.1119	-0.0765	-0.0563	0.1021	0.1356	0.1166	-0.5994	2.0748	-0.0209185	-0.0176814	-0.00393027	0.0418338	-0.014109	0.00712	0.050157
1146	GCF_001811125.1	Anaerococcus_sp._HMSC068A02_Scaffold5_whole_genome_shotgun_sequence	0	28.39	0.2125	-0.1312	-0.1213	0.1084	0.2498	0.1626	-0.5531	2.4124	0.0469407	-0.0285134	-0.0303704	0.0225517	-0.04	0.007118	0.0666887
1147	GCF_000487995.1	Mucispirillum_schaedleri_ASF457_acYAd-supercont1.1_whole_genome_shotgun_sequence	0	31.02	0.1775	-0.0833	-0.1255	0.0989	0.196	0.1598	-0.4386	2.4742	0.0224546	0.00529959	-0.0469528	0.0212667	-0.030516	0.007106	0.0564724
1148	GCF_001407835.1	Lagierella_massiliensis_strain_SIT14_whole_genome_shotgun_sequence	0	32.46	0.2058	-0.1363	-0.1014	0.1017	0.2469	0.1436	-0.5849	2.355	0.0565112	-0.0554135	-0.0296326	0.0285646	-0.034732	0.007103	0.0892087
1149	GCF_000260115.1	Joostella_marina_DSM_19592_Joomascaffold_1_whole_genome_shotgun_sequence	0	33.6	0.1591	-0.076	-0.0971	0.0911	0.1763	0.1331	-0.4459	2.3882	0.0143685	-0.00121965	-0.0306999	0.0215255	-0.022367	0.007103	0.0401718
1150	GCF_000703125.1	Clostridium_algidicarnis_strain_B3_BV55DRAFT_scf7180000000002_quiver_dupTrim_6430.1_C_whole_genome_shotgun_sequence	0	30.26	0.2665	-0.1342	-0.1042	0.0791	0.2983	0.1308	-0.4665	2.4923	0.108416	-0.0415296	-0.0220746	-0.000907238	-0.038368	0.007092	0.118182
1151	GCF_000400955.1	Spiroplasma_syrphidicola_EA-1_complete_genome	0	29.2	0.1336	-0.0671	-0.0308	0.0685	0.1495	0.0751	-0.4653	1.9931	-0.0287212	0.031248	0.056316	-0.0148182	-0.00871	0.007089	0.0720585
1152	GCF_900167135.1	Chitinophaga_eiseniae_strain_DSM_22224_whole_genome_shotgun_sequence	0	50.42	0.0238	-0.0755	0.0579	0.1142	0.0792	0.128	-1.2655	1.1016	-0.0512002	-0.0916971	0.0467656	0.109825	-0.007244	0.007088	0.158991
1153	GCF_000092565.1	Leptospira_interrogans_serovar_Lai_str._56601_chromosome_I_complete_sequence	0	35.03	0.1146	-0.0231	0.0015	0.0615	0.1169	0.0615	-0.1987	1.547	-0.0244148	0.0440208	0.0611674	-0.00360777	-0.001251	0.007077	0.0792993
1154	GCF_900143645.1	Anaerocolumna_xylanovorans_DSM_12503_whole_genome_shotgun_sequence	0	40.12	0.1689	-0.0932	-0.0156	0.0505	0.1929	0.0528	-0.504	1.8704	0.0502332	-0.0533427	0.0201028	0.00129125	-0.007338	0.007076	0.0759909
1155	GCF_000686665.1	[Clostridium]_saccharogumia_DSM_17460_BR82DRAFT_scaffold00001.1_C_whole_genome_shotgun_sequence	0	29.69	0.2542	-0.0596	-0.089	0.0487	0.2611	0.1015	-0.2301	2.6413	0.0938377	0.0361235	-0.00419097	-0.0330877	-0.025536	0.007071	0.105938
1156	GCF_000764775.1	Jejuia_pallidilutea_strain_JCM_19301_whole_genome_shotgun_sequence	0	33.92	0.1298	-0.0813	-0.0543	0.0884	0.1531	0.1037	-0.5594	2.1211	-0.0136522	-0.00823367	0.0105935	0.0198251	-0.014228	0.007067	0.0275578
1157	GCF_000485845.1	Candidatus_Rickettsia_gravesii_BWI-1_contig01_whole_genome_shotgun_sequence	0	31.78	0.1309	-0.0821	-0.072	0.0991	0.1545	0.1225	-0.5604	2.1987	-0.0211072	0.0024288	0.00296895	0.0238406	-0.017564	0.007066	0.0320718
1158	GCF_900107365.1	Flavobacterium_aquidurense_strain_DSM_18293_whole_genome_shotgun_sequence	0	33.91	0.1363	-0.0653	-0.0616	0.0813	0.1511	0.102	-0.4467	2.219	-0.00719221	0.00781989	0.00334054	0.0126938	-0.013706	0.007065	0.016887
1159	GCF_000955735.1	Thermoanaerobacter_cellulolyticus_NA10_N907DRAFT_scf7180000000030_quiver.3_C_whole_genome_shotgun_sequence	0	35.4	0.2117	-0.1065	-0.1173	0.0923	0.237	0.1493	-0.4661	2.4746	0.0741643	-0.041361	-0.0593746	0.028348	-0.034665	0.007056	0.107425
1160	GCF_002119425.1	Desulfurella_amilsii_strain_TR1_opera_scaffold_1_whole_genome_shotgun_sequence	0	34.19	0.1343	-0.0843	-0.0712	0.0972	0.1586	0.1205	-0.5606	2.203	-0.00807287	-0.0126799	-0.00757774	0.0294684	-0.017765	0.007054	0.0339376
1161	GCF_001562415.1	Thermotalea_metallivorans_strain_B2-1_AN619_contig000035_whole_genome_shotgun_sequence	0	40.84	0.1779	-0.1046	-0.0255	0.0546	0.2063	0.0603	-0.5315	2.0073	0.0621115	-0.0685992	0.00681292	0.00764022	-0.010242	0.007049	0.0931047
1162	GCF_000296385.1	Lachnoanaerobaculum_sp._OBRC5-5_supercont1.1_whole_genome_shotgun_sequence	0	36.14	0.2345	-0.1113	-0.0883	0.0719	0.2596	0.1138	-0.4429	2.4583	0.0999226	-0.0501246	-0.0338587	0.0102594	-0.028701	0.007036	0.117255
1163	GCF_900104195.1	Cloacibacterium_normanense_strain_DSM_15886_whole_genome_shotgun_sequence	0	33.04	0.1194	-0.0849	-0.0552	0.0982	0.1465	0.1126	-0.6183	2.0828	-0.0275702	-0.00712013	0.0138367	0.0268763	-0.014926	0.007036	0.0415283
1164	GCF_000174175.1	Campylobacter_rectus_RM3267_contig00003_whole_genome_shotgun_sequence	0	44.93	0.0878	-0.1097	-0.0418	0.1324	0.1405	0.1388	-0.8959	1.8767	-0.0116381	-0.0956065	-0.0287435	0.0982157	-0.018192	0.007036	0.14053
1165	GCF_900129135.1	Lactonifactor_longoviformis_DSM_17459_whole_genome_shotgun_sequence	0	46.7	0.1662	-0.0865	-0.0225	0.054	0.1874	0.0585	-0.48	1.9648	0.0738378	-0.0818871	-0.017777	0.0253444	-0.008403	0.007031	0.114525
1166	GCF_000189415.1	Weeksella_virosa_DSM_16922_complete_genome	1	35.92	0.1071	-0.0938	-0.0355	0.0967	0.1423	0.103	-0.7195	1.9225	-0.0283569	-0.0314463	0.0199771	0.0343722	-0.012869	0.007023	0.058082
1167	GCF_000379725.1	Cytophaga_aurantiaca_DSM_3654_A3EEDRAFT_scaffold_0.1_whole_genome_shotgun_sequence	0	37.05	0.1167	-0.0462	-0.025	0.0701	0.1256	0.0744	-0.3771	1.9138	-0.0142396	0.0101011	0.0251569	0.0113019	-0.00616	0.007023	0.0326405
1168	GCF_000403135.1	Arcticibacter_svalbardensis_MN12-7_contig00001_whole_genome_shotgun_sequence	0	38.06	0.1253	-0.0245	-0.0395	0.0636	0.1276	0.0749	-0.1935	2.1258	-0.00160194	0.0263913	0.00590163	0.00795667	-0.006506	0.007003	0.0282348
1169	GCF_000423065.1	Gramella_echinicola_DSM_19838_G530DRAFT_scaffold00001.1_C_whole_genome_shotgun_sequence	0	36.91	0.1516	-0.0639	-0.0923	0.0851	0.1646	0.1256	-0.3991	2.3969	0.0201008	-0.00684899	-0.041484	0.0258646	-0.019444	0.007	0.0532996
1170	GCF_000183725.1	Sulfuricurvum_kujiense_DSM_16994_complete_genome	1	44.8	0.0809	-0.0448	0.0325	0.0685	0.0925	0.0758	-0.5058	1.128	-0.0190577	-0.0300102	0.0461686	0.0339096	-0.000441	0.006998	0.0674181
1171	GCF_000981765.1	Kangiella_geojedonensis_strain_YCS-5_complete_genome	0	43.78	0.1262	-0.0122	0.006	0.0548	0.1268	0.0552	-0.0961	1.4624	0.0221646	0.00805327	0.0244709	0.0170235	8.6e-05	0.006995	0.0380099
1172	GCF_000025305.1	Acidaminococcus_fermentans_DSM_20731_complete_genome	1	55.84	0.0582	-0.098	0.0321	0.0662	0.114	0.0736	-1.0353	1.1198	0.00389495	-0.111325	0.013017	0.0591725	-0.004624	0.006993	0.126804
1173	GCF_000012865.1	Carboxydothermus_hydrogenoformans_Z-2901_complete_genome	1	42.05	0.1658	-0.0443	-0.0002	0.0422	0.1717	0.0422	-0.2611	1.5762	0.0548487	-0.0147803	0.026416	-0.000980248	-0.001908	0.006989	0.0626547
1174	GCF_001704385.1	Macellibacteroides_sp._HH-ZS_contig_00001_whole_genome_shotgun_sequence	0	41.72	0.1083	-0.0318	-0.0393	0.076	0.1129	0.0856	-0.2858	2.048	-0.00397053	-0.000512766	-0.0111303	0.031789	-0.006676	0.006982	0.0339183
1175	GCF_001431365.1	Salegentibacter_mishustinae_strain_KCTC_12263_contig1_whole_genome_shotgun_sequence	0	36.92	0.1327	-0.0665	-0.0712	0.0882	0.1484	0.1134	-0.4646	2.25	0.00124073	-0.00950255	-0.0204311	0.0289958	-0.015312	0.006968	0.0367426
1176	GCF_000007945.1	Haemophilus_ducreyi_strain_35000HP_complete_genome	0	38.22	0.1309	-0.025	-0.0072	0.0546	0.1333	0.0551	-0.189	1.7025	0.00463768	0.0250343	0.0374483	-0.000543554	-0.002314	0.006966	0.0452868
1177	GCF_000425305.1	Psychroserpens_burtonensis_DSM_12212_H593DRAFT_scaffold00001.1_C_whole_genome_shotgun_sequence	0	33.41	0.1422	-0.0544	-0.0653	0.074	0.1523	0.0987	-0.3656	2.294	-0.00329104	0.021398	0.00199463	0.00383203	-0.013313	0.006965	0.0220765
1178	GCF_000009205.1	Clostridioides_difficile_630_complete_genome	1	29.06	0.2775	-0.1311	-0.1378	0.0902	0.307	0.1647	-0.4413	2.5622	0.114619	-0.0320021	-0.0500248	0.00644447	-0.05008	0.00696	0.129251
1179	GCF_900176885.1	Oceanobacillus_senegalensis_strain_Marseille-P3587_whole_genome_shotgun_sequence	0	36.29	0.1795	-0.0735	-0.0765	0.0701	0.1939	0.1037	-0.3887	2.3997	0.0455222	-0.0131281	-0.0227649	0.00892794	-0.018877	0.006957	0.0533157
1180	GCF_900129355.1	Seinonella_peptonophila_strain_DSM_44666_whole_genome_shotgun_sequence	0	39.3	0.1299	-0.039	-0.0001	0.0536	0.1356	0.0536	-0.292	1.572	0.00795515	0.00524947	0.0394635	0.00182991	-0.002099	0.006952	0.0406394
1181	GCF_000269565.1	Coprobacillus_sp._D6_cont1.1_whole_genome_shotgun_sequence	0	31.29	0.214	-0.0501	-0.0718	0.0492	0.2198	0.087	-0.2298	2.5402	0.0600339	0.0370534	0.00547595	-0.02759	-0.017822	0.006945	0.0759488
1182	GCF_001767275.1	Pediococcus_acidilactici_strain_ZPA017_complete_genome	0	42.1	0.1099	-0.0622	0.0314	0.0454	0.1263	0.0552	-0.5151	0.9664	-0.000851416	-0.0329482	0.0577806	0.00237593	0.000622	0.006944	0.0665624
1183	GCF_001375555.1	Numidum_massiliense_strain_mt3_whole_genome_shotgun_sequence	0	50.95	0.098	-0.0621	0.0045	0.068	0.1161	0.0681	-0.565	1.505	0.0250235	-0.0780162	-0.00741164	0.0633652	-0.003785	0.006943	0.10384
1184	GCF_001747105.1	Fabibacter_misakiensis_strain_SK-8_scaffold5_cov71_read188_whole_genome_shotgun_sequence	0	40.07	0.1234	-0.0503	-0.0503	0.0767	0.1333	0.0918	-0.3868	2.1509	0.00453334	-0.0101749	-0.0143618	0.0273351	-0.010065	0.006943	0.032826
1185	GCF_000245775.1	Megamonas_funiformis_YIT_11815_supercont1.1_whole_genome_shotgun_sequence	0	31.08	0.2114	-0.0624	0.0016	0.0323	0.2205	0.0324	-0.287	1.5202	0.0565944	0.0258782	0.0798647	-0.0451459	-0.001672	0.006939	0.110856
1186	GCF_002022105.1	Elizabethkingia_meningoseptica_strain_G4076_complete_genome	0	36.47	0.1333	-0.085	-0.0513	0.0847	0.1581	0.0991	-0.5679	2.115	4.1784e-05	-0.0255922	0.00158763	0.0240902	-0.014044	0.006936	0.0351827
1187	GCF_000378725.1	Peptoniphilus_lacrimalis_DSM_7455_F594DRAFT_scaffold00001.1_whole_genome_shotgun_sequence	0	30.05	0.2001	-0.1033	-0.1115	0.0922	0.2252	0.1447	-0.4767	2.4507	0.0411768	-0.00950481	-0.0283859	0.0115368	-0.031833	0.006925	0.052199
1188	GCF_000311825.1	Peptoniphilus_grossensis_ph5_whole_genome_shotgun_sequence	0	32.75	0.151	-0.1293	-0.0605	0.0977	0.1988	0.1149	-0.7084	2.1253	0.00287051	-0.0499668	0.00990202	0.0254705	-0.021762	0.006922	0.0570238
1189	GCF_000423865.1	Thermodesulfovibrio_thiophilus_DSM_17215_G581DRAFT_scaffold00001.1_C_whole_genome_shotgun_sequence	0	34.3	0.1598	-0.0748	-0.1083	0.094	0.1765	0.1434	-0.4377	2.4268	0.0178669	-0.00376906	-0.0451956	0.026612	-0.024334	0.006922	0.0555363
1190	GCF_000723465.1	Ruminococcus_bicirculans_chromosome_I_complete_genome	0	42.62	0.112	-0.0855	-0.0583	0.1062	0.1409	0.1212	-0.6522	2.0725	0.00332736	-0.0590334	-0.0343676	0.0648002	-0.015614	0.006915	0.0942137
1191	GCF_900104645.1	Ileibacterium_massiliense_strain_Marseille-P3115_whole_genome_shotgun_sequence	0	35.93	0.2098	-0.135	-0.0697	0.0777	0.2495	0.1044	-0.572	2.3015	0.0743831	-0.0726998	-0.01427	0.0154035	-0.025112	0.006899	0.106108
1192	GCF_000263055.1	Rickettsia_honei_RB_contig001_whole_genome_shotgun_sequence	0	32.36	0.14	-0.0693	-0.0572	0.0775	0.1562	0.0963	-0.4596	2.2068	-0.00968858	0.0121222	0.0150382	0.00405228	-0.013378	0.006884	0.021986
1193	GCF_000711235.1	Prevotella_sp._10H_K348DRAFT_scf7180000000026_quiver.7_C_whole_genome_shotgun_sequence	0	39.38	0.1062	-0.0767	-0.0639	0.1109	0.131	0.128	-0.6255	2.0931	-0.015425	-0.032879	-0.0247132	0.0593798	-0.015287	0.006881	0.0738625
1194	GCF_001436415.1	Lactobacillus_graminis_DSM_20719_NODE_43_whole_genome_shotgun_sequence	0	40.34	0.1139	-0.0428	0.0856	0.0282	0.1217	0.0901	-0.3595	0.3184	-0.00388729	-0.00412108	0.120267	-0.0203216	0.008543	0.006878	0.122103
1195	GCF_000346615.1	Nafulsella_turpanensis_ZLM-10_contig0005_whole_genome_shotgun_sequence	0	45.92	0.0956	-0.0523	-0.0067	0.0756	0.109	0.0759	-0.5003	1.6598	0.000119627	-0.0435092	0.00169541	0.044508	-0.004597	0.006876	0.0622648
1196	GCF_000815465.1	Candidatus_Jidaibacter_acanthamoeba_strain_UWC36_NF27_EY_whole_genome_shotgun_sequence	0	34.44	0.1573	-0.0764	-0.0711	0.0782	0.1749	0.1057	-0.4521	2.3087	0.0159265	-0.00611894	-0.00865479	0.0112493	-0.017166	0.006872	0.0221934
1197	GCF_000312505.2	Fenollaria_massiliensis_strain_9401234_whole_genome_shotgun_sequence	0	34.38	0.1537	-0.1352	-0.0893	0.1232	0.2047	0.1521	-0.7215	2.198	0.0120867	-0.0645976	-0.0265723	0.0560619	-0.030375	0.00686	0.0903768
1198	GCF_000384235.1	Thiomicrospira_halophila_DSM_15072_A377DRAFT_scaffold1.1_whole_genome_shotgun_sequence	0	54.87	0.0828	-0.0019	0.0531	0.0815	0.0829	0.0973	-0.0235	0.9937	0.0247912	-0.0157388	0.0354396	0.0749471	0.004238	0.006858	0.0879508
1199	GCF_000422765.1	Neptunomonas_japonica_DSM_18939_G511DRAFT_scaffold00001.1_C_whole_genome_shotgun_sequence	0	43.7	0.1413	0.039	0.0292	0.0566	0.1466	0.0636	0.2695	1.095	0.0369448	0.0596818	0.0480475	0.0185737	0.006328	0.006857	0.0870654
1200	GCF_900129955.1	Clostridium_magnum_DSM_2767_whole_genome_shotgun_sequence	0	31.84	0.243	-0.1155	-0.1039	0.0775	0.2691	0.1296	-0.4436	2.5003	0.0912326	-0.0312926	-0.0292135	0.00242802	-0.034198	0.006849	0.100806
1201	GCF_000010145.1	Lactobacillus_fermentum_IFO_3956_DNA_complete_genome	1	51.47	0.0269	-0.0735	0.0719	0.0579	0.0783	0.0924	-1.2196	0.6782	-0.044091	-0.0891406	0.0592258	0.0530108	-0.002322	0.006846	0.12731
1202	GCF_000686725.1	Clostridium_akagii_DSM_12554_BR66DRAFT_scaffold00001.1_whole_genome_shotgun_sequence	0	30.73	0.2396	-0.1179	-0.0829	0.0693	0.2671	0.1081	-0.4571	2.4451	0.0833952	-0.0277471	-0.00298747	-0.00923916	-0.028045	0.006846	0.0884249
1203	GCF_000243115.2	Niabella_soli_DSM_19437_complete_genome	0	45.24	0.0987	-0.058	-0.0219	0.0822	0.1145	0.085	-0.5308	1.8311	0.000501221	-0.0455669	-0.010303	0.048984	-0.006921	0.006843	0.0676918
1204	GCF_000768855.1	Porphyromonadaceae_bacterium_COT-184_OH4590_contig_12_whole_genome_shotgun_sequence	0	37.59	0.0901	-0.0735	-0.0352	0.1045	0.1163	0.1103	-0.6837	1.8956	-0.0386808	-0.0200913	0.0124145	0.0473886	-0.010849	0.006837	0.0655718
1205	GCF_000948975.1	Thalassomonas_actiniarum_strain_A5K-106_contig_3_whole_genome_shotgun_sequence	0	47.4	0.0766	-0.0125	0.0319	0.084	0.0776	0.0899	-0.1615	1.2075	-0.0129638	-0.0116365	0.0333273	0.0575309	0.001397	0.006831	0.0687312
1206	GCF_900119105.1	Chitinophaga_sancti_strain_DSM_784_whole_genome_shotgun_sequence	0	44.56	0.0973	-0.051	-0.0229	0.0822	0.1098	0.0853	-0.4827	1.8419	-0.00361718	-0.0349246	-0.00810148	0.0468599	-0.006413	0.006831	0.0591126
1207	GCF_000468135.1	Prevotella_pleuritidis_F0068_contig00001_whole_genome_shotgun_sequence	0	45.2	0.0873	-0.0192	-0.0102	0.0805	0.0894	0.0812	-0.2161	1.6971	-0.0110587	-0.00655267	0.00158529	0.047159	-0.002435	0.00683	0.0489052
1208	GCF_001602525.1	Flavobacterium_chilense_strain_LMG_26360_contig01_whole_genome_shotgun_sequence	0	33.66	0.1271	-0.0781	-0.0505	0.0848	0.1491	0.0987	-0.5513	2.1079	-0.0173916	-0.00364103	0.0156176	0.0154129	-0.01304	0.006829	0.0282346
1209	GCF_000271665.2	Pelosinus_fermentans_JBW45_complete_genome	0	39.51	0.1663	-0.0309	0.0003	0.0409	0.1692	0.0409	-0.1839	1.5626	0.0451947	0.0122246	0.0388748	-0.0102141	-0.001211	0.006822	0.0617056
1210	GCF_000621505.1	[Clostridium]_cellobioparum_DSM_1351_=_ATCC_15832_T344DRAFT_scaffold00001.1_C_whole_genome_shotgun_sequence	0	41.4	0.1384	-0.0996	-0.0389	0.0772	0.1706	0.0865	-0.6236	2.0377	0.0248502	-0.0665988	-0.00922366	0.0319894	-0.01308	0.006813	0.0784941
1211	GCF_000379765.1	Flexithrix_dorotheae_DSM_6795_A3EMDRAFT_scaffold_0.1_whole_genome_shotgun_sequence	0	36.35	0.1525	-0.0607	-0.0876	0.0795	0.1641	0.1183	-0.3787	2.4049	0.0187621	-0.000649465	-0.0341474	0.0185154	-0.018176	0.006799	0.0431428
1212	GCF_000283595.1	Rickettsia_japonica_YH_DNA_complete_genome	1	32.35	0.141	-0.0655	-0.0674	0.0795	0.1555	0.1042	-0.4348	2.274	-0.00872856	0.0159757	0.00488529	0.00602104	-0.01471	0.006798	0.0197871
1213	GCF_000473305.1	Bacteroidales_bacterium_CF_complete_genome	0	41.49	0.1186	-0.0637	-0.0594	0.0892	0.1346	0.1072	-0.4929	2.1583	0.00541001	-0.0311808	-0.0301474	0.0442705	-0.012732	0.006797	0.0622114
1214	GCF_000173115.1	Flavobacteria_bacterium_MS024-3C_ctg91_whole_genome_shotgun_sequence	0	39.12	0.1005	-0.0424	-0.0445	0.0864	0.1091	0.0972	-0.3988	2.0469	-0.0221644	0.0028136	-0.00408903	0.0340677	-0.008136	0.006796	0.0409451
1215	GCF_001989575.1	Staphylococcaceae_bacterium_S31_complete_genome	0	34.06	0.1711	-0.0897	-0.0461	0.0639	0.1932	0.0788	-0.4827	2.1959	0.0282074	-0.0173836	0.0181343	-0.00423764	-0.013615	0.006796	0.0380087
1216	GCF_001546395.1	Fusobacterium_equinum_strain_CMW8396_Scaffold17_whole_genome_shotgun_sequence	0	32.31	0.2464	-0.1032	-0.0885	0.0646	0.2671	0.1096	-0.3967	2.5107	0.0965115	-0.02151	-0.0160264	-0.0090039	-0.028477	0.006794	0.100574
1217	GCF_000973705.1	Clostridium_sporogenes_strain_NCIMB_10696_complete_genome	0	27.98	0.2824	-0.1411	-0.1143	0.0811	0.3157	0.1401	-0.4634	2.5242	0.115202	-0.0362173	-0.02144	-0.006029	-0.043716	0.00679	0.122797
1218	GCF_001487145.1	Anaerococcus_rubiinfantis_isolate_Anaerococcus_rubiinfantis_whole_genome_shotgun_sequence	0	29.45	0.2055	-0.1367	-0.1252	0.1163	0.2468	0.1709	-0.587	2.3929	0.0441782	-0.039691	-0.039261	0.0337627	-0.041623	0.006789	0.0787937
1219	GCF_001404555.1	Fusicatenibacter_saccharivorans_strain_2789STDY5834923_whole_genome_shotgun_sequence	0	47.35	0.1261	-0.1172	0.0298	0.0262	0.1722	0.0396	-0.7492	0.7214	0.0363363	-0.116069	0.0314627	-0.000425282	0.000682	0.006788	0.125628
1220	GCF_000152985.1	Leeuwenhoekiella_blandensis_MED217_scf_1099517004314_whole_genome_shotgun_sequence	0	39.7	0.1182	-0.0465	-0.0274	0.0681	0.127	0.0734	-0.3748	1.9532	-0.00214579	-0.00439305	0.0102802	0.0175793	-0.006408	0.00678	0.0209433
1221	GCF_000406925.1	Enterococcus_columbae_DSM_7374_=_ATCC_51263_acpMI-supercont1.1_whole_genome_shotgun_sequence	0	36.15	0.1394	-0.0398	0.0019	0.0481	0.1449	0.0481	-0.278	1.5322	0.00486253	0.0213218	0.0562942	-0.0135094	-0.001654	0.006778	0.0618854
1222	GCF_000233715.2	Desulfotomaculum_gibsoniae_DSM_7213_complete_genome	0	45.49	0.1195	-0.0381	-0.0538	0.0738	0.1254	0.0913	-0.3084	2.2003	0.0223006	-0.027006	-0.0433801	0.0413649	-0.009237	0.006775	0.0694228
1223	GCF_001544195.1	Tetragenococcus_solitarius_NBRC_100494_whole_genome_shotgun_sequence	0	36.01	0.1374	-0.0705	-0.0364	0.068	0.1544	0.0771	-0.4741	2.0623	0.00230286	-0.00862832	0.0186534	0.00595334	-0.009788	0.006773	0.0215207
1224	GCF_000318355.2	Veillonella_atypica_KON_Scfld5_whole_genome_shotgun_sequence	0	38.8	0.1261	-0.011	0.0502	0.0493	0.1266	0.0704	-0.0867	0.7766	0.00215632	0.0359276	0.0921176	-0.00403188	0.005792	0.006773	0.0989816
1225	GCF_000014025.1	Arcobacter_butzleri_RM4018_complete_genome	1	27.05	0.2158	-0.0975	-0.1525	0.1002	0.2368	0.1825	-0.4242	2.5602	0.0448839	0.0123641	-0.0552614	0.0101661	-0.042691	0.006765	0.0729699
1226	GCF_001507335.1	Chryseobacterium_sp._JAH_contig01_whole_genome_shotgun_sequence	0	35.21	0.1265	-0.0767	-0.0663	0.0937	0.1479	0.1148	-0.545	2.1866	-0.0117953	-0.0105433	-0.00748008	0.0291545	-0.015563	0.006765	0.0340033
1227	GCF_000218485.1	Aquimarina_agarivorans_strain_HQM9_contig180_whole_genome_shotgun_sequence	0	33.21	0.146	-0.0699	-0.0575	0.0738	0.1619	0.0936	-0.4468	2.2326	-0.000290572	0.0069693	0.0107363	0.00300732	-0.013559	0.006756	0.0131517
1228	GCF_000153165.2	Maribacter_sp._HTCC2170_complete_genome	1	36.98	0.1585	-0.0496	-0.0959	0.0726	0.1661	0.1203	-0.3035	2.4935	0.0272806	0.00707607	-0.0454135	0.0135832	-0.018806	0.00675	0.055147
1229	GCF_000743635.1	Lysinibacillus_sp._BF-4_contig00001_whole_genome_shotgun_sequence	0	39.78	0.1289	-0.0708	-0.0088	0.0572	0.147	0.0579	-0.5023	1.7239	0.00887402	-0.0291216	0.0285036	0.00692923	-0.005189	0.006749	0.0422763
1230	GCF_000875895.1	Staphylococcus_gallinarum_strain_DSM_20610_contig_7_whole_genome_shotgun_sequence	0	33.14	0.1602	-0.083	-0.0229	0.054	0.1805	0.0586	-0.4781	1.9721	0.0136296	-0.00575576	0.0456658	-0.0170113	-0.008154	0.006748	0.0509279
1231	GCF_001405015.1	Clostridium_disporicum_strain_2789STDY5834856_whole_genome_shotgun_sequence	0	28.66	0.3182	-0.1239	-0.0931	0.0574	0.3415	0.1093	-0.3713	2.5887	0.15372	-0.0226596	-0.00344156	-0.027605	-0.036728	0.006745	0.157852
1232	GCF_000013285.1	Clostridium_perfringens_ATCC_13124_complete_genome	1	28.38	0.3093	-0.1328	-0.1286	0.077	0.3367	0.1499	-0.4056	2.602	0.143701	-0.0300598	-0.0376233	-0.00887957	-0.050004	0.00674	0.151815
1233	GCF_001027945.1	Tenacibaculum_mesophilum_strain_HMG1_scaffold1_whole_genome_shotgun_sequence	0	31.55	0.1831	-0.1124	-0.0646	0.0764	0.2149	0.1	-0.5505	2.2722	0.0301733	-0.0266393	0.0114518	0.000422178	-0.020413	0.006739	0.0418497
1234	GCF_000965185.1	Rickettsia_argasii_T170-B_grat170.contig.0_1_whole_genome_shotgun_sequence	0	32.34	0.143	-0.0668	-0.0594	0.0749	0.1578	0.0956	-0.4371	2.2415	-0.00676853	0.0147293	0.0129324	0.0013898	-0.013498	0.006739	0.0207832
1235	GCF_000763315.1	Thermoactinomyces_daqus_strain_H-18_H_18_contig_3_whole_genome_shotgun_sequence	0	49.58	0.1189	-0.0376	0.0106	0.0532	0.1247	0.0542	-0.3063	1.375	0.038051	-0.0484132	0.0017635	0.0335403	-0.000746	0.006724	0.0701412
1236	GCF_001700315.1	Caryophanon_tenue_strain_DSM_14152_DSM_14152_R1_001_contig_1_whole_genome_shotgun_sequence	0	40.03	0.1295	-0.0761	-0.0085	0.0568	0.1502	0.0575	-0.531	1.7192	0.0104734	-0.0357606	0.0276265	0.00731012	-0.005423	0.006715	0.0469593
1237	GCF_001278115.1	Flavobacterium_akiainvivens_strain_IK-1_scaffold00001_whole_genome_shotgun_sequence	0	43.77	0.0654	-0.0746	-0.0027	0.1055	0.0993	0.1055	-0.851	1.5966	-0.0386753	-0.0542932	0.015818	0.0676923	-0.008053	0.006701	0.0963119
1238	GCF_900129005.1	Leeuwenhoekiella_marinoflava_DSM_3653_whole_genome_shotgun_sequence	0	37.43	0.1313	-0.0424	-0.0422	0.0647	0.1379	0.0772	-0.3123	2.1492	0.00187953	0.0118657	0.00616778	0.00708882	-0.008281	0.006698	0.0152519
1239	GCF_000235505.1	Hungatella_hathewayi_WAL-18680_supercont1.1_whole_genome_shotgun_sequence	0	49.64	0.1792	-0.0697	-0.0175	0.0441	0.1923	0.0475	-0.3706	1.9481	0.0985909	-0.0808346	-0.026619	0.0246277	-0.00621	0.006694	0.13255
1240	GCF_000940955.1	Rickettsia_raoultii_strain_Khabarovsk_genome	0	32.51	0.1415	-0.0701	-0.0637	0.0789	0.1579	0.1014	-0.4602	2.2501	-0.00758893	0.0105187	0.00783198	0.00592081	-0.014548	0.006694	0.0162675
1241	GCF_001078375.1	Veillonella_tobetsuensis_strain_ATCC_BAA-2400_whole_genome_shotgun_sequence	0	38.34	0.1353	-0.0134	0.0371	0.0458	0.136	0.0589	-0.0984	0.8888	0.0095174	0.0359915	0.0811833	-0.00896872	0.004415	0.006687	0.0897616
1242	GCF_000056065.1	Lactobacillus_delbrueckii_subsp._bulgaricus_ATCC_11842_complete_genome	1	49.72	0.0426	-0.0793	0.0503	0.0632	0.09	0.0808	-1.0775	0.8983	-0.0376893	-0.0908631	0.0408044	0.0439776	-0.002864	0.006682	0.11522
1243	GCF_000621725.1	Prevotella_brevis_ATCC_19188_T433DRAFT_scaffold00001.1_C_whole_genome_shotgun_sequence	0	48.88	0.0696	-0.0296	0.0073	0.0929	0.0756	0.0932	-0.4018	1.4921	-0.0140473	-0.0366638	0.00175922	0.0710538	-0.002237	0.006682	0.0811991
1244	GCF_900095865.1	Massilioclostridium_coli_strain_Marseille-P2976_whole_genome_shotgun_sequence	0	39.96	0.1228	-0.0746	-0.0447	0.0815	0.1437	0.0929	-0.5457	2.0725	0.0034936	-0.0338857	-0.00824389	0.0317915	-0.011568	0.006677	0.0473192
1245	GCF_000826655.1	Psychroserpens_damuponensis_strain_JCM_17632_JCM17632_S20_contig_17_whole_genome_shotgun_sequence	0	32.54	0.1361	-0.064	-0.0497	0.0724	0.1504	0.0878	-0.4393	2.1728	-0.012869	0.016458	0.0216907	-0.000485479	-0.011404	0.006675	0.0301198
1246	GCF_001870205.1	Vagococcus_teuberi_strain_DSM_21459_complete_genome	0	34.13	0.177	-0.0825	-0.0333	0.0532	0.1953	0.0628	-0.4363	2.1298	0.0343873	-0.0105585	0.0306047	-0.014719	-0.010279	0.006669	0.0494698
1247	GCF_001274715.1	Aneurinibacillus_migulanus_strain_DSM_2895_super7_whole_genome_shotgun_sequence	0	42.91	0.1409	-0.051	-0.0295	0.0579	0.1498	0.0649	-0.3474	2.0416	0.0333867	-0.0260868	-0.006933	0.017406	-0.007103	0.006651	0.0463274
1248	GCF_000024405.1	Sebaldella_termitidis_ATCC_33386_complete_genome	1	33.45	0.2527	-0.1733	-0.1165	0.1062	0.3064	0.1576	-0.6011	2.4024	0.107369	-0.0977162	-0.0493937	0.036157	-0.047838	0.006648	0.157555
1249	GCF_000331515.1	Photobacterium_marinum_strain_AK15_contig6_whole_genome_shotgun_sequence	0	46.13	0.123	0.0209	0.0242	0.0581	0.1247	0.063	0.1685	1.1761	0.0283591	0.028566	0.0316067	0.027664	0.004194	0.006643	0.0581767
1250	GCF_000379925.1	Porphyromonas_levii_DSM_23370_A3GGDRAFT_scaffold_0.1_whole_genome_shotgun_sequence	0	46.21	0.1048	-0.0389	-0.0374	0.0773	0.1118	0.0859	-0.3558	2.0215	0.0104789	-0.0316625	-0.03037	0.0471138	-0.00693	0.006643	0.0652255
1251	GCF_000025925.1	Prevotella_ruminicola_23_complete_genome	1	47.69	0.0884	-0.0111	-0.0181	0.0774	0.0891	0.0795	-0.1248	1.8008	-4.52315e-06	-0.0117898	-0.0180381	0.0518367	-0.002459	0.006637	0.0561375
1252	GCF_000427335.1	Winogradskyella_psychrotolerans_RS-3_Winogradskyella_psychrotolerans_contig_1_whole_genome_shotgun_sequence	0	33.39	0.1509	-0.0576	-0.0616	0.0675	0.1615	0.0914	-0.3646	2.3107	0.00532901	0.0183052	0.00578879	-0.00273044	-0.013188	0.006637	0.0201108
1253	GCF_000008185.1	Treponema_denticola_ATCC_35405_chromosome_complete_genome	0	37.87	0.0943	-0.0546	-0.0571	0.1034	0.109	0.1181	-0.5248	2.0757	-0.0333615	-0.00269103	-0.0108038	0.0471632	-0.011036	0.006633	0.058833
1254	GCF_000350485.1	[Clostridium]_termitidis_CT1112_Ct_contig00077_whole_genome_shotgun_sequence	0	41.45	0.1345	-0.0976	-0.037	0.0762	0.1662	0.0847	-0.6275	2.0235	0.0211501	-0.0648666	-0.00755907	0.0311456	-0.012412	0.00663	0.0753803
1255	GCF_000321185.1	Bacillus_massilioanorexius_AP8_whole_genome_shotgun_sequence	0	34.09	0.1836	-0.0708	-0.0374	0.0505	0.1968	0.0628	-0.368	2.2079	0.0408274	0.00135576	0.0266931	-0.0175439	-0.010442	0.00663	0.0518558
1256	GCF_000008485.1	Legionella_pneumophila_subsp._pneumophila_str._Philadelphia_1_chromosome_complete_genome	0	38.27	0.1149	-0.0097	0.0039	0.0573	0.1153	0.0575	-0.0845	1.5026	-0.0111624	0.0400664	0.0483129	0.00231263	-0.000109	0.006629	0.0637919
1257	GCF_000828855.1	Mycoplasma_canadense_DNA_complete_genome_strain:_HAZ360_1	0	24.34	0.1333	-0.1195	-0.0903	0.1308	0.179	0.159	-0.7311	2.1754	-0.0484498	0.00487963	0.0196977	0.0323012	-0.027674	0.006629	0.0616649
1258	GCF_000010125.1	Staphylococcus_saprophyticus_subsp._saprophyticus_ATCC_15305_DNA_complete_genome	1	33.24	0.1547	-0.0852	-0.0273	0.0577	0.1766	0.0638	-0.5031	2.0119	0.00852936	-0.00849139	0.040795	-0.012999	-0.009135	0.006612	0.0444754
1259	GCF_000166415.1	Halanaerobium_hydrogeniformans_complete_genome	1	33.16	0.2079	-0.081	-0.1383	0.0857	0.2231	0.1627	-0.3716	2.5869	0.0614095	-0.00386289	-0.0698283	0.0147511	-0.035685	0.006609	0.0942319
1260	GCF_000279145.1	Melioribacter_roseus_P3M_complete_genome	1	41.33	0.0725	-0.0956	-0.0198	0.1172	0.12	0.1189	-0.9217	1.7381	-0.0413296	-0.0622238	0.0102059	0.0717708	-0.012635	0.006606	0.104092
1261	GCF_000525995.1	Listeria_riparia_FSL_S10-1204_c7_whole_genome_shotgun_sequence	0	41.06	0.1441	-0.0636	-0.0221	0.0555	0.1575	0.0598	-0.4153	1.9498	0.029191	-0.0287776	0.00917712	0.00922741	-0.006718	0.0066	0.0430073
1262	GCF_000015125.1	Chlorobium_phaeobacteroides_DSM_266_complete_genome	1	48.35	0.0896	0.0147	0.0331	0.0791	0.0907	0.0857	0.1623	1.1745	0.00383393	0.010475	0.0300546	0.0555983	0.004122	0.006595	0.0641784
1263	GCF_002015175.1	Moraxella_cuniculi_strain_CCUG_2154_2154T_ctg_0000002_whole_genome_shotgun_sequence	0	44.29	0.1204	0.009	0.0218	0.0564	0.1207	0.0605	0.0744	1.2015	0.0184034	0.0265216	0.0378697	0.0202166	0.003135	0.006595	0.0537113
1264	GCF_001702135.1	Lactobacillus_lindneri_strain_TMW_1.481_complete_genome	0	34.26	0.153	-0.0428	-0.0143	0.0471	0.1589	0.0492	-0.2729	1.8661	0.010907	0.0284452	0.0489927	-0.0204129	-0.00421	0.006593	0.0611969
1265	GCF_001968815.1	Motiliproteus_sp._MSK22-1_scaffold39_cov2570_read212_whole_genome_shotgun_sequence	0	46.82	0.1291	0.0387	0.0059	0.0528	0.1348	0.0532	0.2914	1.4591	0.0372175	0.0426701	0.0100581	0.0245192	0.002811	0.006592	0.0625159
1266	GCF_000160435.1	Kingella_oralis_ATCC_51147_Scfld0_whole_genome_shotgun_sequence	0	54.32	0.0012	-0.0796	0.0809	0.1293	0.0796	0.1525	-1.5555	1.012	-0.0589088	-0.0937303	0.0640462	0.123016	-0.01019	0.006591	0.177456
1267	GCF_000144405.1	Prevotella_melaninogenica_ATCC_25845_chromosome_I_complete_sequence	2	40.98	0.116	0.0012	-0.057	0.0562	0.116	0.08	0.0101	2.3629	0.00077121	0.0364509	-0.0253462	0.00967752	-0.006546	0.00659	0.0454461
1268	GCF_001311375.1	Lactobacillus_equigenerosi_DSM_18793_=_JCM_14505_whole_genome_shotgun_sequence	0	43.29	0.1479	-0.0408	0.0813	0.0221	0.1534	0.0843	-0.2689	0.2658	0.0419058	-0.0179221	0.102078	-0.017207	0.011126	0.006589	0.113107
1269	GCF_001434405.1	Lactobacillus_apodemi_DSM_16634_=_JCM_16172_strain_DSM_16634_NODE_187_whole_genome_shotgun_sequence	0	38.22	0.1274	-0.0515	0.0304	0.0394	0.1374	0.0498	-0.3845	0.9131	0.00113768	-0.00146574	0.0750483	-0.0157436	0.001846	0.006589	0.0767043
1270	GCF_000805695.1	Empedobacter_falsenii_strain_282_contig_1_whole_genome_shotgun_sequence	0	31.82	0.1695	-0.0617	-0.1046	0.0769	0.1804	0.1298	-0.3492	2.5073	0.0176527	0.0226145	-0.0298194	0.00176554	-0.022479	0.006588	0.0414168
1271	GCF_000185505.1	Pseudoramibacter_alactolyticus_ATCC_23263_SCAFFOLD1_whole_genome_shotgun_sequence	0	50.82	0.1088	-0.0408	0.0619	0.0373	0.1162	0.0723	-0.3583	0.5426	0.0353272	-0.0567851	0.050179	0.0327288	0.005217	0.006587	0.0897868
1272	GCF_000214785.1	Lactobacillus_kefiranofaciens_ZW3_complete_genome	1	37.39	0.1288	-0.0355	0.0044	0.0499	0.1336	0.0501	-0.2689	1.4834	-0.000780373	0.01898	0.0529561	-0.00783612	-0.001208	0.006579	0.0568032
1273	GCF_001311925.1	Cellulosilyticum_ruminicola_JCM_14822_whole_genome_shotgun_sequence	0	32.68	0.2258	-0.1232	0.0356	0.0097	0.2572	0.0369	-0.4994	0.266	0.0773907	-0.0434919	0.106332	-0.0627482	0.006848	0.006579	0.152068
1274	GCF_000008045.1	Rickettsia_typhi_str._Wilmington_complete_genome	1	28.92	0.1604	-0.0519	-0.083	0.0678	0.1685	0.1071	-0.3128	2.4563	-0.00304051	0.0479478	0.00543432	-0.0163928	-0.016818	0.006571	0.0510538
1275	GCF_000953275.1	Peptoclostridium_difficile_genome_assembly_CD630DERM_chromosome_:_1	0	29.08	0.276	-0.1311	-0.1264	0.0838	0.3056	0.1517	-0.4433	2.5562	0.113199	-0.0321092	-0.038719	0.000106939	-0.045888	0.006566	0.123872
1276	GCF_001434665.1	Lactobacillus_tucceti_DSM_20183_Scaffold1_whole_genome_shotgun_sequence	0	33.98	0.1626	-0.0447	-0.0136	0.0441	0.1686	0.0462	-0.2681	1.8703	0.0193876	0.028045	0.051011	-0.0242875	-0.004187	0.006566	0.0659879
1277	GCF_000196475.1	Photorhabdus_asymbiotica_ATCC43949_complete_genome	1	42.15	0.1428	0.0173	0.0001	0.046	0.1439	0.046	0.1208	1.568	0.0322485	0.046284	0.0262452	0.00313211	0.000815	0.006564	0.062296
1278	GCF_000220865.1	Neisseria_macacae_ATCC_33926_genomic_scaffold_SCAFFOLD1_whole_genome_shotgun_sequence	0	50.31	0.0065	-0.0602	0.0962	0.1174	0.0606	0.1518	-1.4633	0.884	-0.0689202	-0.0764554	0.0852269	0.113078	-0.006446	0.006561	0.175059
1279	GCF_000383435.1	Lactobacillus_parabrevis_ATCC_53295_strain_RODS-DW_F810DRAFT_scaffold00001.1_whole_genome_shotgun_sequence	0	50.09	0.077	-0.0217	0.0839	0.0615	0.08	0.104	-0.2748	0.6323	0.000739803	-0.038072	0.0732496	0.057286	0.005131	0.00656	0.100485
1280	GCF_001717545.1	Anaerolineaceae_bacterium_oral_taxon_439_strain_W11661_complete_genome	0	54.86	0.1232	0.0384	0.0136	0.0574	0.1291	0.059	0.3024	1.339	0.065153	0.0245559	-0.00404576	0.050852	0.003878	0.006557	0.0863146
1281	GCF_001436735.1	Lactobacillus_cacaonum_DSM_21116_NODE_37_whole_genome_shotgun_sequence	0	33.82	0.2085	-0.0604	0.0119	0.0279	0.2171	0.0303	-0.2819	1.1693	0.064648	0.013202	0.0772643	-0.0409873	0.000786	0.006539	0.10956
1282	GCF_000466585.1	Clostridiales_bacterium_oral_taxon_876_str._F0540_Scaffold90_whole_genome_shotgun_sequence	0	32.99	0.2205	-0.1076	-0.0948	0.076	0.2454	0.1215	-0.4541	2.4663	0.0733299	-0.0295523	-0.0255279	0.00452013	-0.029089	0.006539	0.0832029
1283	GCF_001438845.1	Lactobacillus_xiangfangensis_strain_LMG_26013_NODE_131_whole_genome_shotgun_sequence	0	45.55	0.095	-0.0278	0.0779	0.046	0.0989	0.0905	-0.285	0.5335	-0.00195951	-0.0170274	0.0880374	0.0137523	0.006119	0.006538	0.0907386
1284	GCF_001543145.1	Aerococcus_sanguinicola_strain_CCUG43001_complete_genome	0	47.56	0.0396	-0.0399	0.1002	0.0642	0.0562	0.119	-0.7892	0.5698	-0.0493242	-0.0398935	0.100874	0.0382307	0.001406	0.006538	0.125146
1285	GCF_000488215.1	Acinetobacter_nectaris_CIP_110549_adgTG-supercont2.1_whole_genome_shotgun_sequence	0	36.77	0.1329	-0.0159	0.0227	0.0464	0.1339	0.0516	-0.1189	1.1151	0.000841081	0.0419009	0.0741752	-0.0132727	0.002285	0.006524	0.0862236
1286	GCF_000429405.1	Algoriphagus_marincola_DSM_16067_G457DRAFT_scaffold00001.1_C_whole_genome_shotgun_sequence	0	42.04	0.1104	-0.0183	-0.0409	0.0657	0.1119	0.0774	-0.1646	2.1272	-0.000591276	0.0112732	-0.0142369	0.0224885	-0.005715	0.006502	0.0289112
1287	GCF_001005905.1	Salinicoccus_halodurans_strain_H3B36_complete_genome	0	44.54	0.115	-0.1039	-0.0414	0.0939	0.155	0.1026	-0.7344	1.9862	0.0140029	-0.0877175	-0.0265073	0.0584975	-0.014515	0.006498	0.109613
1288	GCF_900142245.1	Clostridium_caminithermale_DSM_15212_whole_genome_shotgun_sequence	0	30.49	0.2614	-0.1247	-0.1076	0.0762	0.2897	0.1318	-0.445	2.5255	0.104236	-0.0332616	-0.0265575	-0.00308882	-0.037617	0.006498	0.112633
1289	GCF_000423145.1	Helcococcus_sueciensis_DSM_17243_G534DRAFT_scaffold00001.1_C_whole_genome_shotgun_sequence	0	28.06	0.2195	-0.1356	-0.072	0.0741	0.258	0.1033	-0.5533	2.342	0.0526215	-0.0311458	0.0204833	-0.0127791	-0.025844	0.006496	0.0657416
1290	GCF_001459095.1	Dehalococcoides_mccartyi_strain_MB_contig-1_whole_genome_shotgun_sequence	0	48.59	0.0835	-0.005	-0.0026	0.078	0.0836	0.078	-0.0593	1.6044	-0.00130663	-0.0105105	-0.00677541	0.055248	-0.000605	0.006495	0.0566606
1291	GCF_000755145.1	Treponema_putidum_strain_OMZ_758_complete_genome	0	37.3	0.0999	-0.0593	-0.0581	0.0995	0.1162	0.1153	-0.536	2.0995	-0.0300402	-0.00433794	-0.00912016	0.0414828	-0.011715	0.006494	0.0522037
1292	GCF_000281085.1	Catenovulum_agarivorans_YM01_Scaffold1_whole_genome_shotgun_sequence	0	39.96	0.093	-0.0256	-0.0107	0.0727	0.0964	0.0735	-0.2688	1.7167	-0.0263064	0.0151143	0.0257561	0.0229915	-0.002855	0.006485	0.0459614
1293	GCF_000173935.1	Neisseria_flavescens_NRL30031/H210_N_flavescens-1.0_Cont4.1_whole_genome_shotgun_sequence	0	49.34	0.0588	-0.0131	0.0821	0.0919	0.0603	0.1232	-0.2194	0.8415	-0.0230084	-0.0226277	0.0743935	0.0714906	0.003624	0.006481	0.108105
1294	GCF_000770675.1	Pontibacillus_chungwhensis_BH030062_contig3_whole_genome_shotgun_sequence	0	40.68	0.1365	-0.0562	-0.0225	0.0567	0.1476	0.061	-0.3902	1.9487	0.0200719	-0.0193422	0.0105662	0.00924045	-0.006259	0.006479	0.0312095
1295	GCF_000024905.1	Thermanaerovibrio_acidaminovorans_DSM_6589_chromosome_complete_genome	1	63.79	0.1137	0.0228	-0.054	0.0461	0.1159	0.071	0.1977	2.4349	0.0897503	0.0136884	-0.0847418	0.0351824	-0.00509	0.006473	0.129079
1296	GCF_000023445.1	Desulfovibrio_salexigens_DSM_2638_complete_genome	1	47.09	0.0936	0.044	0.0415	0.0885	0.1034	0.0977	0.4391	1.1327	0.00279688	0.0465239	0.0443868	0.0610626	0.007775	0.006464	0.0887194
1297	GCF_001866055.1	Anaerobacillus_alkalidiazotrophicus_strain_DSM_22531_Ga0137924_101_whole_genome_shotgun_sequence	0	34.82	0.1729	-0.0645	-0.0745	0.0651	0.1845	0.0989	-0.3569	2.4228	0.0330457	0.00374567	-0.0138439	-0.000663721	-0.017075	0.006464	0.0360297
1298	GCF_000380125.1	Streptococcus_ovis_DSM_16829_A3I9DRAFT_scaffold_0.1_whole_genome_shotgun_sequence	0	40.31	0.1221	-0.0243	0.0514	0.0427	0.1245	0.0668	-0.1965	0.6935	0.00419278	0.0145396	0.0862082	-0.00591527	0.005235	0.006463	0.0877259
1299	GCF_000166775.1	Caldicellulosiruptor_kronotskyensis_2002_complete_genome	1	35.1	0.2046	-0.0987	-0.1111	0.0852	0.2272	0.14	-0.4494	2.4876	0.065865	-0.0319541	-0.0517622	0.0203109	-0.031135	0.006461	0.09193
1300	GCF_001810675.1	Facklamia_sp._HMSC062C11_Scaffold120_whole_genome_shotgun_sequence	0	38.83	0.1391	-0.0129	0.0698	0.04	0.1397	0.0804	-0.0922	0.5201	0.0152763	0.0338669	0.111576	-0.0132382	0.009196	0.006458	0.118342
1301	GCF_000381785.1	Amphritea_japonica_ATCC_BAA-1530_strain_JAMM_1866_G329DRAFT_scaffold00001.1_whole_genome_shotgun_sequence	0	47.4	0.1475	0.0515	0.0316	0.0548	0.1562	0.0633	0.336	1.0477	0.0579362	0.0523635	0.0330273	0.0283309	0.007487	0.006457	0.0893979
1302	GCF_000744275.1	Gillisia_sp._Hel_I_29_P163DRAFT_scf7180000000039_quiver.5_C_whole_genome_shotgun_sequence	0	34.26	0.1522	-0.0672	-0.1017	0.0873	0.1664	0.134	-0.4156	2.4323	0.010107	0.00404519	-0.0384073	0.0197871	-0.021335	0.006454	0.0445552
1303	GCF_001281175.1	Lactobacillus_apinorum_strain_Fhon13_Fhon13_scaffold2_whole_genome_shotgun_sequence	0	33.77	0.1057	-0.0729	0.0214	0.0463	0.1284	0.051	-0.6037	1.1383	-0.0383519	0.000969775	0.0869997	-0.0227435	-0.001116	0.006454	0.0977651
1304	GCF_000827695.1	Capnocytophaga_canis_strain_CcD95_whole_genome_shotgun_sequence	0	35.27	0.1353	-0.0637	-0.0681	0.0797	0.1496	0.1048	-0.4399	2.2776	-0.0027554	0.00213533	-0.00956257	0.0153419	-0.014288	0.00645	0.0184111
1305	GCF_001561955.1	[Clostridium]_propionicum_DSM_1682_complete_genome	0	38.95	0.1949	-0.0523	-0.0468	0.0456	0.2019	0.0654	-0.2623	2.3689	0.071556	-0.00617583	-0.00558864	-0.00726334	-0.011515	0.006447	0.0724043
1306	GCF_002150505.1	Algoriphagus_ratkowskyi_strain_DSM_22686_contig1_whole_genome_shotgun_sequence	0	39.5	0.1307	-0.0406	-0.0601	0.068	0.1369	0.0907	-0.3013	2.2951	0.00955468	0.00257821	-0.0214781	0.0168546	-0.010619	0.006441	0.0290401
1307	GCF_000159095.1	Anaerococcus_tetradius_ATCC_35098_SCAFFOLD1_whole_genome_shotgun_sequence	0	34.13	0.1414	-0.1357	-0.0666	0.1095	0.196	0.1282	-0.765	2.1175	-0.00121273	-0.0637585	-0.00269525	0.041581	-0.024283	0.006437	0.0761765
1308	GCF_000379965.1	Prevotella_nanceiensis_DSM_19126_=_JCM_15639_strain_DSM_19126_A3GMDRAFT_scaffold_0.1_whole_genome_shotgun_sequence	0	38.27	0.0898	-0.0625	-0.0256	0.0895	0.1094	0.0931	-0.608	1.8492	-0.0362624	-0.0127336	0.0188129	0.0345126	-0.00789	0.006437	0.0549741
1309	GCF_000789235.1	Flaviramulus_ichthyoenteri_Th78_Scaffold1_whole_genome_shotgun_sequence	0	32.03	0.1485	-0.075	-0.0765	0.082	0.1664	0.1121	-0.4675	2.3218	-0.00250781	0.00818973	-0.00270809	0.0075215	-0.017506	0.006435	0.0117161
1310	GCF_001636015.1	Moraxella_ovis_strain_199/55_complete_genome	0	45.36	0.0846	-0.0202	0.0283	0.0692	0.087	0.0748	-0.2342	1.1829	-0.0131191	-0.00840968	0.039332	0.0363588	0.000996	0.006429	0.0557835
1311	GCF_001574435.1	Moritella_sp._JT01_contig7_whole_genome_shotgun_sequence	0	39.86	0.1138	0.0034	-0.0011	0.0564	0.1138	0.0564	0.03	1.5907	-0.00590616	0.0446499	0.0358269	0.00637911	6.5e-05	0.006424	0.057903
1312	GCF_000427365.1	Rikenella_microfusus_DSM_15922_RikmiDRAFT_RMD.2_whole_genome_shotgun_sequence	0	57	0.0646	-0.0592	0.0025	0.0971	0.0876	0.0971	-0.7415	1.5448	0.0147242	-0.07191	-0.0182841	0.0895049	-0.005581	0.006422	0.117189
1313	GCF_000469545.1	Mitsuokella_sp._oral_taxon_131_str._W9106_Scaffold25_whole_genome_shotgun_sequence	0	56.85	0.062	-0.0451	0.0621	0.0584	0.0766	0.0853	-0.6293	0.7547	0.0115514	-0.0578895	0.0415359	0.0508783	0.001213	0.006421	0.0883088
1314	GCF_000953015.1	Candidatus_Methylopumilus_turicensis_genome_assembly_Candidatus_Methylopumilus_turicensis_MMS-10A-171_chromosome_:_1	0	44.52	0.1107	0.0132	-0.0052	0.0574	0.1115	0.0576	0.1191	1.6606	0.00962291	0.0294896	0.00978685	0.021935	0.000188	0.006418	0.0392322
1315	GCF_000162755.2	Legionella_drancourtii_LLAP12_scf_55_whole_genome_shotgun_sequence	0	38.77	0.1064	0.0092	0.0218	0.062	0.1068	0.0658	0.0859	1.2331	-0.0176636	0.0562883	0.0638588	0.00857441	0.002886	0.0064	0.0873604
1316	GCF_001507325.1	Chryseobacterium_greenlandense_strain_UMB34_Contig04_whole_genome_shotgun_sequence	0	34.08	0.1255	-0.0817	-0.0746	0.0995	0.1498	0.1244	-0.5773	2.2138	-0.0173126	-0.00949068	-0.0104598	0.0314248	-0.01749	0.006395	0.0385581
1317	GCF_000401215.1	Clostridium_sartagoforme_AAU1_contig00174_whole_genome_shotgun_sequence	0	27.58	0.2961	-0.1313	-0.1164	0.0732	0.3239	0.1375	-0.4175	2.58	0.127303	-0.0242748	-0.0216567	-0.0151784	-0.044069	0.006395	0.132267
1318	GCF_900142215.1	Anaerocolumna_jejuensis_DSM_15929_whole_genome_shotgun_sequence	0	40.79	0.1561	-0.0893	-0.0148	0.0494	0.1799	0.0516	-0.5196	1.8621	0.0401117	-0.0530314	0.0177483	0.00228404	-0.006729	0.006395	0.0688585
1319	GCF_000828715.1	Winogradskyella_sp._PG-2_DNA_complete_genome	0	32.18	0.1726	-0.0553	-0.0891	0.0655	0.1812	0.1105	-0.31	2.5075	0.0221918	0.0270863	-0.0160143	-0.00850997	-0.018992	0.00638	0.0394338
1320	GCF_900142645.1	Eubacterium_callanderi_strain_FD_whole_genome_shotgun_sequence	0	47.19	0.1	-0.076	0.0363	0.0361	0.1256	0.0512	-0.6499	0.7821	0.00959665	-0.0740117	0.038716	0.00897495	0.000889	0.006365	0.0845536
1321	GCF_002109385.1	Bacillus_krulwichiae_strain_AM31D_complete_genome	0	38.16	0.1707	-0.0579	-0.0406	0.051	0.1803	0.0652	-0.3269	2.2424	0.0441978	-0.00754436	0.00433082	-0.00433097	-0.009879	0.006364	0.0452535
1322	GCF_000211855.2	Lacinutrix_sp._5H-3-7-4_complete_genome	1	30.82	0.1359	-0.1097	-0.0671	0.101	0.1747	0.1212	-0.6791	2.1577	-0.019945	-0.0200292	0.0123888	0.022742	-0.020206	0.006356	0.038336
1323	GCF_900129245.1	Chryseobacterium_arachidis_strain_DSM_27619_whole_genome_shotgun_sequence	0	35.65	0.132	-0.0854	-0.0686	0.0925	0.1573	0.1152	-0.5741	2.2091	-0.00453629	-0.0216001	-0.0118517	0.0293288	-0.016967	0.006356	0.0385718
1324	GCF_000174895.1	Ruminococcus_flavefaciens_FD-1_Contig126_whole_genome_shotgun_sequence	0	44.41	0.0713	-0.0926	-0.01	0.102	0.1169	0.1025	-0.9144	1.6686	-0.0302168	-0.0757212	0.00550475	0.0661914	-0.010161	0.00635	0.105159
1325	GCF_000334405.1	Blattabacterium_sp._Blatta_orientalis_str._Tarazona_complete_genome	0	28.19	0.1459	-0.0715	-0.092	0.0886	0.1625	0.1277	-0.456	2.3747	-0.0204588	0.0322579	-0.000128716	0.00212695	-0.019759	0.006349	0.038258
1326	GCF_001436505.1	Lactobacillus_rennini_DSM_20253_NODE_131_whole_genome_shotgun_sequence	0	41.76	0.092	-0.02	0.0597	0.0561	0.0941	0.0819	-0.2137	0.7542	-0.0201106	0.011073	0.0876814	0.0120139	0.004371	0.006349	0.0914298
1327	GCF_000376385.1	Desulfurispora_thermophila_DSM_16022_B064DRAFT_scaffold_0.1_C_whole_genome_shotgun_sequence	0	55.31	0.0937	-0.0011	0.0176	0.0675	0.0937	0.0697	-0.0116	1.316	0.0373713	-0.0147056	-0.000705694	0.0607318	0.001575	0.006345	0.0728129
1328	GCF_900167105.1	Porphyromonas_circumdentaria_strain_ATCC_51356_whole_genome_shotgun_sequence	0	43.08	0.0858	-0.0149	0.004	0.0733	0.0871	0.0734	-0.1722	1.5157	-0.0210337	0.00910267	0.0257666	0.033337	-0.000746	0.006345	0.0479641
1329	GCF_900114165.1	Halobacillus_dabanensis_strain_CGMCC_1.3704_whole_genome_shotgun_sequence	0	41.72	0.1373	-0.0641	-0.0375	0.0637	0.1516	0.0739	-0.4368	2.1028	0.0250295	-0.0328128	-0.00933027	0.019489	-0.009232	0.006343	0.0465835
1330	GCF_000722885.1	Pedobacter_antarcticus_4BY_contig001_whole_genome_shotgun_sequence	0	40.34	0.1024	-0.0486	-0.0366	0.0793	0.1134	0.0874	-0.4434	2.0036	-0.0153873	-0.00992108	-0.001933	0.0307784	-0.007611	0.00634	0.0358643
1331	GCF_000196155.1	Photorhabdus_luminescens_subsp._laumondii_TTO1_complete_genome	1	42.83	0.1291	0.0115	-0.0045	0.0487	0.1296	0.0489	0.0892	1.6632	0.0212669	0.0368417	0.0184437	0.00795614	-2e-05	0.006339	0.0470432
1332	GCF_000508165.1	Marinomonas_profundimaris_strain_D104_contig1_whole_genome_shotgun_sequence	0	44.82	0.1275	0.0344	0.0324	0.0584	0.1321	0.0668	0.2637	1.0646	0.0276222	0.0490827	0.0459744	0.0238721	0.006142	0.006336	0.076522
1333	GCF_000799195.1	Chryseobacterium_sp._YR460_EW73DRAFT_scaffold00001.1_C_whole_genome_shotgun_sequence	0	34.2	0.1328	-0.0804	-0.0768	0.0942	0.1552	0.1215	-0.5445	2.2547	-0.00953289	-0.00883343	-0.0132248	0.0264997	-0.017765	0.006332	0.0323424
1334	GCF_000235885.1	Prevotella_stercorea_DSM_18206_Scfld1064_whole_genome_shotgun_sequence	0	50.47	0.0374	-0.0934	0.0234	0.1108	0.1007	0.1133	-1.1901	1.3627	-0.0374092	-0.109571	0.0121923	0.1064	-0.009482	0.006332	0.157717
1335	GCF_000755305.1	Nonlabens_sediminis_strain_JCM_19294_whole_genome_shotgun_sequence	0	35.3	0.1252	-0.0652	-0.0662	0.085	0.1412	0.1078	-0.4803	2.2326	-0.0127355	0.000474645	-0.00780381	0.0207356	-0.013838	0.006325	0.0255594
1336	GCF_900129285.1	Desulfotomaculum_australicum_DSM_11792_whole_genome_shotgun_sequence	0	54.91	0.0991	0.0018	-0.0055	0.0637	0.0991	0.0639	0.0178	1.6574	0.0412439	-0.0120176	-0.0232191	0.0571275	-0.000435	0.006323	0.0751543
1337	GCF_001708405.1	Kangiella_sediminilitoris_strain_KCTC_23892_complete_genome	0	43.4	0.1261	-0.0207	-0.0171	0.0529	0.1278	0.0556	-0.1625	1.884	0.0205455	0.00158866	0.00316	0.0139366	-0.003257	0.006321	0.025077
1338	GCF_000472485.1	Pontibacter_actiniarum_DSM_19842_Pact_Contig00029_C_whole_genome_shotgun_sequence	0	53.15	0.0608	-0.0823	-0.0016	0.1061	0.1023	0.1061	-0.9342	1.5863	-0.00377624	-0.0970503	-0.016738	0.100389	-0.00883	0.006318	0.140681
1339	GCF_001634265.1	Anoxybacillus_sp._B2M1_complete_genome	0	42.51	0.1401	-0.0491	-0.0165	0.0508	0.1485	0.0534	-0.3373	1.8839	0.0309876	-0.0220442	0.00795027	0.0090566	-0.004804	0.006314	0.0398925
1340	GCF_000688035.1	Ruminococcaceae_bacterium_AE2021_P151DRAFT_scf7180000000002_quiver_dupTrim_8886.1_C_whole_genome_shotgun_sequence	0	46.25	0.0814	-0.0444	-0.0027	0.0789	0.0927	0.079	-0.4988	1.6049	-0.0127611	-0.0373768	0.00414171	0.0488388	-0.00372	0.006307	0.0629464
1341	GCF_000174435.1	Desulfonatronospira_thiodismutans_ASO3-1_ctg21_whole_genome_shotgun_sequence	0	51.28	0.0759	-0.0552	-0.0117	0.0916	0.0938	0.0924	-0.6288	1.6981	0.00418356	-0.0709413	-0.0240956	0.0868037	-0.005943	0.006303	0.114742
1342	GCF_001292705.1	Marinagarivorans_algicola_strain_Z1_contig1_whole_genome_shotgun_sequence	0	45.39	0.122	0.0339	0.0649	0.0697	0.1266	0.0953	0.2713	0.8213	0.0244009	0.0455296	0.0757907	0.0369525	0.010281	0.006303	0.0988841
1343	GCF_000381545.1	Rhodonellum_psychrophilum_GCM71_=_DSM_17998_F824DRAFT_scaffold00001.1_whole_genome_shotgun_sequence	0	41.83	0.0961	-0.0494	-0.0343	0.0833	0.108	0.0901	-0.4752	1.9619	-0.0157308	-0.018702	-0.00664817	0.0394326	-0.007414	0.006301	0.0468652
1344	GCF_900128755.1	Candidatus_Fukatsuia_symbiotica_strain_FuCiconfinis_isolate_2801_whole_genome_shotgun_sequence	0	43.3	0.1034	0.0071	-0.0115	0.0601	0.1036	0.0612	0.0683	1.7596	-0.00255423	0.0299243	0.00923082	0.0208242	-0.000763	0.006299	0.0376941
1345	GCF_000429585.1	Atopococcus_tabaci_DSM_17538_G470DRAFT_scaffold00001.1_C_whole_genome_shotgun_sequence	0	44.22	0.1096	-0.1327	-0.0218	0.0838	0.1721	0.0866	-0.8805	1.8248	0.00732361	-0.114804	-0.0054007	0.0473979	-0.013506	0.006297	0.124536
1346	GCF_000737765.1	Chryseobacterium_vrystaatense_strain_LMG_22846_contig01_whole_genome_shotgun_sequence	0	37.12	0.1122	-0.0883	-0.0448	0.0913	0.1428	0.1017	-0.6666	2.0266	-0.0184597	-0.0323738	0.00502732	0.0327205	-0.01309	0.006297	0.0498471
1347	GCF_000306435.1	Leptospira_sp._Fiocruz_LV3954_ctg7180000004957_whole_genome_shotgun_sequence	0	41.87	0.0825	-0.0216	0.0186	0.0714	0.0853	0.0738	-0.2563	1.3161	-0.0291709	0.00888379	0.0460635	0.0276575	-1e-05	0.006295	0.061779
1348	GCF_001598275.1	Moraxella_oblonga_NBRC_102422_whole_genome_shotgun_sequence	0	41.53	0.0958	-0.031	0.0332	0.055	0.1007	0.0642	-0.3131	1.0278	-0.0172301	0.00130493	0.0622643	0.0101955	0.001473	0.006295	0.0654169
1349	GCF_000732885.1	Desulfobacula_sp._TS_genomic_scaffold_TS-28197_whole_genome_shotgun_sequence	0	42.98	0.0872	-0.043	-0.0089	0.0765	0.0973	0.077	-0.4582	1.6861	-0.0200335	-0.0184617	0.0133374	0.0362247	-0.004064	0.006292	0.0472471
1350	GCF_001932675.1	Salegentibacter_sp._T436_complete_genome	0	36.88	0.1341	-0.0681	-0.0752	0.0851	0.1503	0.1136	-0.4699	2.2945	0.00248082	-0.0108883	-0.0242427	0.0257709	-0.015876	0.006291	0.037102
1351	GCF_001183965.1	Bacillus_sp._FJAT-27916_Scaffold1_whole_genome_shotgun_sequence	0	42.52	0.1401	-0.0586	-0.0122	0.05	0.1519	0.0514	-0.3958	1.8097	0.0310276	-0.0315978	0.0122032	0.00828783	-0.004632	0.00629	0.046677
1352	GCF_001999335.1	Rodentibacter_sp._Ppn85_contig_12_whole_genome_shotgun_sequence	0	39.74	0.1346	-0.0148	-0.0225	0.0492	0.1355	0.0541	-0.1098	2.0001	0.0144141	0.0270927	0.0149919	-0.00119571	-0.003761	0.006288	0.0341755
1353	GCF_000968535.2	Methylomicrobium_alcaliphilum_str._20Z_chromosome_complete_genome	1	48.75	0.0874	-0.0087	0.0325	0.0687	0.0879	0.076	-0.0991	1.1286	0.00323299	-0.0150675	0.0275713	0.0464477	0.002246	0.006287	0.0561698
1354	GCF_001683355.1	Prevotella_scopos_JCM_17725_strain_W2052_chromosome_1_genome	0	40.72	0.1124	-0.0117	-0.0489	0.061	0.113	0.0782	-0.1037	2.2464	-0.00386818	0.0249435	-0.0160221	0.0136654	-0.006211	0.006287	0.0328724
1355	GCF_000163775.2	Simonsiella_muelleri_ATCC_29453_supercont1.1_whole_genome_shotgun_sequence	0	41.11	0.1265	-0.0147	-0.0385	0.0541	0.1274	0.0665	-0.1158	2.1893	0.0117909	0.0198546	-0.00745829	0.00798359	-0.005673	0.006285	0.0255459
1356	GCF_000258765.1	Gillisia_marina_strain_CBA3202_c3__single__trimmed_contig_19_whole_genome_shotgun_sequence	0	35.21	0.1489	-0.0682	-0.121	0.0976	0.1638	0.1554	-0.4294	2.463	0.0106047	-0.00204329	-0.0621801	0.0330545	-0.024672	0.006281	0.0712432
1357	GCF_001659705.1	Arachidicoccus_sp._BS20_complete_genome	0	39.31	0.0983	-0.0614	-0.0458	0.0924	0.1159	0.1031	-0.5581	2.0308	-0.0236049	-0.0172041	-0.00628358	0.0406611	-0.010175	0.006276	0.0504577
1358	GCF_002005305.1	Shewanella_psychrophila_strain_WP2_complete_genome	0	44.3	0.1024	0.006	0.0131	0.062	0.1026	0.0634	0.0588	1.3634	0.000443425	0.023468	0.0291226	0.0258478	0.001711	0.006274	0.0454663
1359	GCF_000017045.1	Clostridium_botulinum_A_str._Hall_chromosome_complete_genome	1	28.18	0.2817	-0.1445	-0.1257	0.0868	0.3166	0.1528	-0.474	2.5376	0.115301	-0.0406885	-0.0337816	0.000295718	-0.047958	0.006272	0.126851
1360	GCF_001420285.1	Chryseobacterium_aquaticum_strain_KCTC_12483_Contig05_whole_genome_shotgun_sequence	0	33.95	0.1284	-0.0807	-0.0736	0.0951	0.1517	0.1202	-0.561	2.2295	-0.0149323	-0.00779436	-0.00884778	0.0266188	-0.017124	0.006272	0.0327195
1361	GCF_000187955.1	Streptococcus_porcinus_str._Jelinkova_176_Noncontiguous_Finished_Chromosome_whole_genome_shotgun_sequence	0	36.77	0.1136	-0.0225	0.041	0.0471	0.1158	0.0624	-0.1959	0.8543	-0.0184589	0.0353009	0.0924752	-0.0125727	0.003596	0.006272	0.101472
1362	GCF_000830885.1	Dehalococcoides_mccartyi_CG5_complete_genome	0	47.22	0.0839	0.0006	0.0012	0.0747	0.0839	0.0747	0.0069	1.5552	-0.00638342	0.00242761	0.00347479	0.0476687	0.000141	0.006268	0.0482806
1363	GCF_900114875.1	Chryseobacterium_limigenitum_strain_SUR2_whole_genome_shotgun_sequence	0	34.41	0.1291	-0.0823	-0.0653	0.0901	0.1531	0.1113	-0.5673	2.1976	-0.0123934	-0.0118583	-0.00271354	0.0230556	-0.015846	0.006268	0.0288641
1364	GCF_000093165.1	Blattabacterium_sp._Periplaneta_americana_str._BPLAN_complete_genome	0	28.21	0.1449	-0.071	-0.0904	0.0875	0.1614	0.1258	-0.4553	2.3725	-0.0213788	0.0326508	0.00137712	0.00108943	-0.019307	0.006265	0.0390668
1365	GCF_000313175.2	Leptospira_santarosai_serovar_Shermani_str._LT_821_chromosome_I_complete_sequence	0	41.81	0.0857	-0.0325	0.0107	0.0689	0.0917	0.0698	-0.3627	1.4172	-0.0262107	-0.00169483	0.038446	0.0249701	-0.001328	0.006257	0.0528344
1366	GCF_000092405.1	Syntrophothermus_lipocalidus_DSM_12680_complete_genome	1	50.99	0.1496	-0.0481	-0.0343	0.0528	0.1572	0.063	-0.3108	2.1461	0.0767763	-0.063995	-0.0462703	0.0481456	-0.007665	0.006257	0.120204
1367	GCF_000331025.1	Desulfovibrio_hydrothermalis_AM13_=_DSM_14728_chromosome_complete_genome	0	45.14	0.1003	0.0246	0.0139	0.0657	0.1033	0.0672	0.2401	1.3624	0.00170146	0.0375687	0.0259678	0.0321716	0.003009	0.006253	0.0558895
1368	GCF_000180015.1	Lactobacillus_oris_PB013-T2-3_contig00029_whole_genome_shotgun_sequence	0	51.35	0.0425	-0.0506	0.0708	0.0628	0.0661	0.0947	-0.8719	0.7257	-0.0289492	-0.0663042	0.0583017	0.0579695	-0.000168	0.006253	0.109516
1369	GCF_002078015.1	Niastella_populi_strain_208_contig1_whole_genome_shotgun_sequence	0	45.78	0.0541	-0.0688	0.0121	0.1001	0.0875	0.1008	-0.905	1.4504	-0.04194	-0.0592593	0.0211546	0.0685707	-0.006237	0.006247	0.102079
1370	GCF_900168055.1	Parapedobacter_luteus_strain_DSM_22899_whole_genome_shotgun_sequence	0	49.36	0.0866	-0.0273	0.0055	0.0704	0.0908	0.0706	-0.3049	1.4922	0.00487156	-0.0369349	-0.0023007	0.0500531	-0.001438	0.006246	0.0624382
1371	GCF_000319385.1	Candidatus_Endolissoclinum_faulkneri_L2_complete_genome	1	34.15	0.1278	0.06	-0.0569	0.0222	0.1412	0.061	0.4389	2.77	-0.0147328	0.131834	0.00691058	-0.0456565	-0.005938	0.006244	0.140462
1372	GCF_000397185.1	Strawberry_lethal_yellows_phytoplasma_CPA_str._NZSb11_complete_genome	0	27.19	0.0091	-0.1042	0.0475	0.1414	0.1046	0.1492	-1.4834	1.2466	-0.161256	0.00491419	0.144079	0.0518034	-0.014304	0.006244	0.222419
1373	GCF_900156585.1	Chryseobacterium_joostei_strain_DSM_16927_whole_genome_shotgun_sequence	0	35.43	0.1242	-0.0866	-0.0557	0.089	0.1515	0.105	-0.6089	2.1296	-0.0132158	-0.0216217	0.00208412	0.0251417	-0.014628	0.006238	0.0357575
1374	GCF_001050435.1	Lactobacillus_koreensis_strain_26-25_complete_genome	0	49.23	0.0751	-0.0302	0.0799	0.0509	0.0809	0.0947	-0.3823	0.5666	-0.00714813	-0.0391385	0.0727114	0.030147	0.004465	0.006229	0.088197
1375	GCF_000687915.1	Leeuwenhoekiella_sp._Hel_I_48_P162DRAFT_scf7180000000012_quiver.4_C_whole_genome_shotgun_sequence	0	36.48	0.1311	-0.0479	-0.05	0.0658	0.1396	0.0827	-0.3506	2.221	-0.00211824	0.0114542	0.00284054	0.00522142	-0.009714	0.006227	0.0130774
1376	GCF_000384355.1	Methylotenera_sp._1P/1_A3Q3DRAFT_chromosome1.1_C_whole_genome_shotgun_sequence	0	45.61	0.1017	-0.018	-0.0061	0.0622	0.1033	0.0625	-0.1754	1.6677	0.00498035	-0.00754875	0.00375494	0.0301397	-0.001737	0.00622	0.0316905
1377	GCF_000770585.1	Legionella_norrlandica_strain_LEGN_contig_7_whole_genome_shotgun_sequence	0	37.42	0.1211	-0.0092	0.0009	0.0513	0.1214	0.0513	-0.076	1.5542	-0.00836044	0.0451193	0.0493149	-0.00634242	-0.00037	0.006219	0.0676597
1378	GCF_000073005.1	Wolbachia_endosymbiont_of_Culex_quinquefasciatus_Pel_strain_wPip_complete_genome	1	34.19	0.1775	-0.0936	-0.1482	0.1131	0.2007	0.1865	-0.4851	2.4897	0.0351271	-0.0219799	-0.0845777	0.0453684	-0.036899	0.006213	0.104541
1379	GCF_000820745.1	Clostridiaceae_bacterium_MS3_whole_genome_shotgun_sequence	0	46.36	0.1632	-0.0496	-0.0044	0.0394	0.1706	0.0396	-0.2954	1.6808	0.0694786	-0.043166	0.00192381	0.00968238	-0.002665	0.006211	0.0823895
1380	GCF_000733935.1	Methylomarinum_vadi_strain_IT-4_EP25DRAFT_scf7180000000004_quiver.1_C_whole_genome_shotgun_sequence	0	51.29	0.0838	-0.0126	0.0393	0.0682	0.0847	0.0787	-0.1487	1.0487	0.0121217	-0.028336	0.0268897	0.0633989	0.002433	0.00621	0.0754476
1381	GCF_001310395.1	Halolactibacillus_sp._JCM_19043_whole_genome_shotgun_sequence	0	39.22	0.1262	-0.0599	-0.0089	0.0534	0.1397	0.0542	-0.4428	1.7363	0.00393534	-0.015222	0.0310402	0.00138002	-0.004323	0.006208	0.0348223
1382	GCF_900177895.1	Kingella_sp._Sch538_strain_SW7208426_whole_genome_shotgun_sequence	0	44.71	0.086	-0.0472	-0.0171	0.0816	0.0981	0.0833	-0.5018	1.7771	-0.0143175	-0.0319281	-0.0030077	0.0467285	-0.005316	0.006207	0.058455
1383	GCF_000724545.1	Aureispira_sp._CCB-QB1_Contig_16_whole_genome_shotgun_sequence	0	35.73	0.1601	-0.044	-0.0093	0.0413	0.1661	0.0423	-0.268	1.7925	0.0238835	0.0193714	0.0470717	-0.0216213	-0.003308	0.006206	0.0602403
1384	GCF_000244515.1	Leptospira_kirschneri_serovar_Valbuzzi_str._200702274_ctg7180000003495_whole_genome_shotgun_sequence	0	35.87	0.1034	-0.0222	0.0045	0.059	0.1058	0.0592	-0.2112	1.4952	-0.0322568	0.0404216	0.0602125	-0.00348396	-0.000846	0.006201	0.0794487
1385	GCF_000063585.1	Clostridium_botulinum_A_str._ATCC_3502_chromosome_complete_genome	1	28.24	0.2816	-0.1452	-0.1245	0.0862	0.3168	0.1515	-0.4762	2.536	0.115441	-0.0417099	-0.0328641	-0.000116867	-0.047589	0.006193	0.127069
1386	GCF_000374485.1	Algicola_sagamiensis_DSM_14643_C505DRAFT_scaffold00001.1_whole_genome_shotgun_sequence	0	42.83	0.0975	-0.0293	0.0113	0.0601	0.1018	0.0611	-0.2918	1.3846	-0.0103331	-0.00395825	0.0342437	0.0193561	-0.000656	0.006189	0.0408623
1387	GCF_000145255.1	Gallionella_capsiferriformans_ES-2_complete_genome	1	52.75	0.1036	0.0268	0.0208	0.0651	0.107	0.0684	0.2531	1.2612	0.0374964	0.0118377	0.00624861	0.0595845	0.003903	0.006188	0.0716622
1388	GCF_000403415.2	Firmicutes_bacterium_M10-2_acPFH-supercont1.1_whole_genome_shotgun_sequence	0	39.89	0.1301	-0.0812	-0.0237	0.0624	0.1534	0.0667	-0.5578	1.9345	0.0105138	-0.0401107	0.0130857	0.0124728	-0.008153	0.006188	0.0452351
1389	GCF_000312305.1	Prevotella_conceptionensis_9403948_whole_genome_shotgun_sequence	0	45.45	0.043	-0.076	0.0157	0.1159	0.0874	0.1169	-1.0555	1.4358	-0.0543593	-0.0646917	0.0263082	0.0833399	-0.00813	0.006184	0.121563
1390	GCF_000447675.1	Treponema_pedis_str._T_A4_complete_genome	0	36.9	0.1147	-0.0542	-0.076	0.0898	0.1269	0.1177	-0.4417	2.2731	-0.0168392	0.00290457	-0.0251369	0.0305333	-0.013588	0.006179	0.043083
1391	GCF_001543345.1	Turicibacter_sp._H121_complete_genome	0	34.83	0.1748	-0.0493	0.0011	0.0351	0.1816	0.0351	-0.275	1.5406	0.0349856	0.0188921	0.061709	-0.0306325	-0.001543	0.006179	0.0795441
1392	GCF_000341735.1	Methylomicrobium_buryatense_5G_METBUDRAFT_scaffold1.2_whole_genome_shotgun_sequence	0	48.67	0.0888	-0.0088	0.0279	0.0667	0.0893	0.0723	-0.0986	1.1749	0.00431318	-0.014739	0.0233479	0.0441978	0.001891	0.006171	0.0522917
1393	GCF_000723525.1	Halobacillus_trueperi_strain_HT-01_whole_genome_shotgun_sequence	0	41.64	0.1387	-0.0607	-0.031	0.0581	0.1513	0.0658	-0.4124	2.0611	0.0261097	-0.0289843	-0.00245362	0.0136391	-0.007818	0.00617	0.0413986
1394	GCF_001686925.1	Flavobacterium_piscis_strain_CCUG_60099_FLP27_whole_genome_shotgun_sequence	0	34.06	0.1257	-0.075	-0.0553	0.0821	0.1464	0.099	-0.5383	2.1636	-0.0171926	-0.00268355	0.00893432	0.0139624	-0.013115	0.00617	0.0240324
1395	GCF_000191065.1	Prevotella_multiformis_DSM_16608_SCAFFOLD2_whole_genome_shotgun_sequence	0	51.3	0.0472	-0.0623	0.0043	0.125	0.0782	0.1251	-0.9228	1.5366	-0.0244401	-0.0780307	-0.00812493	0.120194	-0.007592	0.006166	0.145598
1396	GCF_000525025.1	Methylophilaceae_bacterium_11_Meth11DRAFT_Scaffold1.1_C_whole_genome_shotgun_sequence	0	45.71	0.1022	-0.0183	-0.0055	0.0613	0.1039	0.0615	-0.1775	1.6596	0.00588012	-0.00838438	0.00388412	0.029552	-0.001682	0.006166	0.0315164
1397	GCF_000265295.1	Sulfurospirillum_barnesii_SES-3_complete_genome	1	38.82	0.1433	-0.0039	-0.0106	0.0433	0.1434	0.0446	-0.0269	1.8102	0.0194363	0.0429205	0.0312234	-0.00996941	-0.001682	0.006163	0.0573954
1398	GCF_000224085.1	Muricauda_ruestringensis_DSM_13258_complete_genome	1	41.36	0.1097	-0.0682	-0.045	0.0841	0.1292	0.0954	-0.5563	2.0618	-0.00400968	-0.0349845	-0.0151353	0.0387645	-0.010666	0.006157	0.0545138
1399	GCF_002051585.1	[Clostridium]_hungatei_strain_DSM_14427_CLHUN_contig000001_whole_genome_shotgun_sequence	0	42.41	0.1468	-0.1033	-0.0432	0.0723	0.1795	0.0842	-0.6132	2.109	0.0372879	-0.0757086	-0.0182789	0.0302442	-0.013809	0.006156	0.0914932
1400	GCF_000621325.1	Thiothrix_lacustris_DSM_21227_Q394DRAFT_scaffold00001.1_C_whole_genome_shotgun_sequence	0	51.45	0.1008	0.0315	0.0438	0.0747	0.1056	0.0866	0.3027	1.0403	0.0297327	0.0158488	0.0311551	0.0698206	0.00677	0.006152	0.083551
1401	GCF_000302595.1	Pedobacter_arcticus_A12_Scaffold1_whole_genome_shotgun_sequence	0	36.86	0.1211	-0.0597	-0.0622	0.0814	0.135	0.1024	-0.4575	2.2233	-0.0105991	-0.00238117	-0.0111486	0.0220084	-0.012387	0.006149	0.0269568
1402	GCF_000831485.1	Streptococcus_iniae_strain_YSFST01-82_complete_genome	0	36.82	0.1006	-0.0247	0.0445	0.0501	0.1036	0.067	-0.2411	0.8448	-0.031259	0.0328331	0.0957398	-0.00941656	0.003239	0.006147	0.106348
1403	GCF_900143745.1	Vibrio_quintilis_isolate_CECT_7734_whole_genome_shotgun_sequence	0	45.91	0.1184	0.0078	-0.0041	0.0516	0.1186	0.0518	0.0662	1.651	0.0228797	0.0166444	0.00434249	0.0204768	-8.6e-05	0.006143	0.0351947
1404	GCF_001029265.1	Spiroplasma_eriocheiris_strain_DSM_21848_complete_genome	0	29.79	0.1048	-0.0515	-0.0286	0.0726	0.1168	0.0781	-0.4571	1.9453	-0.0551626	0.0436878	0.0557382	-0.00887532	-0.006737	0.006141	0.0902056
1405	GCF_000306255.2	Leptospira_noguchii_serovar_Panama_str._CZ214_ctg1134732786322_whole_genome_shotgun_sequence	0	35.58	0.1052	-0.0315	-0.0008	0.0586	0.1098	0.0586	-0.2912	1.5851	-0.0316161	0.0326749	0.0562779	-0.0047898	-0.001936	0.00614	0.0725077
1406	GCF_000496855.1	Sediminibacillus_halophilus_NSP9.3_scaffold00001_whole_genome_shotgun_sequence	0	44.07	0.127	-0.0733	-0.0398	0.0713	0.1467	0.0816	-0.5236	2.0798	0.024124	-0.0546001	-0.0226945	0.0344294	-0.010282	0.006138	0.0725504
1407	GCF_000621805.1	Ruminococcus_sp._FC2018_T494DRAFT_scaffold00001.1_C_whole_genome_shotgun_sequence	0	45.84	0.0947	-0.1022	-0.0445	0.1127	0.1394	0.1212	-0.8233	1.9465	-0.00110019	-0.0929807	-0.0357279	0.0813581	-0.015734	0.006136	0.128617
1408	GCF_000190695.1	Kingella_denitrificans_ATCC_33394_SCAFFOLD1_whole_genome_shotgun_sequence	0	53.27	0.0415	-0.048	0.044	0.0967	0.0635	0.1063	-0.8579	1.1436	-0.022618	-0.0626867	0.028686	0.09093	-0.002818	0.006132	0.116329
1409	GCF_000722635.1	Endozoicomonas_numazuensis_strain_DSM_25634_scaffold00001_whole_genome_shotgun_sequence	0	45.09	0.1111	0.0063	0.0121	0.0559	0.1113	0.0572	0.0569	1.3581	0.0123016	0.0195365	0.0244032	0.0222154	0.001695	0.00613	0.0402746
1410	GCF_000171335.1	Epulopiscium_sp._N.t._morphotype_B_gcontig_1105717066872_whole_genome_shotgun_sequence	0	38.63	0.1224	-0.1289	-0.0296	0.0813	0.1778	0.0865	-0.8113	1.9204	-0.00222328	-0.0810618	0.013118	0.0274371	-0.014107	0.006129	0.0866074
1411	GCF_000733865.1	Mycoplasma_buteonis_strain_ATCC_51371_EI91DRAFT_scaffold00001.1_C_whole_genome_shotgun_sequence	0	27.81	0.0865	-0.0889	-0.0553	0.1278	0.124	0.1393	-0.7995	1.9794	-0.0813779	0.0168933	0.0383604	0.04014	-0.016151	0.006128	0.0999524
1412	GCF_000382005.1	Pseudoalteromonas_piscicida_ATCC_15057_G366DRAFT_scaffold00001.1_whole_genome_shotgun_sequence	0	43.22	0.0966	-0.0279	0.0017	0.0629	0.1006	0.0629	-0.2811	1.5438	-0.00967404	-0.00464721	0.0228075	0.0233743	-0.001591	0.006126	0.0343762
1413	GCF_002022505.1	Bartonella_sp._WD16.2_complete_genome	0	37.57	0.2138	0.0299	0.01	0.03	0.2159	0.0317	0.1391	1.2496	0.0849392	0.0834159	0.0577086	-0.0271739	0.003036	0.006123	0.135061
1414	GCF_900156705.1	Salimicrobium_salexigens_strain_DSM_22782_whole_genome_shotgun_sequence	0	46.86	0.1208	-0.087	-0.0126	0.0597	0.1489	0.061	-0.6244	1.7781	0.0290774	-0.0832441	-0.00863027	0.0315442	-0.006711	0.006116	0.0940457
1415	GCF_000967895.1	Oleispira_antarctica_strain_RB-8_complete_genome_sequence	0	42.16	0.1316	0.0093	0.0021	0.0466	0.1319	0.0467	0.0707	1.5265	0.0210884	0.0382305	0.0281981	0.00376335	0.000706	0.006115	0.0521113
1416	GCF_900143275.1	Nitrosomonas_cryotolerans_ATCC_49181_whole_genome_shotgun_sequence	0	43.41	0.1332	0.0167	0.0052	0.0465	0.1343	0.0468	0.1249	1.4594	0.0276855	0.0389351	0.0254129	0.00756782	0.001471	0.006112	0.0546399
1417	GCF_002108575.1	Neisseria_zoodegmatis_strain_DSM_21643_NODE_1_length_272040_cov_34.4404_ID_1_whole_genome_shotgun_sequence	0	51.1	0.0436	-0.0247	0.072	0.0994	0.0501	0.1227	-0.5156	0.944	-0.0288037	-0.0405367	0.0598684	0.0946918	0.000682	0.006109	0.122571
1418	GCF_001644645.1	Flavisolibacter_sp._LCS9_complete_genome	0	41.51	0.0927	-0.0353	-0.0171	0.0724	0.0992	0.0744	-0.3638	1.8027	-0.02041	-0.00288794	0.0120584	0.027533	-0.004142	0.006109	0.036447
1419	GCF_900142405.1	Muricauda_antarctica_strain_CGMCC_1.12174_whole_genome_shotgun_sequence	0	45.17	0.0886	-0.0732	-0.0176	0.0835	0.1149	0.0853	-0.6903	1.7786	-0.00987861	-0.060392	-0.00567346	0.0500653	-0.007667	0.006108	0.0792685
1420	GCF_002073715.1	Neisseria_sicca_strain_FDAARGOS_260_complete_genome	0	50.95	0.0004	-0.0752	0.0806	0.1179	0.0752	0.1428	-1.5656	0.9713	-0.0725765	-0.0911162	0.0686884	0.113265	-0.008836	0.006106	0.176399
1421	GCF_001735765.1	Clostridium_taeniosporum_strain_1/k_complete_genome	0	26.57	0.3069	-0.139	-0.1272	0.0775	0.3369	0.149	-0.4252	2.5946	0.134065	-0.0265649	-0.0277015	-0.0140332	-0.049823	0.006102	0.140155
1422	GCF_000614025.1	Prevotella_aurantiaca_JCM_15754_whole_genome_shotgun_sequence	0	39.21	0.0915	-0.0698	-0.0389	0.0963	0.1151	0.1038	-0.6514	1.9547	-0.0308046	-0.0250685	0.00108724	0.0442488	-0.010278	0.006098	0.0594684
1423	GCF_000153025.1	Marinomonas_sp._MED121_scf_1099517007713_whole_genome_shotgun_sequence	0	40.59	0.1255	0.0162	0.0064	0.0494	0.1266	0.0498	0.1286	1.4411	0.00871212	0.0535398	0.03989	0.00165933	0.00161	0.006094	0.0673526
1424	GCF_000173955.1	Neisseria_subflava_NJ9703_N_subflava-1.0.1_Cont0.1_whole_genome_shotgun_sequence	0	49.13	0.0494	-0.0173	0.0927	0.0907	0.0524	0.1297	-0.337	0.7744	-0.0332479	-0.0257029	0.0859822	0.0696347	0.003012	0.006089	0.118355
1425	GCF_000284155.1	Rickettsia_australis_str._Cutlack_complete_genome	1	32.25	0.1462	-0.0653	-0.0777	0.0763	0.1601	0.1089	-0.4203	2.3649	-0.00392832	0.0167113	-0.00494389	0.00250868	-0.016343	0.006083	0.0180399
1426	GCF_001684975.1	Chryseobacterium_artocarpi_strain_UTM-3_scaffold_1_whole_genome_shotgun_sequence	0	34.74	0.1287	-0.0905	-0.0613	0.0903	0.1573	0.1091	-0.6128	2.1668	-0.0114742	-0.0218258	-0.000267237	0.0242864	-0.01606	0.006082	0.034611
1427	GCF_000731155.1	Halobacillus_karajensis_strain_HD-03_whole_genome_shotgun_sequence	0	41.6	0.1393	-0.0596	-0.0292	0.0561	0.1515	0.0633	-0.4044	2.0504	0.0265498	-0.02767	-0.000465292	0.0115141	-0.007416	0.006081	0.0400414
1428	GCF_000953135.1	Legionella_fallonii_LLAP-10_genome_assembly_LFA_chromosome_:_I	0	38.33	0.1025	-0.0044	0.0097	0.0588	0.1026	0.0596	-0.0425	1.4081	-0.0233226	0.0450451	0.0538304	0.00400004	0.000733	0.006075	0.0740724
1429	GCF_001647615.1	Akkermansia_sp._KLE1605_Scfld49_whole_genome_shotgun_sequence	0	56.77	0.0662	-0.0004	0.072	0.0914	0.0662	0.1163	-0.0055	0.904	0.015446	-0.0132319	0.0515532	0.0839174	0.004727	0.006074	0.100566
1430	GCF_000158075.1	[Clostridium_asparagiforme]_DSM_15981_Scfld6_whole_genome_shotgun_sequence	0	54.01	0.1203	-0.0526	-0.0096	0.0547	0.1313	0.0555	-0.412	1.7449	0.0590075	-0.0668945	-0.0259992	0.0485679	-0.004031	0.006071	0.104841
1431	GCF_000622025.1	Lachnospiraceae_bacterium_AD3010_T526DRAFT_scaffold00001.1_whole_genome_shotgun_sequence	0	45.79	0.1521	-0.0856	-0.055	0.0709	0.1745	0.0897	-0.5128	2.2307	0.0560999	-0.0761129	-0.0459925	0.0394019	-0.014435	0.00607	0.112286
1432	GCF_000424665.1	Salinimicrobium_terrae_DSM_17865_H148DRAFT_scaffold00001.1_C_whole_genome_shotgun_sequence	0	40.32	0.1195	-0.0608	-0.0589	0.0807	0.1341	0.1	-0.4703	2.2013	0.00163276	-0.022014	-0.0241388	0.032116	-0.011951	0.00607	0.045841
1433	GCF_000816085.1	Staphylococcus_hyicus_strain_ATCC_11249_complete_genome	0	35.58	0.1219	-0.0737	-0.0122	0.0572	0.1425	0.0585	-0.5435	1.7819	-0.0149161	-0.00952512	0.0448779	-0.0061898	-0.005706	0.006069	0.048637
1434	GCF_000969625.1	Mycoplasma_meleagridis_ATCC_25294_Contig2_whole_genome_shotgun_sequence	0	26.07	0.1213	-0.0823	-0.0732	0.0997	0.1465	0.1237	-0.596	2.2045	-0.0535338	0.0328132	0.0286526	0.00660497	-0.017081	0.006064	0.0693338
1435	GCF_000378085.1	Prevotella_loescheii_DSM_19665_=_JCM_12249_=_ATCC_15930_strain_DSM_19665_F453DRAFT_scaffold00001.1_whole_genome_shotgun_sequence	0	46.74	0.0479	-0.0723	0.0139	0.1056	0.0867	0.1065	-0.986	1.4397	-0.0443023	-0.0679014	0.0184347	0.0770693	-0.006968	0.006061	0.11337
1436	GCF_000825685.1	Rickettsia_hoogstraalii_strain_Croatica_whole_genome_shotgun_sequence	0	32.37	0.1465	-0.0738	-0.0698	0.0765	0.1641	0.1036	-0.4668	2.3103	-0.0031486	0.00756859	0.00239113	0.00308351	-0.015881	0.006061	0.0090787
1437	GCF_000163475.1	Pasteurella_dagmatis_ATCC_43325_SCAFFOLD1_whole_genome_shotgun_sequence	0	37.07	0.1292	-0.0211	-0.0258	0.0511	0.1309	0.0573	-0.1622	2.0381	-0.00165962	0.035094	0.0242627	-0.00763567	-0.004412	0.006057	0.0433743
1438	GCF_001590605.1	Pedobacter_cryoconitis_strain_PAMC_27485_complete_genome	0	38.78	0.1221	-0.0415	-0.0569	0.069	0.129	0.0894	-0.3279	2.2607	-0.00192363	0.00553474	-0.0148882	0.0156057	-0.009811	0.006056	0.0223502
1439	GCF_001029445.1	Photobacterium_aquae_strain_CGMCC_1.12159_contig0002_whole_genome_shotgun_sequence	0	49.13	0.1237	0.033	0.075	0.069	0.1281	0.1019	0.261	0.7435	0.0410521	0.0245971	0.0682822	0.0479347	0.011556	0.006054	0.0961794
1440	GCF_000024945.1	Veillonella_parvula_DSM_2008_complete_genome	1	38.63	0.1339	-0.0095	0.0369	0.0426	0.1343	0.0563	-0.0705	0.8575	0.00927672	0.0383382	0.079618	-0.0112629	0.004533	0.006053	0.0895642
1441	GCF_001591825.1	Bacillus_vietnamensis_NBRC_101237_whole_genome_shotgun_sequence	0	43.54	0.1264	-0.0814	-0.0307	0.0677	0.1504	0.0743	-0.5723	1.9974	0.0214052	-0.0598612	-0.0110991	0.0291739	-0.009397	0.006048	0.0708227
1442	GCF_000441535.1	Streptococcus_lutetiensis_033_complete_genome	0	37.68	0.1004	-0.0168	0.0435	0.0529	0.1018	0.0685	-0.1659	0.8828	-0.0280211	0.0361267	0.0906907	-0.00393029	0.003479	0.006047	0.101639
1443	GCF_000319365.1	Candidatus_Mycoplasma_haemominutum_Birmingham_1_noncontiguous_finished_genome	0	35.52	0.1343	-0.0858	-0.058	0.0821	0.1593	0.1005	-0.5684	2.1861	-0.00275599	-0.0213037	-0.000639611	0.0185228	-0.01483	0.006045	0.0283716
1444	GCF_000429445.1	Algoriphagus_terrigena_DSM_22685_G459DRAFT_scaffold00001.1_whole_genome_shotgun_sequence	0	47.9	0.0732	-0.0412	0.0022	0.0813	0.084	0.0814	-0.5124	1.5438	-0.014365	-0.0430147	0.00127323	0.0563927	-0.003187	0.006043	0.0723766
1445	GCF_900142615.1	Chryseobacterium_contaminans_strain_DSM_27621_whole_genome_shotgun_sequence	0	35.81	0.1201	-0.0848	-0.0525	0.0874	0.147	0.102	-0.615	2.1122	-0.0157967	-0.0218571	0.00349502	0.0247286	-0.013719	0.006034	0.0367558
1446	GCF_000011905.1	Dehalococcoides_ethenogenes_195_complete_genome	0	48.85	0.0773	-0.0046	-0.006	0.0784	0.0774	0.0786	-0.0591	1.6474	-0.00646724	-0.0115031	-0.0113995	0.0564601	-0.000824	0.006032	0.0590918
1447	GCF_001302245.1	Chitinophagaceae_bacterium_PMP191F_191F_contig_16_whole_genome_shotgun_sequence	0	43.48	0.0801	-0.0545	0.0014	0.0744	0.0969	0.0744	-0.5975	1.5526	-0.0251347	-0.0326398	0.0212833	0.0356865	-0.003946	0.006031	0.0585117
1448	GCF_000348685.1	Xanthomarina_gelatinilytica_strain_AK20_contig4_whole_genome_shotgun_sequence	0	35.23	0.1028	-0.0758	-0.0319	0.0822	0.1277	0.0882	-0.6354	1.9412	-0.0354153	-0.00975041	0.0268258	0.0177169	-0.009509	0.006028	0.0488142
1449	GCF_000174195.1	Roseburia_inulinivorans_DSM_16841_R_inulinivorans-1.0.1_Cont587.1_whole_genome_shotgun_sequence	0	41.06	0.2026	-0.0992	0.0123	0.0237	0.2256	0.0267	-0.4555	1.0908	0.087691	-0.0643776	0.0435771	-0.0225726	0.000147	0.006028	0.119343
1450	GCF_000751735.1	Staphylococcus_schweitzeri_strain_FSCB1B_whole_genome_shotgun_sequence	0	32.21	0.1563	-0.0883	-0.0245	0.0524	0.1795	0.0578	-0.514	2.0084	0.00601177	-0.00607441	0.0484444	-0.0215163	-0.008456	0.006026	0.0536922
1451	GCF_900129415.1	Trichococcus_flocculiformis_strain_DSM_23957_whole_genome_shotgun_sequence	0	46.42	0.0805	-0.085	0.0039	0.0708	0.1171	0.0709	-0.8132	1.5161	-0.0129815	-0.0788874	0.00994132	0.0412698	-0.005708	0.006023	0.0905194
1452	GCF_001886855.1	Spiroplasma_citri_strain_R8-A2_complete_genome	0	25.56	0.1653	-0.0712	-0.1611	0.1058	0.18	0.1927	-0.4065	2.5608	-0.0115726	0.046645	-0.0568462	0.0111119	-0.034161	0.006017	0.0752638
1453	GCF_001293165.1	Candidatus_Thioglobus_autotrophicus_strain_EF1_complete_genome	0	39.14	0.1344	-0.0073	-0.0104	0.0453	0.1346	0.0465	-0.0546	1.7969	0.0118155	0.0378065	0.0299168	-0.00696986	-0.001735	0.006016	0.0501251
1454	GCF_001274775.1	Bacillus_marisflavi_strain_JCM_11544_scaffold1_whole_genome_shotgun_sequence	0	48.67	0.0772	-0.0796	0.0144	0.063	0.1109	0.0646	-0.8008	1.3466	-0.00728682	-0.085539	0.00984794	0.0404978	-0.003908	0.006008	0.095431
1455	GCF_000226315.1	Micavibrio_aeruginosavorus_ARL-13_complete_genome	1	54.71	0.093	0.017	0.0223	0.0686	0.0946	0.0722	0.1802	1.2561	0.0343803	0.00307642	0.00487422	0.0621254	0.003241	0.006005	0.0712376
1456	GCF_001730525.1	Arcticibacter_eurypsychrophilus_strain_MJ9-5_contig1_scaffold1_whole_genome_shotgun_sequence	0	38.61	0.1228	-0.0263	-0.0532	0.0603	0.1256	0.0804	-0.2109	2.2936	-0.00190323	0.0216453	-0.0103879	0.00637464	-0.008112	0.006003	0.0249136
1457	GCF_000186165.1	Neisseria_mucosa_C102_supercont1.1_whole_genome_shotgun_sequence	0	49.41	0.0419	-0.0211	0.097	0.0944	0.0469	0.1354	-0.4658	0.7718	-0.0396286	-0.0310027	0.0889639	0.0742093	0.002077	0.006002	0.126306
1458	GCF_001482385.1	Pseudoalteromonas_rubra_strain_SCSIO_6842_chromosome_1_complete_sequence	0	47.64	0.0982	-0.0087	0.0171	0.0595	0.0986	0.0619	-0.0884	1.2912	0.00959559	-0.00912203	0.0173974	0.0337806	0.00116	0.005992	0.0402378
1459	GCF_900067165.1	Trichococcus_sp._ES5_isolate_Trichococcus_ES5_whole_genome_shotgun_sequence	0	45.5	0.0824	-0.0833	0.0035	0.069	0.1172	0.0691	-0.7905	1.5197	-0.0147594	-0.0722596	0.0138728	0.0365961	-0.005458	0.005985	0.0834926
1460	GCF_000012145.1	Rickettsia_felis_URRWXCal2_complete_genome	1	32.45	0.1432	-0.0712	-0.0783	0.0807	0.16	0.1125	-0.4616	2.3411	-0.00612879	0.00974008	-0.00648553	0.0075334	-0.016973	0.005983	0.0152068
1461	GCF_001507305.1	Streptomyces_alboniger_strain_NRRL_B-1832_P014contig1.1_whole_genome_shotgun_sequence	0	39.32	0.0891	-0.0564	-0.0012	0.0678	0.1055	0.0678	-0.5639	1.5882	-0.0327649	-0.0122577	0.0382693	0.0160924	-0.003928	0.005979	0.054289
1462	GCF_000525975.1	Listeria_rocourtiae_FSL_F6-920_c6_whole_genome_shotgun_sequence	0	40.1	0.1807	-0.0526	-0.0255	0.0405	0.1882	0.0479	-0.2833	2.1328	0.0619533	-0.0126356	0.010297	-0.00877123	-0.00674	0.005977	0.0646593
1463	GCF_001306415.1	Croceitalea_dokdonensis_DOKDO_023_contig1_whole_genome_shotgun_sequence	0	41.91	0.103	-0.055	-0.0403	0.0795	0.1168	0.0892	-0.4905	2.0402	-0.00851097	-0.0247305	-0.0130248	0.0358825	-0.008534	0.005975	0.0462734
1464	GCF_000020465.1	Chlorobium_limicola_DSM_245_complete_genome	1	51.32	0.0642	0.0087	0.0441	0.099	0.0648	0.1084	0.1354	1.1514	-0.0073637	-0.00702012	0.0316457	0.0941842	0.003699	0.00597	0.099878
1465	GCF_000306965.1	Amphibacillus_jilinensis_Y1_Scaffold1_whole_genome_shotgun_sequence	0	37.16	0.1497	-0.0431	-0.0431	0.0523	0.1558	0.0678	-0.2801	2.2604	0.0192002	0.0126119	0.00653899	-0.00615455	-0.008705	0.005969	0.0246646
1466	GCF_001679045.1	Haemophilus_haemolyticus_strain_CCUG_12834_contig_3_whole_genome_shotgun_sequence	0	38.5	0.1225	-0.0074	-0.0334	0.0508	0.1227	0.0608	-0.0603	2.1531	-0.00264298	0.0411345	0.00993004	-0.00346895	-0.004467	0.005968	0.0425402
1467	GCF_001456215.1	Staphylococcus_aureus_strain_MS4_complete_genome	0	32.89	0.1527	-0.0945	-0.0261	0.0552	0.1796	0.0611	-0.5542	2.0125	0.00513018	-0.0159167	0.0436429	-0.0165922	-0.009204	0.005964	0.049595
1468	GCF_001269985.1	Pseudoalteromonas_sp._520P1_No._423_whole_genome_shotgun_sequence	0	35.17	0.1211	-0.043	-0.0403	0.0635	0.1285	0.0752	-0.341	2.1356	-0.0173552	0.023371	0.0187082	-0.00117047	-0.007606	0.005964	0.0346233
1469	GCF_000359605.1	Gracilibacillus_halophilus_YIM-C55.5_contig_19_whole_genome_shotgun_sequence	0	37.89	0.1396	-0.0778	-0.0371	0.0634	0.1598	0.0734	-0.5086	2.0999	0.0120185	-0.0259982	0.00910202	0.00722567	-0.010107	0.005963	0.0309096
1470	GCF_900156915.1	Aquibacillus_sp._Marseille-P3518_isolate_Aquibacillus_massiliensis_whole_genome_shotgun_sequence	0	41.81	0.1332	-0.0829	-0.05	0.0759	0.1569	0.0909	-0.5566	2.1537	0.0212893	-0.0520948	-0.022254	0.0319701	-0.012956	0.005962	0.0684429
1471	GCF_000701485.1	Mycoplasma_sturni_DSM_22021_Q349DRAFT_scaffold00001.1_whole_genome_shotgun_sequence	0	28.9	0.0615	-0.0873	-0.0103	0.1114	0.1068	0.1119	-0.9573	1.6626	-0.10202	0.0126549	0.0782285	0.0271447	-0.01036	0.005955	0.132003
1472	GCF_000767275.2	Fervidobacterium_islandicum_strain_AW-1_complete_genome	0	40.75	0.1347	-0.0923	-0.0877	0.1043	0.1633	0.1362	-0.6007	2.27	0.0185517	-0.0558172	-0.0549633	0.0570591	-0.021438	0.005952	0.0986734
1473	GCF_000413015.1	Treponema_socranskii_subsp._paredis_ATCC_35535_aczHY-supercont1.1_whole_genome_shotgun_sequence	0	48.09	0.0599	-0.049	-0.0026	0.1014	0.0774	0.1014	-0.6851	1.5966	-0.0269055	-0.0518324	-0.00442132	0.0770862	-0.00512	0.005946	0.0968108
1474	GCF_000622005.1	Anaerovibrio_sp._RM50_T525DRAFT_scaffold00001.1_C_whole_genome_shotgun_sequence	0	45.17	0.1443	-0.0186	-0.017	0.0433	0.1454	0.0466	-0.1279	1.9446	0.0458214	-0.00579198	-0.00507346	0.00986532	-0.003256	0.005936	0.0474996
1475	GCF_000025085.1	Staphylococcus_lugdunensis_HKU09-01_complete_genome	1	33.87	0.1326	-0.0779	-0.027	0.0606	0.1538	0.0664	-0.5313	1.9898	-0.0110521	-0.00456585	0.0381289	-0.00813112	-0.008304	0.005934	0.0407789
1476	GCF_000496835.1	Thalassobacillus_devorans_MSP14_scaffold00001_whole_genome_shotgun_sequence	0	42.76	0.13	-0.0711	-0.0426	0.069	0.1482	0.0811	-0.5005	2.1247	0.021887	-0.0453833	-0.0193268	0.0280375	-0.01045	0.005934	0.0608138
1477	GCF_000518605.1	Shewanella_fidelis_ATCC_BAA-318_L884DRAFT_scaffold00001.1_whole_genome_shotgun_sequence	0	42.71	0.1147	0.0097	0.007	0.0523	0.1151	0.0528	0.0848	1.4379	0.00638715	0.0356845	0.0305086	0.0111813	0.001312	0.005932	0.0486824
1478	GCF_900129155.1	Marinomonas_polaris_DSM_16579_whole_genome_shotgun_sequence	0	42.46	0.1286	0.0449	0.0214	0.0536	0.1363	0.0577	0.3361	1.1902	0.0192877	0.0722236	0.0460857	0.0117004	0.005165	0.005928	0.0885949
1479	GCF_000243235.1	Gillisia_limnaea_DSM_15749_Gilliscaffold_2_whole_genome_shotgun_sequence	0	37.58	0.1254	-0.0645	-0.0719	0.0843	0.141	0.1108	-0.4752	2.2774	-0.00342082	-0.0110377	-0.0242384	0.0271574	-0.014454	0.005925	0.0381911
1480	GCF_000407285.1	Enterococcus_saccharolyticus_subsp._saccharolyticus_ATCC_43076_acyDA-supercont2.2_whole_genome_shotgun_sequence	0	36.7	0.1443	-0.0527	-0.0195	0.0481	0.1536	0.0519	-0.3504	1.955	0.0119612	0.00547583	0.0323047	-0.0117914	-0.005348	0.005921	0.0368197
1481	GCF_001654455.1	Niabella_ginsenosidivorans_strain_BS26_complete_genome	0	44.48	0.0953	-0.0637	-0.0321	0.0836	0.1146	0.0896	-0.5894	1.9374	-0.005937	-0.0471961	-0.0169248	0.04801	-0.008387	0.005921	0.0696716
1482	GCF_000160835.1	Lactobacillus_antri_DSM_16041_SCAFFOLD2_whole_genome_shotgun_sequence	0	50.26	0.0507	-0.0506	0.0653	0.0516	0.0716	0.0832	-0.7843	0.6688	-0.0249111	-0.0668819	0.0544003	0.0473028	0.0007	0.00592	0.101443
1483	GCF_000706685.1	Staphylococcus_xylosus_strain_HKUOPL8_complete_genome	0	32.77	0.1582	-0.0887	-0.0317	0.0551	0.1813	0.0636	-0.5109	2.0932	0.0101505	-0.00947393	0.0386079	-0.0170671	-0.009908	0.005905	0.0444369
1484	GCF_000236925.1	Staphylococcus_aureus_subsp._aureus_MSHR1132_complete_genome_sequence	1	32.39	0.1593	-0.091	-0.0344	0.0567	0.1835	0.0664	-0.5188	2.1164	0.00973135	-0.00973854	0.037697	-0.016654	-0.010645	0.005904	0.0434506
1485	GCF_000244815.1	Leptospira_weilii_serovar_Topaz_str._LT2116_ctg7180000006715_whole_genome_shotgun_sequence	0	40.36	0.0863	-0.0325	0.0058	0.0662	0.0922	0.0664	-0.3597	1.4833	-0.0314073	0.00607179	0.0403728	0.0177409	-0.001647	0.005901	0.0544793
1486	GCF_000007265.1	Streptococcus_agalactiae_2603V/R_chromosome_complete_genome	1	35.65	0.13	-0.0304	-0.003	0.046	0.1335	0.0461	-0.23	1.6361	-0.00653629	0.0333999	0.0537483	-0.0171712	-0.001791	0.005888	0.0658939
1487	GCF_000325745.1	Liberibacter_crescens_BT-1_complete_genome	0	35.36	0.1601	0.0611	0.013	0.0417	0.1714	0.0437	0.3647	1.2678	0.0224044	0.126453	0.0711137	-0.022377	0.00464	0.005885	0.148493
1488	GCF_002026305.1	Vagococcus_sp._D7T301_D7T301_1_1_whole_genome_shotgun_sequence	0	33.91	0.172	-0.0837	-0.063	0.0649	0.1913	0.0905	-0.4529	2.3417	0.0285078	-0.0105801	0.00194054	-0.00370618	-0.01627	0.005885	0.0306942
1489	GCF_001997385.1	Phycisphaerae_bacterium_L21-RPul-D3_complete_genome	0	46.2	0.0883	-0.0814	-0.0687	0.1301	0.1201	0.1471	-0.7453	2.0567	-0.00606103	-0.074109	-0.0616229	0.0998826	-0.016657	0.005884	0.138934
1490	GCF_000209465.1	Lachnospiraceae_oral_taxon_107_str._F0167_supercont1.1_whole_genome_shotgun_sequence	0	35.52	0.2498	-0.1064	-0.0929	0.0631	0.2715	0.1123	-0.4026	2.545	0.112744	-0.0419037	-0.0355396	-0.000477216	-0.029932	0.005882	0.125421
1491	GCF_000744375.1	Carnobacterium_gallinarum_DSM_4847_strain_MT44_BR43DRAFT_scf7180000000012_quiver.5_C_whole_genome_shotgun_sequence	0	34.25	0.1829	-0.0592	-0.0375	0.0443	0.1922	0.058	-0.3131	2.2735	0.040767	0.0120988	0.0258398	-0.0232442	-0.009482	0.00588	0.054921
1492	GCF_900142055.1	Flavobacterium_haoranii_strain_DSM_22807_whole_genome_shotgun_sequence	0	31.05	0.1544	-0.0657	-0.0896	0.0762	0.1678	0.1176	-0.4025	2.4366	-0.000525508	0.0227389	-0.0111941	-0.00133961	-0.018838	0.005879	0.0253857
1493	GCF_000024885.1	Sulfurospirillum_deleyianum_DSM_6946_complete_genome	1	38.97	0.1556	-0.008	-0.018	0.0387	0.1558	0.0427	-0.0513	2.0055	0.0323359	0.038017	0.0231172	-0.0141009	-0.003104	0.005876	0.0567816
1494	GCF_000380985.1	Proteiniphilum_acetatigenes_DSM_18083_F597DRAFT_scaffold00001.1_whole_genome_shotgun_sequence	0	43.19	0.0976	-0.0611	-0.0428	0.0869	0.1152	0.0968	-0.5589	2.0284	-0.00879397	-0.0376865	-0.0215513	0.0472806	-0.009482	0.00587	0.0647883
1495	GCF_000011225.1	Mycoplasma_penetrans_HF-2_DNA_complete_genome	1	25.72	0.12	-0.083	-0.1034	0.1204	0.1459	0.1587	-0.6048	2.2806	-0.056233	0.0339879	0.000100467	0.0262117	-0.022395	0.005865	0.0707418
1496	GCF_000967195.1	Lactobacillus_kullabergensis_strain_Biut2_Biut2_scaffold2_whole_genome_shotgun_sequence	0	34.83	0.1175	-0.0418	-0.0284	0.06	0.1247	0.0664	-0.3415	2.0127	-0.0223144	0.0263921	0.032209	-0.00573248	-0.00584	0.005863	0.0475895
1497	GCF_001274535.1	Leptotrichia_sp._oral_taxon_212_strain_W10393_complete_genome	0	31.41	0.2755	-0.1713	-0.1363	0.106	0.3244	0.1727	-0.5561	2.4807	0.122014	-0.0847894	-0.059589	0.0295849	-0.055722	0.005861	0.162796
1498	GCF_001021975.1	Chryseobacterium_gallinarum_strain_DSM_27622_complete_genome	0	37.27	0.1158	-0.091	-0.0514	0.0909	0.1473	0.1044	-0.6659	2.085	-0.0142601	-0.0358773	-0.00227891	0.032789	-0.014223	0.005858	0.0507035
1499	GCF_000221985.1	Streptococcus_pseudopneumoniae_IS7493_complete_genome	1	39.79	0.1085	-0.0309	0.0238	0.0472	0.1128	0.0529	-0.2773	1.1031	-0.011486	0.0107249	0.0610565	-0.00303954	0.001129	0.005858	0.0631196
1500	GCF_000526495.1	[Clostridium]_josui_JCM_17888_K412DRAFT_scf7180000000006_quiver.1_C_whole_genome_shotgun_sequence	0	36.08	0.1781	-0.1074	-0.0699	0.0751	0.208	0.1026	-0.5428	2.3208	0.0432827	-0.0459033	-0.0151762	0.013272	-0.020514	0.005854	0.0662342
1501	GCF_001436605.1	Lactobacillus_floricola_DSM_23037_=_JCM_16512_strain_DSM_23037_NODE_63_whole_genome_shotgun_sequence	0	34.46	0.1079	-0.063	0.0193	0.0429	0.125	0.0471	-0.5285	1.1475	-0.0333935	0.00717393	0.0816511	-0.0239882	-0.000618	0.005853	0.0917002
1502	GCF_001050475.1	Lactobacillus_ginsenosidimutans_strain_EMML_3041_complete_genome	0	36.71	0.1033	-0.0581	0.0019	0.0556	0.1185	0.0556	-0.5127	1.5369	-0.0289988	2.22694e-05	0.0536577	-0.00426016	-0.003037	0.00585	0.061141
1503	GCF_001436755.1	Lactobacillus_aquaticus_DSM_21051_NODE_20_whole_genome_shotgun_sequence	0	37.49	0.1623	-0.0489	0.0218	0.0295	0.1695	0.0366	-0.2929	0.9345	0.0331194	0.00504436	0.0698853	-0.0279238	0.002091	0.005848	0.0823774
1504	GCF_000468055.1	Treponema_lecithinolyticum_ATCC_700332_Scaffold48_whole_genome_shotgun_sequence	0	43.73	0.0697	-0.0387	-0.0096	0.0891	0.0798	0.0897	-0.5069	1.6777	-0.0345352	-0.0181789	0.0091063	0.0511674	-0.004119	0.005846	0.0649937
1505	GCF_001832905.1	Anthococcus_sp._DF1_DF1_Contig2_whole_genome_shotgun_sequence	0	32.89	0.1626	-0.0617	-0.0578	0.0579	0.1739	0.0818	-0.3629	2.3552	0.0150302	0.0168833	0.0119429	-0.0138922	-0.012968	0.005846	0.029096
1506	GCF_001432245.1	Staphylococcus_equorum_strain_KS1039_complete_genome	0	33.07	0.1493	-0.0917	-0.0362	0.0614	0.1752	0.0712	-0.5508	2.1035	0.00244976	-0.0140808	0.0326954	-0.00982998	-0.011028	0.005845	0.037012
1507	GCF_900176365.1	Desulfobacterium_vacuolatum_DSM_3385_whole_genome_shotgun_sequence	0	46.57	0.0787	-0.0012	0.0222	0.0739	0.0787	0.0771	-0.0157	1.2786	-0.0141819	0.00410921	0.0275351	0.0448383	0.001658	0.005842	0.0546504
1508	GCF_900143185.1	Chryseobacterium_scophthalmum_strain_DSM_16779_whole_genome_shotgun_sequence	0	33.51	0.129	-0.0778	-0.0745	0.0902	0.1507	0.117	-0.5429	2.2611	-0.0160913	-0.00253759	-0.00767619	0.0203444	-0.016634	0.005839	0.0271696
1509	GCF_001436695.1	Lactobacillus_taiwanensis_DSM_21401_NODE_301_whole_genome_shotgun_sequence	0	33.81	0.159	-0.0468	-0.0057	0.0384	0.1657	0.0388	-0.2865	1.7176	0.015108	0.0268555	0.0597114	-0.0305185	-0.0027	0.005836	0.073799
1510	GCF_001753695.1	[Butyribacterium]_methylotrophicum_strain_DSM_3468_BUME_contig000027_whole_genome_shotgun_sequence	0	47.42	0.0996	-0.0692	0.0382	0.032	0.1212	0.0499	-0.6075	0.6966	0.0101161	-0.0684436	0.0395332	0.00559337	0.001593	0.005831	0.0798813
1511	GCF_000511955.1	[Clostridium_ultunense]_DSM_10521_scaffold_2_whole_genome_shotgun_sequence	0	31.55	0.2484	-0.1209	-0.1322	0.0878	0.2763	0.1587	-0.453	2.5553	0.0954733	-0.0351393	-0.0561482	0.0118222	-0.043468	0.005827	0.1168
1512	GCF_001715195.1	Rhodohalobacter_halophila_strain_JZ3C29_contig1_whole_genome_shotgun_sequence	0	44.11	0.123	-0.0514	-0.0309	0.0603	0.1333	0.0677	-0.396	2.0444	0.0202839	-0.0329143	-0.0139828	0.0235543	-0.006901	0.005826	0.0473826
1513	GCF_000423005.1	Gelidibacter_mesophilus_DSM_14095_G525DRAFT_scaffold00001.1_C_whole_genome_shotgun_sequence	0	37.07	0.1175	-0.0472	-0.0413	0.0661	0.1267	0.078	-0.3819	2.1293	-0.0133596	0.008994	0.00876272	0.00736433	-0.00798	0.005824	0.0197583
1514	GCF_000688375.1	Prevotella_sp._HUN102_P150DRAFT_scf7180000000012_quiver.4_C_whole_genome_shotgun_sequence	0	45.25	0.0756	-0.0851	-0.0347	0.1161	0.1138	0.1211	-0.8446	1.861	-0.0225588	-0.0727205	-0.0231501	0.0829152	-0.012497	0.005822	0.114926
1515	GCF_000384195.1	Allobaculum_stercoricanis_DSM_13633_AllstDRAFT_scaffold1.1_whole_genome_shotgun_sequence	0	37.83	0.0895	-0.0718	0.0309	0.0403	0.1147	0.0507	-0.6762	0.9165	-0.0383214	-0.0196768	0.0773845	-0.0160617	-0.000128	0.00582	0.0900114
1516	GCF_000160535.1	Prevotella_bergensis_DSM_17361_SCAFFOLD2_whole_genome_shotgun_sequence	0	46.5	0.0624	-0.062	-0.0073	0.1006	0.088	0.1008	-0.7825	1.6437	-0.0307617	-0.0563159	-0.00163533	0.0713197	-0.006697	0.005819	0.0959527
1517	GCF_000234095.1	Selenomonas_infelix_ATCC_43532_supercont1.1_whole_genome_shotgun_sequence	0	55.93	0.0835	-0.0173	0.0468	0.0599	0.0853	0.0761	-0.2046	0.9076	0.0295386	-0.030577	0.0275851	0.0528284	0.002872	0.005818	0.073207
1518	GCF_001685435.2	Salimicrobium_jeotgali_strain_MJ3_complete_genome	0	46.51	0.1179	-0.0932	-0.0197	0.0649	0.1503	0.0678	-0.6691	1.8658	0.0247782	-0.0875694	-0.0140824	0.0356509	-0.008374	0.005812	0.0987505
1519	GCF_000160135.1	Oribacterium_sp._oral_taxon_078_str._F0262_Scfld0_whole_genome_shotgun_sequence	0	54.64	0.1164	-0.0467	0.0018	0.0492	0.1255	0.0492	-0.3812	1.5334	0.057513	-0.0606607	-0.0155231	0.0427597	-0.002081	0.005812	0.0951673
1520	GCF_000189595.1	[Clostridium]_symbiosum_WAL-14163_supercont1.1_whole_genome_shotgun_sequence	0	47.32	0.1602	-0.0812	-0.011	0.0418	0.1797	0.0433	-0.469	1.828	0.0703163	-0.079908	-0.00919603	0.015081	-0.00516	0.005809	0.107897
1521	GCF_000381865.1	Moritella_marina_ATCC_15381_strain_MP-1_G334DRAFT_scaffold00001.1_whole_genome_shotgun_sequence	0	40.38	0.1122	0.0063	0.0003	0.0518	0.1124	0.0518	0.0564	1.5653	-0.00542738	0.0447647	0.0347787	0.00340338	0.00036	0.005806	0.057048
1522	GCF_900156735.1	Chryseobacterium_ureilyticum_strain_DSM_18017_whole_genome_shotgun_sequence	0	34.72	0.1266	-0.0907	-0.0613	0.0897	0.1558	0.1087	-0.6217	2.1704	-0.0136541	-0.0219187	-0.000173074	0.0236239	-0.015909	0.005798	0.0349998
1523	GCF_900129575.1	Flavobacterium_segetis_strain_DSM_19741_whole_genome_shotgun_sequence	0	32.48	0.1357	-0.0581	-0.0856	0.0794	0.1476	0.1167	-0.4044	2.394	-0.0135089	0.0226794	-0.0139268	0.00632711	-0.016227	0.005798	0.0305095
1524	GCF_001748365.1	Fusibacter_sp._3D3_whole_genome_shotgun_sequence	0	37.74	0.1541	-0.0643	-0.003	0.0388	0.167	0.0389	-0.3951	1.6484	0.0259188	-0.0116947	0.0439082	-0.0178429	-0.002961	0.005791	0.0552707
1525	GCF_002150685.1	Algoriphagus_antarcticus_strain_DSM_15986_contig1_whole_genome_shotgun_sequence	0	40.48	0.1231	-0.0385	-0.0563	0.0646	0.129	0.0857	-0.3031	2.2874	0.00587238	-0.000570961	-0.0222921	0.0165157	-0.009421	0.005789	0.0283641
1526	GCF_000620965.1	Campylobacter_upsaliensis_DSM_5365_Q327DRAFT_scaffold00001.1_C_whole_genome_shotgun_sequence	0	34.84	0.1799	-0.0411	-0.0817	0.0508	0.1846	0.0962	-0.2248	2.5848	0.0401256	0.0270385	-0.0211381	-0.0149012	-0.016789	0.005788	0.0548636
1527	GCF_000942395.1	Risungbinella_massiliensis_strain_GD1_whole_genome_shotgun_sequence	0	40.23	0.122	-0.0578	-0.0091	0.0517	0.135	0.0525	-0.4425	1.7455	0.00377297	-0.0185319	0.0260849	0.00283484	-0.004106	0.005786	0.0323438
1528	GCF_900143075.1	Cyclobacterium_lianum_strain_CGMCC_1.6102_whole_genome_shotgun_sequence	0	45.44	0.093	-0.0548	-0.0375	0.0843	0.1079	0.0923	-0.5327	1.9894	-0.00439925	-0.0434382	-0.0268447	0.0517087	-0.008108	0.005782	0.0728056
1529	GCF_000797445.1	Lacinutrix_jangbogonensis_strain_PAMC_27137_ctg7180000000632_whole_genome_shotgun_sequence	0	32.19	0.1331	-0.0754	-0.0663	0.0809	0.1529	0.1046	-0.5153	2.2569	-0.0172682	0.00693272	0.0067386	0.00692127	-0.014917	0.005775	0.0209658
1530	GCF_000327395.1	Mycoplasma_feriruminatoris_strain_G5847_mfer.contig.36_whole_genome_shotgun_sequence	0	23.08	0.1517	-0.0975	-0.1448	0.1311	0.1803	0.1954	-0.5713	2.4057	-0.0350868	0.0336286	-0.02887	0.0286655	-0.034761	0.005774	0.063381
1531	GCF_001752425.1	Salegentibacter_salarius_strain_KCTC_12974_scaffold1_whole_genome_shotgun_sequence	0	36.95	0.1326	-0.0662	-0.0785	0.0827	0.1482	0.114	-0.463	2.33	0.00126066	-0.00936324	-0.0278723	0.0235895	-0.015879	0.005771	0.0377172
1532	GCF_000346505.1	Rhodopirellula_sallentina_SM41_cSM410095_whole_genome_shotgun_sequence	0	58.14	0.0486	-0.0266	0.0475	0.0927	0.0554	0.1042	-0.5013	1.0973	0.00307701	-0.0387058	0.025044	0.0845471	-0.00016	0.005769	0.0963484
1533	GCF_000014885.1	Shewanella_piezotolerans_WP3_complete_genome	1	43.29	0.1092	0.0017	-0.0049	0.0528	0.1092	0.053	0.0155	1.6629	0.00320579	0.0245779	0.0158779	0.013493	-0.000443	0.005768	0.0323808
1534	GCF_001436295.1	Lactobacillus_vaccinostercus_DSM_20634_NODE_42_whole_genome_shotgun_sequence	0	43.59	0.1153	-0.0283	0.0881	0.0284	0.1187	0.0926	-0.2404	0.3116	0.0105051	-0.00702904	0.107465	-0.00996994	0.009358	0.005764	0.108665
1535	GCF_000505545.1	Kurthia_huakuii_LAM0618_Scaffold1_8_whole_genome_shotgun_sequence	0	40.03	0.118	-0.0711	-0.0061	0.0525	0.1377	0.0528	-0.5424	1.6858	-0.00102656	-0.0307606	0.0300265	0.00301012	-0.004447	0.00576	0.0431036
1536	GCF_000265075.1	Nitritalea_halalkaliphila_LW7_Contig02_whole_genome_shotgun_sequence	0	49.54	0.1051	0.0058	0.0035	0.0549	0.1053	0.055	0.0553	1.508	0.0240911	-0.00479899	-0.00514817	0.0351154	0.000683	0.005755	0.0431625
1537	GCF_000238335.2	Pseudoalteromonas_marina_DSM_17587_strain_mano4_contig001_whole_genome_shotgun_sequence	0	39.66	0.0881	-0.0381	-0.0105	0.0698	0.096	0.0706	-0.4078	1.7196	-0.0324057	0.0042212	0.0273686	0.0191544	-0.003581	0.005755	0.046732
1538	GCF_900114265.1	Flaviramulus_basaltis_strain_DSM_18180_whole_genome_shotgun_sequence	0	31.14	0.1596	-0.0699	-0.0828	0.0723	0.1742	0.1099	-0.4129	2.4235	0.00503428	0.0180568	-0.00481782	-0.00495849	-0.018267	0.005755	0.0199798
1539	GCF_000315505.1	Veillonella_seminalis_ACS-216-V-Col6b_supercont1.1_whole_genome_shotgun_sequence	0	41.28	0.1389	-0.0069	0.0605	0.0384	0.1391	0.0717	-0.0497	0.5655	0.0248705	0.026744	0.0907413	-0.0071854	0.00814	0.005753	0.0980785
1540	GCF_900129745.1	Winogradskyella_jejuensis_strain_DSM_25330_whole_genome_shotgun_sequence	0	34.49	0.1324	-0.0635	-0.0603	0.0724	0.1469	0.0942	-0.4471	2.2657	-0.00877357	0.00651324	0.00190981	0.0056055	-0.012583	0.005753	0.0124285
1541	GCF_000243815.2	Leptospira_alexanderi_serovar_Manhao_3_str._L_60_ctg1134731470671_whole_genome_shotgun_sequence	0	40.22	0.0896	-0.0248	0.0099	0.0615	0.0929	0.0623	-0.2703	1.4112	-0.028667	0.0145217	0.045132	0.0126036	-0.00064	0.005752	0.0568192
1542	GCF_001617625.1	Microbulbifer_thermotolerans_strain_DAU221_complete_genome	0	56.57	0.0717	0.0102	0.0435	0.0863	0.0725	0.0966	0.1408	1.104	0.0201823	-0.00273787	0.0233465	0.0789153	0.003997	0.005749	0.0847791
1543	GCF_000163555.2	Alpha_proteobacterium_HIMB114_HIMB114_HIMB114_whole_genome_shotgun_sequence	0	29.59	0.1566	-0.0868	-0.1232	0.105	0.1791	0.1618	-0.5061	2.4359	-0.00416208	0.00945909	-0.0379202	0.0229	-0.028405	0.005748	0.0454878
1544	GCF_001809725.1	Weeksella_sp._HMSC059D05_Scaffold28_whole_genome_shotgun_sequence	0	35.81	0.0983	-0.0977	-0.0342	0.0924	0.1386	0.0985	-0.7823	1.9251	-0.0375967	-0.0347571	0.021795	0.0297286	-0.012386	0.005743	0.0630902
1545	GCF_000259115.1	Pseudoalteromonas_flavipulchra_JG1_scaffold_1_whole_genome_shotgun_sequence	0	43.11	0.0989	-0.03	-0.0043	0.0594	0.1033	0.0595	-0.2945	1.6428	-0.00781378	-0.00615802	0.0173254	0.0195307	-0.002204	0.005742	0.0279391
1546	GCF_001702075.1	Haemophilus_quentini_strain_MP1_contig16_whole_genome_shotgun_sequence	0	38.28	0.1093	-0.0049	-0.026	0.0537	0.1094	0.0596	-0.0444	2.0215	-0.0167225	0.0448129	0.0183658	-0.00125614	-0.003099	0.005739	0.0512515
1547	GCF_001645685.2	Bacillus_muralis_strain_G25-68_complete_genome	0	42.38	0.1296	-0.0698	-0.0302	0.0606	0.1472	0.0677	-0.4938	2.0339	0.0199679	-0.0420479	-0.00513767	0.0184505	-0.008145	0.005739	0.0503345
1548	GCF_001553395.1	Veillonellaceae_bacterium_DNF00751_Scaffold174_whole_genome_shotgun_sequence	0	45.9	0.189	-0.0276	0.0594	0.0217	0.191	0.0632	-0.145	0.3501	0.0934397	-0.0187021	0.0678896	-0.00945447	0.010627	0.005738	0.117385
1549	GCF_000407245.1	Enterococcus_avium_ATCC_14025_acyDI-supercont2.2_whole_genome_shotgun_sequence	0	39.01	0.1472	-0.0598	-0.0275	0.0501	0.1589	0.0571	-0.3858	2.0737	0.0240958	-0.0139972	0.0134289	-0.00257593	-0.007047	0.005723	0.0310403
1550	GCF_000931935.2	Dethiosulfatarculus_sandiegensis_strain_SPR_contig_21_whole_genome_shotgun_sequence	0	52.11	0.0713	-0.0058	0.0019	0.0801	0.0715	0.0801	-0.0811	1.5472	0.00275274	-0.0211015	-0.0117128	0.0748976	-0.000329	0.005721	0.0787381
1551	GCF_001263795.1	Clostridium_homopropionicum_DSM_5847_CLHOM_contig000060_whole_genome_shotgun_sequence	0	31.1	0.2433	-0.1262	-0.0976	0.0741	0.2741	0.1226	-0.4787	2.4918	0.0885744	-0.0380289	-0.0194295	-0.00328343	-0.033096	0.00572	0.0983865
1552	GCF_000949295.1	Acidithrix_ferrooxidans_strain_Py-F3_AXFE_contig000001_whole_genome_shotgun_sequence	0	47.63	0.0977	0.0615	0.0353	0.0807	0.1154	0.0881	0.5618	1.1588	0.00905562	0.0611315	0.0356444	0.0549493	0.00841	0.005716	0.0900501
1553	GCF_000321005.1	Anaerococcus_senegalensis_JC48_strain_type_strain:_JC17_whole_genome_shotgun_sequence	0	28.08	0.22	-0.1345	-0.1351	0.1086	0.2578	0.1734	-0.5489	2.4645	0.0532015	-0.0301529	-0.0427108	0.0217834	-0.044339	0.005715	0.0777066
1554	GCF_000814665.1	Pseudoalteromonas_elyakovii_strain_ATCC_700519_C25_whole_genome_shotgun_sequence	0	43.17	0.0969	-0.0292	-0.0038	0.0602	0.1012	0.0603	-0.2929	1.6343	-0.00957393	-0.00567939	0.0175429	0.0205182	-0.002128	0.005715	0.0292004
1555	GCF_001455205.1	Nitrosomonas_ureae_strain_Nm10_complete_genome	0	44.48	0.1158	-0.001	-0.0136	0.0495	0.1158	0.0513	-0.0085	1.8393	0.014563	0.0155039	0.00157518	0.01391	-0.001624	0.005713	0.0254641
1556	GCF_000429425.1	Algoriphagus_mannitolivorans_DSM_15301_G458DRAFT_scaffold00001.1_C_whole_genome_shotgun_sequence	0	42.74	0.1008	-0.0272	-0.0219	0.0626	0.1044	0.0663	-0.2636	1.907	-0.00739292	-0.00137619	0.00146739	0.021575	-0.003906	0.005712	0.0228951
1557	GCF_000621105.1	Mannheimia_granulomatis_DSM_19156_Q357DRAFT_scaffold00001.1_whole_genome_shotgun_sequence	0	39.71	0.1182	-0.0276	-0.0246	0.0541	0.1214	0.0594	-0.2294	1.9981	-0.00210581	0.0144534	0.0130332	0.00361058	-0.004402	0.00571	0.0199056
1558	GCF_001583435.1	Endozoicomonas_montiporae_CL-33_genome	0	48.37	0.1012	0.0044	0.0033	0.0565	0.1013	0.0566	0.0434	1.5116	0.0155139	6.78751e-05	0.000160389	0.0330608	0.000587	0.005706	0.0365202
1559	GCF_900156685.1	Chryseobacterium_piscicola_strain_DSM_21068_whole_genome_shotgun_sequence	0	33.78	0.1117	-0.0867	-0.0585	0.0965	0.1414	0.1129	-0.6602	2.1159	-0.0323119	-0.0128838	0.00705261	0.0274878	-0.014908	0.005705	0.0448928
1560	GCF_000173095.1	Flavobacteria_bacterium_MS024-2A_ctg71_whole_genome_shotgun_sequence	0	35.65	0.1139	-0.0381	-0.0502	0.0668	0.1202	0.0836	-0.3228	2.2148	-0.0226363	0.0256999	0.00654833	0.00362885	-0.008266	0.005703	0.0350562
1561	GCF_000175095.2	Nitrosomonas_sp._AL212_complete_genome	1	44.84	0.1182	-0.0015	-0.016	0.0484	0.1182	0.051	-0.0125	1.8904	0.0184022	0.0130756	-0.00251977	0.0139345	-0.001965	0.005697	0.0266483
1562	GCF_001050115.1	Bacillus_smithii_strain_DSM_4216_complete_genome	0	40.77	0.1292	-0.0727	-0.0197	0.0552	0.1482	0.0586	-0.5127	1.9135	0.0131317	-0.0363243	0.0129425	0.00802157	-0.006553	0.005694	0.0415181
1563	GCF_000284075.1	Rickettsia_rhipicephali_str._3-7-female6-CWPP_complete_genome	1	32.41	0.1373	-0.0683	-0.0699	0.0762	0.1534	0.1034	-0.4614	2.3134	-0.0121887	0.0128543	0.0021028	0.00290846	-0.014805	0.005688	0.0180743
1564	GCF_000471965.1	Blattabacterium_sp._Nauphoeta_cinerea_complete_genome	0	26.08	0.1562	-0.0749	-0.1212	0.0945	0.1733	0.1537	-0.4471	2.4792	-0.0185939	0.0401597	-0.0193945	0.0014362	-0.026009	0.005687	0.0483398
1565	GCF_001467545.1	Legionella_cincinnatiensis_strain_CDC#72-OH-14_Lcin_ctg007_whole_genome_shotgun_sequence	0	36.7	0.1037	-0.0047	0.0072	0.0544	0.1038	0.0548	-0.045	1.4399	-0.0286388	0.0534758	0.0590047	-0.00549139	0.000488	0.00567	0.0848031
1566	GCF_002104475.1	Colwellia_mytili_strain_KCTC_52417_KCTC52417_whole_genome_shotgun_sequence	0	38.05	0.1128	-0.011	-0.0237	0.0526	0.1133	0.0577	-0.0976	1.9938	-0.0141419	0.0399448	0.0217487	-0.00307456	-0.003251	0.005669	0.0477289
1567	GCF_900142325.1	Chryseobacterium_molle_strain_DSM_18016_whole_genome_shotgun_sequence	0	37.48	0.1019	-0.0802	-0.0547	0.0987	0.1296	0.1128	-0.6665	2.0771	-0.0273206	-0.0262021	-0.00656763	0.041245	-0.013484	0.005669	0.0563671
1568	GCF_000224785.1	Lentibacillus_jeotgali_strain_Grbi_contig005_whole_genome_shotgun_sequence	0	42.6	0.132	-0.0594	-0.0496	0.0651	0.1447	0.0819	-0.4229	2.2213	0.0232474	-0.0328263	-0.0255735	0.0236377	-0.010411	0.005652	0.0532048
1569	GCF_000422365.1	Mesoflavibacter_zeaxanthinifaciens_DSM_18436_H574DRAFT_scaffold00001.1_C_whole_genome_shotgun_sequence	0	31.38	0.1276	-0.1016	-0.0583	0.0907	0.1631	0.1079	-0.6725	2.1422	-0.0260063	-0.0149287	0.0185522	0.0141912	-0.016663	0.00565	0.0380101
1570	GCF_001951155.1	Gramella_flava_JLT2011_complete_genome	0	42.14	0.1073	-0.0629	-0.048	0.0808	0.1244	0.0939	-0.5302	2.1067	-0.00329151	-0.0338624	-0.0218077	0.0379009	-0.010228	0.00565	0.0554035
1571	GCF_001886275.1	Enterococcus_termitis_strain_DSM_22803_Scaffold1_whole_genome_shotgun_sequence	0	36.87	0.1507	-0.0792	-0.0193	0.0476	0.1703	0.0514	-0.484	1.9559	0.0190408	-0.0219347	0.0317044	-0.0117604	-0.006683	0.005649	0.0445776
1572	GCF_001886145.1	Enterococcus_quebecensis_strain_DSM_23327_Scaffold1_whole_genome_shotgun_sequence	0	35.15	0.1662	-0.0824	-0.0295	0.0486	0.1855	0.0568	-0.4603	2.1166	0.0276649	-0.0159219	0.0296024	-0.0161329	-0.008905	0.005642	0.0464266
1573	GCF_002005165.1	Novibacillus_thermophilus_strain_SG-1_complete_genome	0	50.44	0.1004	-0.0588	-0.0104	0.0623	0.1164	0.0632	-0.5299	1.7364	0.0254762	-0.0749865	-0.0215637	0.0579148	-0.004708	0.005641	0.100455
1574	GCF_000732605.1	[Clostridium]_celerecrescens_strain_152B_c10_whole_genome_shotgun_sequence	0	43.57	0.149	-0.0634	-0.018	0.0455	0.1619	0.0489	-0.4019	1.9474	0.0441251	-0.0420219	0.00145961	0.00706759	-0.005563	0.00564	0.0613592
1575	GCF_001559115.1	Staphylococcus_simulans_strain_FDAARGOS_124_complete_genome	0	35.95	0.1092	-0.0999	-0.0111	0.0618	0.148	0.0628	-0.741	1.7487	-0.026137	-0.0377069	0.0442359	-0.000434077	-0.007389	0.005639	0.0637335
1576	GCF_000185885.1	Staphylococcus_pseudintermedius_HKU10-03_complete_genome	1	37.53	0.1304	-0.0697	-0.0213	0.0546	0.1479	0.0586	-0.4911	1.9423	0.0013793	-0.0159699	0.026597	-0.00269882	-0.006585	0.005639	0.0311709
1577	GCF_000188035.1	Streptococcus_pseudoporcinus_LQ_940-04_Contig1216510750_whole_genome_shotgun_sequence	0	37.34	0.1126	-0.0261	0.035	0.0419	0.1156	0.0546	-0.2275	0.8746	-0.0171803	0.0286478	0.0837915	-0.0159923	0.002852	0.005632	0.0916113
1578	GCF_000566685.1	Dyadobacter_tibetensis_Y620-1_contig003_whole_genome_shotgun_sequence	0	43.47	0.094	-0.0228	-0.01	0.0623	0.0967	0.0631	-0.2383	1.7292	-0.0112746	-0.000886282	0.00993043	0.0235552	-0.002359	0.005632	0.0279529
1579	GCF_900129315.1	Aliifodinibius_roseus_strain_DSM_21986_whole_genome_shotgun_sequence	0	48.94	0.1009	-0.0472	-0.012	0.0613	0.1114	0.0625	-0.4374	1.7638	0.0174925	-0.0545852	-0.0178233	0.0396412	-0.004105	0.005625	0.0719349
1580	GCF_000172075.1	Shewanella_benthica_KT99_1099576005631_whole_genome_shotgun_sequence	0	46	0.0839	0.0057	0.0156	0.068	0.0841	0.0698	0.0676	1.3446	-0.0112606	0.0140623	0.0236188	0.0371579	0.001699	0.005617	0.0475721
1581	GCF_000614585.1	Porphyromonas_gingivicanis_JCM_15907_whole_genome_shotgun_sequence	0	42.58	0.0885	0.0041	0.0152	0.0642	0.0886	0.0659	0.0459	1.3388	-0.0203325	0.0307808	0.0393207	0.0226752	0.001602	0.005617	0.0584906
1582	GCF_000013945.1	Leptospira_borgpetersenii_serovar_Hardjo-bovis_L550_chromosome_1_complete_sequence	2	40.22	0.0864	-0.0313	-0.0037	0.0663	0.0918	0.0664	-0.3472	1.6269	-0.031867	0.00802168	0.031532	0.0174036	-0.002393	0.005609	0.0487545
1583	GCF_000008385.1	Wolbachia_endosymbiont_strain_TRS_of_Brugia_malayi_complete_genome	1	34.18	0.1674	-0.0727	-0.1324	0.091	0.1825	0.1607	-0.4098	2.5395	0.0249872	-0.00102631	-0.0687307	0.0232372	-0.028789	0.005603	0.0767417
1584	GCF_000736515.1	Schleiferia_thermophila_str._Yellowstone_isolate_OS-Red_contig00001_whole_genome_shotgun_sequence	0	42.84	0.0344	-0.0621	0.0401	0.0906	0.071	0.0991	-1.0653	1.1546	-0.0733932	-0.0368118	0.0629966	0.0498874	-0.004251	0.005602	0.114887
1585	GCF_900168065.1	Chitinophaga_ginsengisegetis_strain_DSM_18108_whole_genome_shotgun_sequence	0	46.66	0.043	-0.074	0.0176	0.0999	0.0856	0.1015	-1.0445	1.3962	-0.0495221	-0.0691729	0.0225114	0.0711194	-0.006639	0.005601	0.113146
1586	GCF_000988605.1	Moraxella_bovoculi_strain_58069_complete_genome	0	45.52	0.0822	-0.0247	0.0241	0.0609	0.0858	0.0655	-0.2921	1.1931	-0.0148794	-0.0137667	0.0343787	0.0285586	0.00048	0.0056	0.0490755
1587	GCF_000271405.2	Enterococcus_hirae_ATCC_9790_complete_genome	1	36.94	0.126	-0.0847	-0.0105	0.0515	0.1518	0.0526	-0.5917	1.7727	-0.00537932	-0.0278097	0.0401748	-0.00764173	-0.005691	0.005599	0.0497466
1588	GCF_000970735.1	Lactobacillus_apis_strain_Hma11_Hma11_scaffold2_whole_genome_shotgun_sequence	0	35.8	0.1155	-0.0493	-0.0167	0.0555	0.1256	0.058	-0.4031	1.8623	-0.0204366	0.0136965	0.0393421	-0.00720261	-0.00466	0.005593	0.0469567
1589	GCF_001902315.1	Staphylococcus_succinus_strain_14BME20_complete_genome	0	33.08	0.1587	-0.0867	-0.024	0.0484	0.1809	0.054	-0.5001	2.0321	0.0118897	-0.00913438	0.0448483	-0.0227987	-0.008011	0.005592	0.0524972
1590	GCF_001717505.1	Dialister_pneumosintes_strain_F0677_complete_genome	0	35.19	0.2081	-0.0395	0.0182	0.0234	0.2118	0.0296	-0.1875	0.9102	0.0697248	0.0267638	0.0771141	-0.041208	0.002861	0.005589	0.114989
1591	GCF_000011245.1	Oceanobacillus_iheyensis_HTE831_DNA_complete_genome	1	35.68	0.173	-0.0811	-0.0697	0.0649	0.1911	0.0952	-0.4385	2.3918	0.0365836	-0.0174607	-0.0130929	0.00182256	-0.017318	0.005573	0.0426379
1592	GCF_000614975.1	Shewanella_marina_JCM_15074_whole_genome_shotgun_sequence	0	40.43	0.1218	0.0264	0.009	0.0477	0.1246	0.0485	0.2133	1.3838	0.0043725	0.0645969	0.0432433	-0.000540445	0.002357	0.00557	0.0778598
1593	GCF_001545095.1	Erysipelothrix_larvae_strain_LV19_complete_genome	0	37.43	0.1	-0.0604	0.0058	0.0522	0.1168	0.0525	-0.5434	1.4592	-0.0294205	-0.00613426	0.0541678	-0.00541118	-0.002566	0.00557	0.0621822
1594	GCF_000169995.1	Vibrionales_bacterium_SWAT-3_1101732140681_whole_genome_shotgun_sequence	0	44.21	0.0834	-0.0189	0.0086	0.0648	0.0855	0.0654	-0.2229	1.4382	-0.0189164	-0.00094994	0.0250464	0.0283667	-0.000504	0.005568	0.0423169
1595	GCF_000972575.1	Staphylococcus_cohnii_subsp._cohnii_strain_532_Contig_19_whole_genome_shotgun_sequence	0	32.48	0.1509	-0.0909	-0.0495	0.0667	0.1762	0.0831	-0.5423	2.2091	0.00169114	-0.0101206	0.0221732	-0.00637289	-0.013535	0.005567	0.0252498
1596	GCF_000504125.1	Enterococcus_mundtii_QU_25_DNA_complete_genome	0	38.48	0.1158	-0.0938	-0.0085	0.0549	0.1491	0.0556	-0.6806	1.7245	-0.00942293	-0.0451584	0.0349242	0.000568577	-0.00614	0.005566	0.0578627
1597	GCF_000173355.1	Anaerococcus_hydrogenalis_DSM_7454_A_hydrogenalis-1.0_Cont69.1_whole_genome_shotgun_sequence	0	29.37	0.2042	-0.1377	-0.1361	0.119	0.2463	0.1808	-0.5933	2.423	0.0425584	-0.0402625	-0.0497844	0.0362128	-0.04419	0.005566	0.0849832
1598	GCF_001298125.1	Pseudoalteromonas_porphyrae_strain_UCD-SED14_scaffold_0_whole_genome_shotgun_sequence	0	39.73	0.1047	-0.0275	-0.002	0.0537	0.1082	0.0537	-0.2568	1.608	-0.0155259	0.0144463	0.035539	0.00327305	-0.001684	0.005561	0.0415148
1599	GCF_001684965.1	Chryseobacterium_arthrosphaerae_strain_CC-VM-7_scaffold_1_whole_genome_shotgun_sequence	0	38.24	0.1015	-0.0959	-0.0423	0.0947	0.1397	0.1037	-0.7572	1.9905	-0.0246824	-0.0459729	0.00225416	0.0396189	-0.013379	0.00556	0.065555
1600	GCF_900130105.1	Vibrio_aerogenes_CECT_7868_whole_genome_shotgun_sequence	0	45.37	0.1233	0.0216	-0.0037	0.0444	0.1252	0.0446	0.1738	1.6545	0.0256209	0.0333368	0.0072849	0.01159	0.000502	0.005558	0.0442173
1601	GCF_000525955.1	Listeria_weihenstephanensis_FSL_R9-0317_c34_whole_genome_shotgun_sequence	0	41.53	0.163	-0.0654	-0.0079	0.0372	0.1757	0.0381	-0.3814	1.7794	0.0499699	-0.0330951	0.0211643	-0.00760451	-0.00372	0.005557	0.0640159
1602	GCF_000009405.1	Staphylococcus_carnosus_subsp._carnosus_TM300_complete_genome	1	34.63	0.1359	-0.0852	-0.0484	0.0712	0.1604	0.0861	-0.5598	2.1675	-0.0047139	-0.0159366	0.0131507	0.0048428	-0.012634	0.005556	0.0217391
1603	GCF_000196455.1	Clostridium_sticklandii_str._DSM_519_chromosome_complete_genome	1	33.3	0.1932	-0.126	-0.0759	0.0783	0.2307	0.109	-0.5781	2.3407	0.0472692	-0.0496128	-0.00808747	0.00778844	-0.024523	0.005555	0.0694397
1604	GCF_001444405.1	Pseudoalteromonas_phenolica_strain_KCTC_12086_chromosome_I_complete_sequence	0	40.58	0.0998	-0.0305	-0.0076	0.058	0.1043	0.0584	-0.2963	1.7015	-0.0170279	0.00689341	0.025937	0.0102281	-0.002525	0.00555	0.0333888
1605	GCF_900168025.1	Acetoanaerobium_noterae_strain_ATCC_35199_whole_genome_shotgun_sequence	0	33.21	0.1889	-0.1217	-0.0729	0.0763	0.2247	0.1056	-0.5723	2.3333	0.0426094	-0.0448307	-0.00466374	0.00550732	-0.023071	0.005547	0.0622691
1606	GCF_001514535.1	Thermodesulfovibrio_aggregans_strain_TGE-P1_whole_genome_shotgun_sequence	0	34.49	0.1557	-0.0894	-0.1232	0.1064	0.1795	0.1628	-0.5212	2.4294	0.0145264	-0.0193868	-0.0609902	0.0396055	-0.028686	0.005546	0.0766503
1607	GCF_000970755.1	Lactobacillus_kimbladii_strain_Hma2_Hma2_scaffold2_whole_genome_shotgun_sequence	0	35.08	0.1126	-0.0408	-0.0252	0.0583	0.1198	0.0635	-0.3478	1.9779	-0.026215	0.026053	0.034232	-0.00665159	-0.005216	0.005545	0.0508139
1608	GCF_000585195.1	Arcobacter_lanthieri_strain_AF1581_scaffold1.1_whole_genome_shotgun_sequence	0	26.59	0.2255	-0.1014	-0.1713	0.1016	0.2473	0.1992	-0.4226	2.6063	0.0527449	0.010928	-0.0718956	0.0101292	-0.048937	0.005538	0.0904048
1609	GCF_000480335.1	Bacillus_megaterium_MSP20.1_MSP20.1_Scaffold11_whole_genome_shotgun_sequence	0	36.53	0.1664	-0.0823	-0.0623	0.064	0.1856	0.0894	-0.4593	2.3428	0.0333816	-0.0232136	-0.00969486	0.0035776	-0.015638	0.005523	0.0419523
1610	GCF_900089075.1	Vaginella_massiliensis_strain_Marseille-P2517_whole_genome_shotgun_sequence	0	38.14	0.0855	-0.092	-0.0374	0.1048	0.1256	0.1113	-0.822	1.9138	-0.0410821	-0.0415372	0.00762498	0.0494066	-0.012851	0.005521	0.076891
1611	GCF_000152245.2	Eubacterium_limosum_KIST612_complete_genome	0	47.5	0.0978	-0.0731	0.0336	0.0313	0.1221	0.0459	-0.6414	0.749	0.00863592	-0.0727721	0.0345565	0.00514325	0.001006	0.005519	0.0811848
1612	GCF_000426825.1	Thermonema_rossianum_DSM_10300_K384DRAFT_scaffold00001.1_C_whole_genome_shotgun_sequence	0	48.68	0.0644	-0.0311	0.0308	0.0707	0.0715	0.0772	-0.4495	1.1601	-0.0200468	-0.0370926	0.0262009	0.0482291	-0.000214	0.005513	0.0692117
1613	GCF_001650345.1	Photobacterium_jeanii_strain_R-40508_scaffold1_whole_genome_shotgun_sequence	0	44.98	0.1075	0.005	0.0317	0.0527	0.1076	0.0615	0.0461	1.0284	0.00826183	0.0188257	0.0445211	0.0186718	0.003671	0.005501	0.0524731
1614	GCF_000009305.1	Helicobacter_acinonychis_str._Sheeba_complete_genome_strain_Sheeba	1	38.18	0.1329	-0.0473	-0.0559	0.0613	0.141	0.083	-0.3423	2.3103	0.00647777	0.00294852	-0.0110633	0.0060315	-0.010337	0.0055	0.0144718
1615	GCF_000429945.1	Desulfobulbus_japonicus_DSM_18378_G493DRAFT_scaffold00001.1_C_whole_genome_shotgun_sequence	0	45.7	0.0958	0.007	0.0316	0.0597	0.0961	0.0675	0.0727	1.0836	-0.000559857	0.0169692	0.0410312	0.0279208	0.003446	0.005499	0.0524538
1616	GCF_000093025.1	Methylotenera_versatilis_301_complete_genome	1	42.64	0.1069	-0.0117	-0.0214	0.0538	0.1075	0.0579	-0.1093	1.9494	-0.00169268	0.0146594	0.00243821	0.0124627	-0.002918	0.005497	0.0194686
1617	GCF_900168205.1	Chryseobacterium_balustinum_strain_DSM_16775_whole_genome_shotgun_sequence	0	33.5	0.1292	-0.0775	-0.0746	0.0873	0.1507	0.1148	-0.5403	2.2781	-0.0159313	-0.00218403	-0.0077291	0.0174132	-0.016409	0.005497	0.0249305
1618	GCF_900168155.1	Parabacteroides_chartae_strain_DSM_24967_whole_genome_shotgun_sequence	0	41.61	0.1029	-0.0325	-0.0471	0.0683	0.108	0.083	-0.3061	2.1749	-0.00981027	-0.000623574	-0.0184124	0.0237454	-0.007072	0.005495	0.0316147
1619	GCF_000504165.1	Bacillus_sp._FJAT-14578_Scaffold1_1_whole_genome_shotgun_sequence	0	40.98	0.139	-0.0651	-0.0287	0.053	0.1535	0.0603	-0.4382	2.0677	0.0237712	-0.0298491	0.00295377	0.00647752	-0.007443	0.005492	0.0388165
1620	GCF_000238255.2	Pseudoalteromonas_spongiae_UST010723-006_contig050_whole_genome_shotgun_sequence	0	40.73	0.0926	-0.0322	-0.0033	0.0604	0.0981	0.0605	-0.3346	1.625	-0.0236282	0.00438997	0.0295308	0.0130966	-0.002249	0.005491	0.0402636
1621	GCF_000025945.1	Desulfotalea_psychrophila_LSv54_chromosome	1	46.7	0.108	0.0674	0.0353	0.0728	0.1273	0.0809	0.5579	1.1197	0.0156378	0.0720129	0.040023	0.0441444	0.008717	0.005487	0.094768
1622	GCF_000445445.1	Sporomusa_ovata_DSM_2662_SOV_1c_whole_genome_shotgun_sequence	0	43.32	0.1314	-0.0245	0.0068	0.0405	0.1336	0.0411	-0.1847	1.4051	0.0255257	-0.00178284	0.0274367	0.0012867	-0.000104	0.005487	0.0375389
1623	GCF_001307805.1	Lentibacillus_amyloliquefaciens_strain_LAM0015_complete_genome	0	42.12	0.1335	-0.0664	-0.049	0.0655	0.1491	0.0818	-0.4616	2.2132	0.0228285	-0.0372553	-0.0227135	0.0225384	-0.010888	0.005487	0.054157
1624	GCF_001413955.1	Flagellimonas_sp._DK169_scf7180000000004_whole_genome_shotgun_sequence	0	37.85	0.1416	-0.0631	-0.074	0.0718	0.155	0.1031	-0.4194	2.3717	0.0138585	-0.0110839	-0.0276096	0.0155007	-0.015005	0.005486	0.0362971
1625	GCF_900141955.1	Aequorivita_viscosa_strain_DSM_26349_whole_genome_shotgun_sequence	0	36.56	0.1008	-0.0694	-0.054	0.0916	0.1223	0.1063	-0.603	2.1031	-0.0320984	-0.0104743	-0.00153611	0.0312713	-0.01179	0.005485	0.0460464
1626	GCF_900095855.1	Colibacter_massiliensis_strain_Marseille-P2911_whole_genome_shotgun_sequence	0	50.2	0.0878	-0.0251	0.0576	0.046	0.0913	0.0737	-0.279	0.6735	0.0119598	-0.0414137	0.0467882	0.0417322	0.003901	0.005484	0.0760845
1627	GCF_000381745.1	Psychromonas_ossibalaenae_ATCC_BAA-1528_strain_JAMM_0738_G327DRAFT_scaffold00001.1_whole_genome_shotgun_sequence	0	42.07	0.1133	0.0097	-0.0225	0.0464	0.1137	0.0516	0.0856	2.0213	0.00242865	0.0391125	0.00402187	0.00328222	-0.002094	0.005482	0.0395302
1628	GCF_000614105.1	Prevotella_micans_DSM_21469_=_JCM_16134_whole_genome_shotgun_sequence	0	46.87	0.0005	-0.0989	0.0544	0.1801	0.0989	0.1882	-1.5655	1.2774	-0.0911826	-0.0951977	0.0583226	0.151975	-0.017779	0.005475	0.209463
1629	GCF_900129585.1	Flavobacterium_micromati_strain_DSM_17659_whole_genome_shotgun_sequence	0	33.14	0.1275	-0.0636	-0.0813	0.0834	0.1425	0.1165	-0.4624	2.3433	-0.0190704	0.0136442	-0.0127342	0.0123887	-0.015673	0.005471	0.0294191
1630	GCF_000091785.1	Legionella_longbeachae_NSW150_complete_genome	1	37.11	0.097	-0.0129	-0.0016	0.0566	0.0979	0.0566	-0.1319	1.5991	-0.0336997	0.0430798	0.0482744	-0.00201073	-0.000884	0.005468	0.0729794
1631	GCF_000330725.2	Mariniradius_saccharolyticus_AK6_contig10_whole_genome_shotgun_sequence	0	46.67	0.0736	-0.0422	-0.0122	0.0813	0.0848	0.0822	-0.5209	1.7199	-0.0188821	-0.0374264	-0.00733572	0.0525507	-0.004331	0.005467	0.0676214
1632	GCF_001267865.1	Enterococcus_durans_strain_KLDS_6.0930_complete_genome	0	37.86	0.1174	-0.0912	-0.007	0.052	0.1487	0.0524	-0.6603	1.7046	-0.0103015	-0.0392375	0.0393433	-0.00426804	-0.005561	0.005465	0.0566728
1633	GCF_000153345.1	Neptuniibacter_caesariensis_strain_MED92_scf_1099521380394_whole_genome_shotgun_sequence	0	46.02	0.1241	0.0257	-0.0088	0.0422	0.1267	0.0431	0.2043	1.7761	0.0290194	0.0339552	-0.000875408	0.0114204	-6e-06	0.005465	0.0461115
1634	GCF_000171775.1	Gemmata_obscuriglobus_UQM_2246_gcontig_1106221703457_whole_genome_shotgun_sequence	0	66.13	0.0468	-0.0532	0.0169	0.0975	0.0708	0.099	-0.8493	1.3989	0.0317851	-0.0610715	-0.0172735	0.0854374	-0.004395	0.005464	0.111076
1635	GCF_000687795.1	Mycoplasma_testudinis_ATCC_43263_T384DRAFT_scaffold00001.1_C_whole_genome_shotgun_sequence	0	31.68	0.0649	-0.0435	-0.0085	0.0898	0.0781	0.0902	-0.5899	1.665	-0.087507	0.0415644	0.0669398	0.0142282	-0.004454	0.005462	0.11861
1636	GCF_002015075.1	Haemophilus_haemoglobinophilus_strain_CCUG_3714_3714T_ctg_0000004_whole_genome_shotgun_sequence	0	36.97	0.1219	-0.0098	-0.0459	0.0485	0.1223	0.0668	-0.0801	2.329	-0.00935939	0.0469296	0.00463354	-0.010548	-0.006074	0.005462	0.0492211
1637	GCF_000518705.1	Shewanella_colwelliana_ATCC_39565_L876DRAFT_scaffold00001.1_whole_genome_shotgun_sequence	0	45.51	0.1092	0.0195	0.0187	0.0533	0.1109	0.0565	0.1768	1.2339	0.0120806	0.0304869	0.0290258	0.0209273	0.00308	0.005459	0.048537
1638	GCF_000311925.1	Alistipes_obesi_isolate_ph8_whole_genome_shotgun_sequence	0	58.03	0.0469	-0.0192	0.0431	0.0988	0.0507	0.1078	-0.3878	1.159	0.000956997	-0.0313641	0.0208054	0.0907009	0.000131	0.005459	0.0982046
1639	GCF_000165125.1	Vibrio_caribbeanicus_ATCC_BAA-2122_VIBC2010_38_whole_genome_shotgun_sequence	0	41.24	0.1076	-0.0059	0.002	0.0506	0.1078	0.0507	-0.0547	1.532	-0.0065894	0.0279583	0.0324296	0.00488965	-8.7e-05	0.005459	0.0435967
1640	GCF_900119285.1	Prevotellaceae_bacterium_HUN156_whole_genome_shotgun_sequence	0	45.19	0.0938	-0.006	-0.0169	0.0591	0.094	0.0615	-0.0638	1.849	-0.00459866	0.00670089	-0.00506763	0.0257278	-0.001938	0.005444	0.0274527
1641	GCF_001548035.1	Sulfurospirillum_sp._UCH001_DNA_complete_genome	0	37.56	0.1128	-0.0311	-0.0068	0.0501	0.117	0.0506	-0.2687	1.7056	-0.0161008	0.0224694	0.0409557	-0.00710512	-0.002324	0.005443	0.0499196
1642	GCF_001544295.1	Enterococcus_pseudoavium_NBRC_100491_whole_genome_shotgun_sequence	0	40.18	0.1354	-0.052	-0.0082	0.0433	0.1451	0.0441	-0.3665	1.7584	0.0169731	-0.0124641	0.0272203	-0.00572134	-0.003368	0.005442	0.0348872
1643	GCF_000210615.1	Eubacterium_cylindroides_T2-87_draft_genome	0	31.43	0.1657	-0.0658	-0.1097	0.0764	0.1783	0.1336	-0.378	2.5335	0.0122936	0.0206035	-0.0330832	4.73485e-05	-0.023205	0.005435	0.0408673
1644	GCF_001420915.1	Agarivorans_gilvus_strain_WH0801_complete_genome	0	45.96	0.0958	0.0158	0.0304	0.0617	0.0971	0.0688	0.1633	1.1123	0.000479533	0.0243765	0.0386071	0.0307329	0.003891	0.005429	0.0550406
1645	GCF_000024565.1	Streptobacillus_moniliformis_DSM_12112_complete_genome	1	26.31	0.3071	-0.1444	-0.1728	0.099	0.3393	0.1992	-0.4396	2.6216	0.133226	-0.0305723	-0.0720774	0.00665463	-0.067364	0.005426	0.154671
1646	GCF_001571775.1	[Clostridium]_neopropionicum_strain_DSM-3847_CLNEO_contig000001_whole_genome_shotgun_sequence	0	40.14	0.1868	-0.0495	-0.0397	0.0394	0.1932	0.0559	-0.2589	2.359	0.0682132	-0.00974982	-0.00409136	-0.00974628	-0.009356	0.005403	0.0697125
1647	GCF_000762845.1	Helicobacter_sp._MIT_01-6451_contig_87_whole_genome_shotgun_sequence	0	35.81	0.143	-0.0287	-0.0459	0.047	0.1458	0.0657	-0.198	2.3443	0.00710333	0.0342429	0.010095	-0.0156714	-0.007908	0.005401	0.03963
1648	GCF_000009785.1	Geobacillus_kaustophilus_HTA426_DNA_complete_genome	1	52.09	0.1067	-0.0351	-0.001	0.0509	0.1123	0.0509	-0.3182	1.5905	0.0380764	-0.0504121	-0.0145835	0.0457074	-0.001897	0.005398	0.0793286
1649	GCF_001038565.1	Bacillus_pseudalcaliphilus_strain_DSM_8725_super9_whole_genome_shotgun_sequence	0	37.66	0.1747	-0.0494	-0.0292	0.0391	0.1816	0.0488	-0.2755	2.2119	0.046199	0.00363379	0.0180849	-0.0177928	-0.007032	0.005393	0.0528318
1650	GCF_000214215.1	Marinomonas_posidonica_IVIA-Po-181_complete_genome	1	44.29	0.1376	0.0375	0.0365	0.0491	0.1426	0.0612	0.2658	0.9315	0.0356034	0.0550216	0.0525697	0.0129166	0.006865	0.005392	0.0850023
1651	GCF_000425205.1	Pontibacillus_halophilus_JSM_076056_=_DSM_19796_H513DRAFT_scaffold00001.1_C_whole_genome_shotgun_sequence	0	42.95	0.1191	-0.0579	-0.0133	0.0517	0.1324	0.0534	-0.4523	1.823	0.0117466	-0.033201	0.00907868	0.011331	-0.004581	0.005389	0.0380933
1652	GCF_000242295.1	Haemophilus_sp._oral_taxon_851_str._F0397_Scfld55_whole_genome_shotgun_sequence	0	38.18	0.1199	-0.0058	-0.0281	0.0463	0.1201	0.0541	-0.0481	2.1167	-0.00652223	0.0444485	0.0167367	-0.0089685	-0.003638	0.005386	0.0487725
1653	GCF_000428485.1	Chryseobacterium_tenax_DSM_16811_F564DRAFT_scaffold00001.1_C_whole_genome_shotgun_sequence	0	38.26	0.0831	-0.0771	-0.0383	0.1003	0.1134	0.1073	-0.7481	1.9353	-0.0430024	-0.02728	0.00616	0.0452814	-0.010917	0.005385	0.0684234
1654	GCF_000382085.1	[Eubacterium]_siraeum_DSM_15702_G397DRAFT_scaffold00001.1_whole_genome_shotgun_sequence	0	44.94	0.0949	-0.1136	-0.0504	0.1171	0.148	0.1275	-0.8748	1.9777	-0.00449808	-0.09956	-0.0373906	0.0829469	-0.018086	0.00538	0.134947
1655	GCF_000367805.1	Mycoplasma_bovigenitalium_51080_contig00036_whole_genome_shotgun_sequence	0	29.77	0.0631	-0.1127	-0.0237	0.1275	0.1291	0.1297	-1.0603	1.7545	-0.0969425	-0.017405	0.0607324	0.0459622	-0.015863	0.005377	0.124506
1656	GCF_000376585.1	Wolbachia_endosymbiont_of_Drosophila_simulans_wNo_complete_genome	0	34.01	0.1696	-0.0895	-0.1456	0.1085	0.1918	0.1816	-0.4857	2.5009	0.0265076	-0.0169157	-0.0811303	0.0402062	-0.034402	0.005376	0.0958512
1657	GCF_900095875.1	Caecibacter_massiliensis_strain_Marseille-P2974_whole_genome_shotgun_sequence	0	49.64	0.0529	-0.0488	0.0646	0.042	0.072	0.0771	-0.7455	0.5764	-0.0277091	-0.0599346	0.055481	0.0225277	0.001366	0.005376	0.0891381
1658	GCF_000425025.1	Streptococcus_castoreus_DSM_17536_H346DRAFT_scaffold00001.1_whole_genome_shotgun_sequence	0	37.66	0.1257	-0.003	0.0412	0.0418	0.1258	0.0587	-0.0238	0.7925	-0.00280101	0.0500338	0.0884849	-0.0150928	0.005053	0.005376	0.102804
1659	GCF_001306455.1	Leadbetterella_sp._JN14-9_contig5_whole_genome_shotgun_sequence	0	41.59	0.1091	-0.0182	-0.0439	0.0566	0.1106	0.0717	-0.1656	2.2309	-0.00369022	0.0137836	-0.0151182	0.0119829	-0.005826	0.005375	0.0239949
1660	GCF_900130045.1	Leeuwenhoekiella_palythoae_strain_DSM_19859_whole_genome_shotgun_sequence	0	39.87	0.1181	-0.0396	-0.0324	0.0564	0.1245	0.065	-0.3237	2.0923	-0.00156619	0.00159638	0.00447984	0.00641035	-0.006055	0.005371	0.00813406
1661	GCF_001691195.1	Vibrio_lentus_strain_5F79_5F79_contig_101_whole_genome_shotgun_sequence	0	43.57	0.0854	-0.012	0.0178	0.0604	0.0863	0.063	-0.1392	1.2835	-0.0194749	0.00937809	0.0372596	0.0219676	0.000801	0.005371	0.0483536
1662	GCF_000091325.1	Shewanella_violacea_DSS12_DNA_complete_genome	1	44.72	0.0952	0.0061	0.018	0.0575	0.0954	0.0603	0.0642	1.2683	-0.00507756	0.0213184	0.0320452	0.0226597	0.002062	0.005369	0.0449512
1663	GCF_000242235.1	Stomatobaculum_longum_strain_ACC2_supercont1.1_whole_genome_shotgun_sequence	0	54.93	0.0933	-0.0604	0.0495	0.0255	0.1112	0.0557	-0.5745	0.4749	0.0355203	-0.074207	0.0317516	0.0189178	0.003083	0.005368	0.090191
1664	GCF_000144625.1	Clostridium_saccharolyticum_WM1_complete_genome	1	45	0.1442	-0.0721	-0.0345	0.0544	0.1612	0.0644	-0.4636	2.1357	0.0450418	-0.0583814	-0.0217731	0.0204343	-0.008895	0.00536	0.0795536
1665	GCF_000295715.1	Staphylococcus_arlettae_CVD059_SARL_c230_whole_genome_shotgun_sequence	0	33.36	0.1343	-0.0863	-0.0346	0.0621	0.1596	0.0711	-0.5709	2.0791	-0.0113909	-0.0102341	0.03293	-0.00822415	-0.010009	0.005359	0.0372359
1666	GCF_000982415.1	Kiloniella_litopenaei_strain_P1-1_contig2_whole_genome_shotgun_sequence	0	46.22	0.1231	0.0374	0.0259	0.0514	0.1286	0.0575	0.2949	1.1043	0.0288189	0.0445839	0.032883	0.0212451	0.005105	0.005356	0.0659613
1667	GCF_000179635.2	Ruminococcus_albus_7_complete_genome	1	43.65	0.1081	-0.0915	-0.0691	0.1081	0.1416	0.1283	-0.7024	2.14	0.00354495	-0.0705504	-0.050017	0.0699175	-0.017363	0.005355	0.111266
1668	GCF_001591585.1	Bacillus_circulans_NBRC_13626_whole_genome_shotgun_sequence	0	35.31	0.1683	-0.0833	-0.0551	0.0591	0.1878	0.0808	-0.4595	2.3213	0.0304045	-0.0176789	0.00324911	-0.00513317	-0.014195	0.005355	0.0356915
1669	GCF_000710775.1	Endozoicomonas_elysicola_strain_DSM_22380_scaffold00001_whole_genome_shotgun_sequence	0	46.63	0.1151	0.033	0.0011	0.0468	0.1198	0.0468	0.2796	1.5478	0.022458	0.0379878	0.00615261	0.0179257	0.001671	0.005353	0.0480273
1670	GCF_900156875.1	Bacillus_dakarensis_strain_Marseille-P3515_whole_genome_shotgun_sequence	0	37.53	0.1589	-0.0668	-0.0594	0.0587	0.1724	0.0835	-0.398	2.3626	0.0298793	-0.0130699	-0.011503	0.00140118	-0.013361	0.005352	0.0346104
1671	GCF_000423305.1	Legionella_moravica_DSM_19234_G543DRAFT_scaffold00001.1_whole_genome_shotgun_sequence	0	39.82	0.0944	0.0043	0.0197	0.0575	0.0945	0.0608	0.0451	1.2416	-0.0254661	0.0457642	0.0568153	0.00735417	0.002101	0.005347	0.0776205
1672	GCF_900128415.1	Anaerococcus_sp._Marseille-P2765_strain_Marseille-P2765T_genome_assembly_chromosome:_contig00001	0	34.58	0.1393	-0.1398	-0.1066	0.1454	0.1974	0.1803	-0.7872	2.2036	-0.00151378	-0.0702688	-0.0448139	0.0788866	-0.035182	0.005346	0.114767
1673	GCF_001895085.1	Mariprofundus_micogutta_strain_ET2_whole_genome_shotgun_sequence	0	48.98	0.1299	0.0324	0.0074	0.0429	0.1339	0.0436	0.2446	1.4012	0.0466525	0.0248005	0.0013884	0.0213662	0.002348	0.005341	0.0570084
1674	GCF_001026905.1	Kiloniella_spongiae_strain_MEBiC09566_contig2_whole_genome_shotgun_sequence	0	45.07	0.1269	0.0438	0.0247	0.0506	0.1342	0.0563	0.3322	1.1169	0.0280216	0.0571436	0.0370974	0.016853	0.005343	0.005337	0.0755701
1675	GCF_000164675.2	Streptococcus_parasanguinis_ATCC_15912_complete_genome	1	41.72	0.0846	-0.0396	0.0434	0.0427	0.0934	0.0609	-0.4377	0.7776	-0.0276705	-0.00831277	0.0715697	-0.00151103	0.001979	0.005331	0.0771963
1676	GCF_001742285.1	Enterococcus_rivorum_strain_LMG_25899_1_whole_genome_shotgun_sequence	0	34.65	0.1763	-0.078	-0.0263	0.0418	0.1928	0.0494	-0.4166	2.1314	0.0357661	-0.00884376	0.0351565	-0.0244947	-0.007893	0.005326	0.0565101
1677	GCF_000381005.1	Selenomonas_bovis_DSM_23594_F599DRAFT_scaffold00001.1_whole_genome_shotgun_sequence	0	59.53	0.0573	-0.0263	0.0975	0.0482	0.063	0.1088	-0.4295	0.4593	0.0170844	-0.0376692	0.0730056	0.0393669	0.004322	0.005324	0.0926845
1678	GCF_900095795.1	Petrimonas_mucosa_isolate_ING2-E5A_genome_assembly_chromosome:_I	0	47.97	0.0803	-0.0642	-0.0351	0.0943	0.1028	0.1007	-0.6747	1.9271	-0.00698518	-0.0663896	-0.0363563	0.0696113	-0.008876	0.005318	0.103072
1679	GCF_000740055.1	Lactobacillus_oryzae_JCM_18671_strain_SG293_whole_genome_shotgun_sequence	0	42.88	0.0991	-0.0395	0.0578	0.0306	0.1067	0.0654	-0.3793	0.4865	-0.00853325	-0.0144261	0.0805082	-0.00998768	0.004524	0.005317	0.0828388
1680	GCF_000621685.1	Legionella_sainthelensi_ATCC_35248_T425DRAFT_scaffold00001.1_C_whole_genome_shotgun_sequence	0	37.06	0.1006	-0.0096	0.0046	0.0524	0.1011	0.0526	-0.0947	1.4834	-0.0302996	0.0466476	0.0547098	-0.0063669	-3.9e-05	0.005317	0.07828
1681	GCF_001298735.1	Propionispora_sp._2/2-37_whole_genome_shotgun_sequence	0	45.55	0.1443	-0.0187	0.024	0.0337	0.1455	0.0414	-0.1286	0.9516	0.0473405	-0.00792737	0.0341374	0.00145228	0.002839	0.005314	0.0589189
1682	GCF_000160635.1	Oribacterium_sinus_F0268_SCAFFOLD2_whole_genome_shotgun_sequence	0	41.78	0.1662	-0.0533	-0.0366	0.0437	0.1745	0.057	-0.3104	2.2679	0.0541693	-0.0223341	-0.00871276	-0.000323614	-0.008412	0.005312	0.0592381
1683	GCF_900156145.1	Chryseobacterium_indoltheticum_strain_ATCC_27950_whole_genome_shotgun_sequence	0	34.15	0.1265	-0.0809	-0.0756	0.0904	0.1501	0.1178	-0.5693	2.2676	-0.0160328	-0.00906562	-0.0117894	0.0225435	-0.016877	0.005309	0.0314076
1684	GCF_000380145.1	Streptococcus_thoraltensis_DSM_12221_A3IADRAFT_scaffold_0.1_whole_genome_shotgun_sequence	0	38.4	0.0992	-0.0224	0.0473	0.0428	0.1017	0.0638	-0.2225	0.7365	-0.0263427	0.0266701	0.0911009	-0.0117813	0.003725	0.005309	0.0992139
1685	GCF_900128965.1	Ferrithrix_thermotolerans_DSM_19514_whole_genome_shotgun_sequence	0	50.8	0.1062	0.0319	0.0167	0.0549	0.1109	0.0574	0.2921	1.275	0.0326508	0.0159043	0.00500833	0.0503386	0.003531	0.005297	0.0622742
1686	GCF_001435505.1	Lactobacillus_futsaii_JCM_17355_NODE_326_whole_genome_shotgun_sequence	0	35.73	0.1295	-0.0418	0.0128	0.0368	0.136	0.0389	-0.3122	1.2367	-0.00671648	0.0215714	0.0691717	-0.0261213	0.000116	0.005296	0.0773142
1687	GCF_002014765.1	Moraxella_lincolnii_strain_CCUG_9405_CCUG9405T_R1__paired__trimmed__paired__contig_4_whole_genome_shotgun_sequence	0	42.72	0.0694	-0.0306	0.0197	0.0676	0.0759	0.0704	-0.4158	1.2868	-0.0388729	-0.00466906	0.0431616	0.0265125	-0.000702	0.005294	0.0640214
1688	GCF_900119495.1	Arcanobacterium_urinimassiliense_strain_Marseille-P3248_whole_genome_shotgun_sequence	0	48.57	0.1141	-0.0094	0.0023	0.0462	0.1145	0.0463	-0.0824	1.5214	0.0292134	-0.0148034	-0.00178125	0.0233855	-0.000175	0.005293	0.0402817
1689	GCF_000526655.1	Bacillus_ginsengihumi_J57_BacgiDRAFT_scaffold_0.1_C_whole_genome_shotgun_sequence	0	35.79	0.1516	-0.0698	-0.0421	0.0543	0.1669	0.0687	-0.4317	2.2301	0.0156234	-0.00674994	0.0139892	-0.00843385	-0.01017	0.005292	0.0235898
1690	GCF_000621445.1	Bacillus_bogoriensis_ATCC_BAA-922_T323DRAFT_scaffold00001.1_whole_genome_shotgun_sequence	0	36.72	0.1646	-0.0717	-0.0379	0.0486	0.1796	0.0617	-0.411	2.2329	0.0323412	-0.0136313	0.0138106	-0.0112289	-0.00973	0.005287	0.0393521
1691	GCF_000737665.1	Chryseobacterium_formosense_strain_LMG_24722_contig01_whole_genome_shotgun_sequence	0	34.8	0.1228	-0.078	-0.0765	0.0917	0.1455	0.1194	-0.5659	2.2665	-0.0171343	-0.00964721	-0.0157497	0.0258738	-0.016551	0.005286	0.0361132
1692	GCF_001467695.1	Legionella_gratiana_strain_Lyon_8420412_Lgra_ctg029_whole_genome_shotgun_sequence	0	36.77	0.1055	-0.0019	0.0026	0.05	0.1055	0.0501	-0.0181	1.5198	-0.0265589	0.0559009	0.0540752	-0.00967274	0.000174	0.005283	0.0827525
1693	GCF_001712855.1	Pasteurellaceae_bacterium_NI1060_genome	0	40.26	0.1179	-0.0265	-0.0235	0.0501	0.1208	0.0553	-0.221	2.0089	-0.000207102	0.0126074	0.0115437	0.00132855	-0.004091	0.005281	0.0171468
1694	GCF_000018025.1	Shewanella_sediminis_HAW-EB3_complete_genome	1	46.08	0.0973	0.0086	-0.0009	0.0542	0.0977	0.0542	0.0881	1.5869	0.00245925	0.0165338	0.0067421	0.0236078	0.000381	0.005278	0.0297018
1695	GCF_000007905.1	Helicobacter_hepaticus_ATCC_51449_complete_genome	1	35.93	0.1413	-0.0239	-0.0502	0.0459	0.1433	0.068	-0.1677	2.4015	0.00588305	0.0384002	0.00523004	-0.0163965	-0.008191	0.005277	0.0424898
1696	GCF_900167405.1	Globicatella_sulfidifaciens_DSM_15739_whole_genome_shotgun_sequence	0	35.46	0.1397	-0.0567	-0.0138	0.0434	0.1507	0.0455	-0.3856	1.8786	0.00240415	0.00811764	0.0438429	-0.0203646	-0.004383	0.005274	0.0490774
1697	GCF_000421345.1	Treponema_bryantii_NK4A124_G626DRAFT_scaffold00001.1_C_whole_genome_shotgun_sequence	0	40.17	0.0825	-0.0339	0.0052	0.0617	0.0892	0.0619	-0.3895	1.4874	-0.0359669	0.00568949	0.0406674	0.0126474	-0.001664	0.005267	0.0560338
1698	GCF_000688335.1	Sediminibacter_sp._Hel_I_10_P176DRAFT_scf7180000000002_quiver_dupTrim_6579.1_C_whole_genome_shotgun_sequence	0	36.99	0.116	-0.0514	-0.0363	0.0615	0.1269	0.0714	-0.417	2.1043	-0.0151794	0.00522251	0.0141394	0.00251444	-0.00737	0.005265	0.0215391
1699	GCF_001636335.1	Bacillus_horneckiae_strain_FJAT-2351_Scaffold1_whole_genome_shotgun_sequence	0	37.41	0.1616	-0.0723	-0.0661	0.0621	0.177	0.0907	-0.4208	2.3867	0.0320996	-0.0179271	-0.0176381	0.00442635	-0.015165	0.005265	0.0410178
1700	GCF_001679225.1	Moraxella_lacunata_strain_CCUG_57757A_contig_18_whole_genome_shotgun_sequence	0	42.16	0.0816	-0.0359	0.0121	0.0592	0.0892	0.0604	-0.4145	1.3687	-0.0289116	-0.00696954	0.0381981	0.0163633	-0.001135	0.005265	0.051101
1701	GCF_000278135.1	Bartonella_washoensis_Sb944nv_supercont1.1_whole_genome_shotgun_sequence	0	37.36	0.1699	0.0565	0.0319	0.0416	0.179	0.0524	0.3208	0.916	0.0401997	0.111141	0.0805974	-0.0162298	0.007774	0.005263	0.143971
1702	GCF_000498355.1	Clostridium_sp._Ade.TY_contig3_whole_genome_shotgun_sequence	0	26.51	0.3268	-0.1436	-0.1099	0.0644	0.3569	0.1274	-0.4142	2.6115	0.153725	-0.0308435	-0.010119	-0.0273207	-0.045155	0.005259	0.159473
1703	GCF_000970775.1	Lactobacillus_melliventris_strain_Hma8_Hma8_scaffold3_whole_genome_shotgun_sequence	0	35.52	0.1125	-0.0374	-0.0202	0.0534	0.1185	0.0571	-0.3206	1.9316	-0.024556	0.0270963	0.0371604	-0.0101772	-0.004263	0.005256	0.0531194
1704	GCF_001741975.1	Oceanobacillus_sp._E9_contig_4_whole_genome_shotgun_sequence	0	35.11	0.1736	-0.0796	-0.0732	0.0638	0.191	0.0971	-0.4297	2.4248	0.034905	-0.0129077	-0.0139093	-0.00105788	-0.017787	0.005251	0.0397436
1705	GCF_001373435.1	Sporomusa_sp._An4_isolate_Sporomusa_ovata_strain_An4_whole_genome_shotgun_sequence	0	42.65	0.1309	-0.0213	0.0078	0.0388	0.1326	0.0396	-0.161	1.3738	0.0223473	0.00500588	0.0315911	-0.0025061	0.000189	0.00525	0.0390991
1706	GCF_000513095.1	Bacillus_wakoensis_JCM_9140_whole_genome_shotgun_sequence	0	37.81	0.1606	-0.0669	-0.0438	0.0509	0.174	0.0672	-0.3947	2.281	0.0326986	-0.0146697	0.00277868	-0.00552422	-0.010438	0.005249	0.0363681
1707	GCF_000711195.1	Thiomicrospira_pelophila_DSM_1534_N746DRAFT_scf7180000000002_quiver_dupTrim_9340.1_C_whole_genome_shotgun_sequence	0	44.46	0.1301	0.0146	0.0235	0.043	0.1309	0.049	0.1117	1.0708	0.0287831	0.031211	0.0387693	0.00734758	0.003682	0.005249	0.0579624
1708	GCF_001468085.1	Legionella_waltersii_strain_ATCC_51914_Lwal_ctg060_whole_genome_shotgun_sequence	0	39.06	0.0961	-0.0298	-0.0003	0.0547	0.1006	0.0547	-0.3011	1.5765	-0.0268043	0.015735	0.0403935	0.00218025	-0.001662	0.005246	0.0510142
1709	GCF_000246835.1	Streptococcus_infantarius_subsp._infantarius_CJ18_complete_genome	1	37.56	0.1018	-0.0173	0.0322	0.0461	0.1032	0.0562	-0.1683	0.961	-0.0271008	0.0362694	0.0799557	-0.0111051	0.002478	0.005245	0.0925536
1710	GCF_000020985.1	Thermodesulfovibrio_yellowstonii_DSM_11347_chromosome_complete_genome	1	34.13	0.1609	-0.0879	-0.1227	0.0996	0.1834	0.1581	-0.4999	2.4598	0.0182873	-0.0159585	-0.0587953	0.031681	-0.028502	0.005243	0.071061
1711	GCF_900089745.1	Marinomonas_spartinae_strain_CECT_8887_whole_genome_shotgun_sequence	0	43.8	0.1293	0.0367	0.048	0.0542	0.1344	0.0724	0.2762	0.8451	0.0253446	0.0568461	0.0663767	0.016486	0.008199	0.005242	0.0924743
1712	GCF_001721685.1	Bacillus_beveridgei_strain_MLTeJB_complete_genome	0	46.08	0.124	-0.0633	-0.0137	0.0492	0.1392	0.0511	-0.4721	1.8419	0.0291593	-0.0553662	-0.0060579	0.0186078	-0.004815	0.005239	0.0655639
1713	GCF_000702905.1	Mitsuokella_jalaludinii_DSM_13811_T518DRAFT_scaffold00001.1_C_whole_genome_shotgun_sequence	0	59.15	0.0036	-0.0688	0.0723	0.0737	0.0689	0.1032	-1.5181	0.7951	-0.0380665	-0.0803706	0.0483629	0.0650528	-0.004805	0.005238	0.12033
1714	GCF_001045465.1	Chryseobacterium_angstadtii_strain_KM_contig03_whole_genome_shotgun_sequence	0	37.72	0.0965	-0.0909	-0.0409	0.0928	0.1325	0.1014	-0.7554	1.9857	-0.0317611	-0.0381876	0.00610241	0.0360947	-0.012371	0.005237	0.0617019
1715	GCF_000385925.1	Streptococcus_oligofermentans_AS_1.3089_complete_genome	0	42.07	0.1048	-0.0189	0.0354	0.0436	0.1065	0.0561	-0.1781	0.8884	-0.00607135	0.0105125	0.0619219	0.000482223	0.002887	0.005231	0.0631025
1716	GCF_002009015.1	Microbulbifer_mangrovi_strain_DD-13_1270_whole_genome_shotgun_sequence	0	56.72	0.0685	0.0162	0.0365	0.085	0.0704	0.0925	0.2326	1.1653	0.017555	0.00334163	0.0161265	0.0775419	0.003878	0.005229	0.0811921
1717	GCF_000315445.1	Alloiococcus_otitis_ATCC_51267_supercont1.1_whole_genome_shotgun_sequence	0	43.99	0.0261	-0.0614	0.0604	0.0582	0.0667	0.0838	-1.1682	0.767	-0.0770958	-0.0422716	0.0778822	0.0210795	-0.001995	0.005228	0.119334
1718	GCF_000185305.1	Aggregatibacter_segnis_ATCC_33393_SCAFFOLD1_whole_genome_shotgun_sequence	0	42.04	0.1021	-0.0132	0.0011	0.051	0.103	0.051	-0.1285	1.5497	-0.00889128	0.0163732	0.0277631	0.00778852	-0.000563	0.005225	0.0343306
1719	GCF_001895285.1	Marinilactibacillus_sp._15R_complete_genome	0	35.45	0.1562	-0.094	-0.0534	0.0656	0.1823	0.0846	-0.542	2.254	0.0188642	-0.0291288	0.00428996	0.00180413	-0.014505	0.005224	0.0350143
1720	GCF_900176075.1	Pasteurella_testudinis_DSM_23072_whole_genome_shotgun_sequence	0	47.59	0.099	-0.0161	-0.0028	0.0532	0.1003	0.0533	-0.1613	1.6243	0.0101957	-0.0162542	-0.00226724	0.0273244	-0.001139	0.005221	0.0334651
1721	GCF_000515275.1	Methylophilus_sp._5_scaffold1_whole_genome_shotgun_sequence	0	50.25	0.089	0.015	0.0119	0.0606	0.0902	0.0618	0.1667	1.3766	0.0133507	-0.00128718	0.00101492	0.0563077	0.001969	0.005216	0.0578921
1722	GCF_001610955.1	Geobacillus_thermoleovorans_strain_KCTC_3570_complete_genome	0	52.39	0.1053	-0.0349	-0.0038	0.0508	0.1109	0.0509	-0.3198	1.646	0.0378219	-0.0500531	-0.0178234	0.0454606	-0.002174	0.005215	0.0794993
1723	GCF_000430885.1	Desulfotomaculum_alcoholivorax_DSM_16058_H569DRAFT_scaffold00001.1_C_whole_genome_shotgun_sequence	0	46.94	0.1141	-0.048	-0.0472	0.0655	0.1237	0.0808	-0.3983	2.1952	0.0226972	-0.0446726	-0.0436069	0.0375941	-0.00853	0.005207	0.0763262
1724	GCF_900141795.1	Sulfurivirga_caldicuralii_strain_DSM_17737_whole_genome_shotgun_sequence	0	59.2	0.0709	0.002	0.0562	0.0751	0.0709	0.0938	0.0289	0.928	0.0294244	-0.00954409	0.0321895	0.0664284	0.004139	0.005206	0.0800361
1725	GCF_000026745.1	Streptococcus_suis_BM407_chromosome_complete_genome	1	41.06	0.1085	-0.0207	0.0393	0.0405	0.1104	0.0564	-0.1882	0.8012	-0.00640898	0.0141224	0.0705771	-0.00577259	0.003421	0.005205	0.0724912
1726	GCF_000380105.1	Streptococcus_orisratti_DSM_15617_A3I7DRAFT_scaffold_0.1_whole_genome_shotgun_sequence	0	38.68	0.1	-0.0132	0.0225	0.049	0.1009	0.054	-0.1308	1.14	-0.0244234	0.0343704	0.0649826	-0.00470671	0.001609	0.005202	0.0776061
1727	GCF_001563495.1	Chryseobacterium_kwangjuense_strain_KJ1R5_scaffold_1_whole_genome_shotgun_sequence	0	38.5	0.0954	-0.0927	-0.0426	0.096	0.133	0.105	-0.7711	1.9889	-0.029743	-0.0441655	0.000730039	0.041731	-0.012964	0.005201	0.0676554
1728	GCF_001999285.1	Rodentibacter_genomosp._1_strain_ppn416_contig_9_whole_genome_shotgun_sequence	0	40	0.1151	-0.0072	-0.0149	0.0461	0.1153	0.0484	-0.0621	1.8836	-0.00404649	0.0333001	0.0213678	-0.00348358	-0.002045	0.005197	0.0399247
1729	GCF_000686125.1	Ruminococcus_sp._NK3A76_CD05DRAFT_scf7180000000012_quiver_dupTrim_1992.2_C_whole_genome_shotgun_sequence	0	46.95	0.0794	-0.11	-0.0522	0.1377	0.1356	0.1472	-0.9455	1.9331	-0.0119628	-0.106726	-0.048654	0.109825	-0.019282	0.005191	0.161128
1730	GCF_002019605.1	Bacillus_alkalinitrilicus_strain_DSM_22532_Scaffold1_whole_genome_shotgun_sequence	0	36.7	0.1556	-0.072	-0.0496	0.0563	0.1715	0.075	-0.4332	2.2932	0.0232612	-0.0138242	0.00220475	-0.00359139	-0.011772	0.005189	0.0273853
1731	GCF_001262035.1	Aggregatibacter_aphrophilus_strain_W10433_complete_genome	0	42.34	0.1033	-0.0086	-0.003	0.0505	0.1037	0.0506	-0.0834	1.6311	-0.00649198	0.0193663	0.0222507	0.00822559	-0.000751	0.005188	0.0313042
1732	GCF_000311985.1	Kallipyga_massiliensis_ph2_whole_genome_shotgun_sequence	0	50.83	0.0305	-0.0477	0.0711	0.0589	0.0566	0.0924	-1.0019	0.6917	-0.0429347	-0.0636798	0.0593643	0.0543239	-0.00064	0.005187	0.111237
1733	GCF_001601555.1	Enterococcus_pernyi_strain_Shenyang_Scaffold1_whole_genome_shotgun_sequence	0	38.29	0.1149	-0.0942	-0.0062	0.0503	0.1486	0.0507	-0.6869	1.6944	-0.0110825	-0.0445407	0.0381188	-0.0046249	-0.005454	0.005187	0.0598425
1734	GCF_000733845.1	Geobacillus_vulcani_PSS1_N685DRAFT_scf7180000000002_quiver.1_C_whole_genome_shotgun_sequence	0	52.4	0.1087	-0.0295	0.0057	0.0461	0.1126	0.0465	-0.2653	1.4476	0.04126	-0.0446478	-0.00833811	0.0407557	-0.000742	0.005182	0.0736639
1735	GCF_001998885.1	Vagococcus_penaei_strain_CD276_complete_genome	0	35.06	0.1571	-0.0419	-0.0059	0.0346	0.1626	0.0351	-0.261	1.74	0.0182051	0.0250602	0.0536261	-0.0304141	-0.002378	0.005182	0.0689943
1736	GCF_001045435.1	Chryseobacterium_koreense_CCUG_49689_contig06_whole_genome_shotgun_sequence	0	40.25	0.0841	-0.0931	-0.0369	0.1023	0.1254	0.1088	-0.8363	1.9166	-0.0340471	-0.053939	-0.00180926	0.0534973	-0.012624	0.00517	0.0832698
1737	GCF_001317355.1	Oxobacter_pfennigii_strain_DSM_3222_OXPF_contig000039_whole_genome_shotgun_sequence	0	38.9	0.1469	-0.1092	-0.0696	0.0869	0.1831	0.1113	-0.6394	2.2458	0.0233561	-0.062808	-0.0281532	0.0338805	-0.019713	0.005169	0.0801925
1738	GCF_000341545.2	Nitrospina_gracilis_3/211_whole_genome_shotgun_sequence	0	56.02	0.0392	-0.0579	0.0231	0.0976	0.0699	0.1003	-0.9756	1.3383	-0.0144178	-0.0711293	0.00375307	0.0904844	-0.004743	0.005163	0.116055
1739	GCF_000757725.1	Sphingobacterium_deserti_strain_ACCC_05744_h2623_whole_genome_shotgun_sequence	0	42.61	0.095	-0.0406	-0.0456	0.0738	0.1033	0.0868	-0.4036	2.1244	-0.0137126	-0.0140799	-0.0216205	0.032369	-0.007329	0.005162	0.0436059
1740	GCF_000712165.1	Ureaplasma_canigenitalium_ATCC_51252_T416DRAFT_scaffold00001.1_whole_genome_shotgun_sequence	0	31.83	0.0539	-0.0632	-0.0081	0.1053	0.083	0.1056	-0.8642	1.648	-0.0979073	0.021061	0.0666335	0.0301968	-0.007089	0.005162	0.124021
1741	GCF_000622165.1	Mycoplasma_molare_ATCC_27746_BU19DRAFT_scaffold00001.1_C_whole_genome_shotgun_sequence	0	25.09	0.1535	-0.1387	-0.1203	0.1423	0.2069	0.1864	-0.735	2.2725	-0.0252515	-0.0183376	-0.0138334	0.0461439	-0.038205	0.005154	0.057398
1742	GCF_001806805.1	Aerococcus_sp._HMSC23C02_Scaffold1125_whole_genome_shotgun_sequence	0	47.24	0.0424	-0.032	0.0718	0.067	0.0532	0.0982	-0.6468	0.751	-0.0478035	-0.0302795	0.0739806	0.0400311	0.000899	0.005145	0.101379
1743	GCF_001412215.1	Pedobacter_sp._Hv1_Contig01_whole_genome_shotgun_sequence	0	37.06	0.1021	-0.0669	-0.0375	0.0749	0.1221	0.0838	-0.5799	2.0346	-0.0287996	-0.0106524	0.0126098	0.0161331	-0.008839	0.005144	0.0369077
1744	GCF_000761135.1	Lactobacillus_sp._wkB8_complete_genome	0	36.7	0.1062	-0.0425	-0.02	0.0564	0.1144	0.0599	-0.3807	1.9121	-0.0261388	0.0156758	0.0318047	-0.00349139	-0.004527	0.005141	0.0441893
[truncated: 5,994 more rows]
