# Supplementary material for: Novel metrics for quantifying bacterial genome composition skews
Source: BMC Genomics. 2018 Jul 11;19:528. doi: 10.1186/s12864-018-4913-5 (PMC6042203; doi:10.1186/s12864-018-4913-5)
Supplement: Supplementary file 3 — Table S2. (a) Summary of outliers counted by genus. (b-d) Lists of 7738 bacterial genomes sorted by dot-skew, cross-skew, and residual skew, respectively, with outliers indicated in red (positive outlier) or blue (negative outlier). (e) Summary of the derivation of the statistical thresholds. (XLSX 1059 kb) [file 12864_2018_4913_MOESM3_ESM.xlsx]

## Sheet: Summary
Genus	Species	Outliers						Excluding Dot (-)
		No	Dot (-)	Dot (+)	Cross (-)	Cross (+)	Residual (+)	Enrichment	Exp	Chisq
Borrelia	18	0	0	16	0	18	18	23.3343	2.22848	1111.61
Borreliella	5	0	0	4	0	5	5	22.6163	0.619023	289.247
Blochmannia	6	0	0	4	0	6	4	18.8469	0.742828	236.599
Bacteroides	44	0	8	0	0	41	0	7.52652	5.4474	232.035
Ehrlichia	7	0	1	0	0	7	7	16.1545	0.866632	199.029
Lachnospiraceae	32	3	20	0	0	22	1	5.80552	3.96175	91.4887
Eubacterium	31	3	23	0	0	19	3	5.73224	3.83794	85.9472
Chlamydia	11	2	0	9	0	0	3	8.81154	1.36185	83.1003
Phytoplasma	10	0	6	0	0	3	8	8.88497	1.23805	76.9727
Leptotrichia	7	0	7	0	0	4	5	10.385	0.866632	76.3319
Buchnera	9	0	7	0	0	9	1	8.97472	1.11424	70.8614
Thermoanaerobacter	15	0	15	0	0	13	0	7.00028	1.85707	66.8607
Neoehrlichia	1	0	0	1	0	1	1	24.2317	0.123805	66.819
Neokomagataea	1	0	0	1	1	0	1	24.2317	0.123805	66.819
Rappaport	1	0	0	1	0	1	1	24.2317	0.123805	66.819
Rubritalea	1	0	0	1	0	1	1	24.2317	0.123805	66.819
Verrucomicrobiae	1	0	0	1	0	1	1	24.2317	0.123805	66.819
Thermosipho	5	0	5	0	0	5	2	11.3081	0.619023	65.776
Clostridium	140	23	113	0	1	44	4	2.82704	17.3326	57.8574
Arthromitus	2	0	0	0	0	2	2	16.1545	0.247609	56.8656
Campylobacter	27	0	27	0	0	17	0	5.08567	3.34272	55.7992
Brachyspira	8	0	8	0	0	8	0	8.07724	0.990437	49.6084
Francisella	10	0	10	0	0	9	0	7.26952	1.23805	48.6637
Thiomicrospira	10	3	0	2	0	7	0	7.26952	1.23805	48.6637
Flavobacterium	59	2	53	0	0	26	0	3.55946	7.30447	47.8505
Kinetoplastibacterium	5	0	3	0	0	5	1	9.69269	0.619023	46.7752
Arenibacter	7	0	7	0	0	7	0	8.07724	0.866632	43.4073
Myroides	7	0	7	0	0	7	0	8.07724	0.866632	43.4073
Hippea	4	0	4	0	0	4	1	10.0966	0.495218	40.978
Anaplasma	3	0	3	0	0	3	1	10.7697	0.371414	35.45
Caloranaerobacter	3	0	3	0	0	3	1	10.7697	0.371414	35.45
Cetobacterium	3	0	3	0	1	0	3	10.7697	0.371414	35.45
Caloramator	5	0	5	0	0	5	0	8.07724	0.619023	31.0052
Thermoanaerobacterium	5	0	5	0	0	5	0	8.07724	0.619023	31.0052
Piscirickettsia	2	0	0	2	0	1	0	12.1159	0.247609	30.5952
Prosthecochloris	2	0	0	2	0	1	0	12.1159	0.247609	30.5952
Saccharibacter	2	0	0	2	1	0	0	12.1159	0.247609	30.5952
Bombella	1	0	0	1	1	0	0	16.1545	0.123805	28.4328
Clostridiisalibacter	1	0	1	0	0	1	1	16.1545	0.123805	28.4328
Halonatronum	1	0	1	0	0	1	1	16.1545	0.123805	28.4328
Mobilibacterium	1	0	1	0	0	1	1	16.1545	0.123805	28.4328
Thermosulfidibacter	1	0	1	0	0	1	1	16.1545	0.123805	28.4328
Youngiibacter	1	0	1	0	0	1	1	16.1545	0.123805	28.4328
Fusobacterium	15	0	15	0	2	1	6	4.84635	1.85707	27.4742
Bacteriovorax	4	0	1	0	0	4	0	8.07724	0.495218	24.8042
Neorickettsia	4	0	0	0	0	4	0	8.07724	0.495218	24.8042
Dysgonomonas	6	0	6	0	0	5	0	6.73104	0.742828	24.398
Gemella	6	0	6	0	0	5	0	6.73104	0.742828	24.398
Aquimarina	11	0	11	0	0	7	0	5.14006	1.36185	23.3423
Peptoniphilus	17	1	14	0	0	9	0	4.27619	2.10468	22.5904
Blautia	9	2	3	0	0	6	0	5.38483	1.11424	21.4232
Prochlorococcus	12	0	11	1	0	6	0	4.71173	1.48566	20.4677
Cellulophaga	7	0	7	0	0	5	0	5.76946	0.866632	19.7139
Parabacteroides	7	2	0	0	0	5	0	5.76946	0.866632	19.7139
Akkermansia	3	2	0	1	0	1	1	8.07724	0.371414	18.6031
Algibacter	3	0	3	0	0	3	0	8.07724	0.371414	18.6031
Anaerostipes	3	0	3	0	1	2	0	8.07724	0.371414	18.6031
Butyricimonas	3	0	0	0	0	3	0	8.07724	0.371414	18.6031
Desulfurobacterium	3	0	3	0	0	2	1	8.07724	0.371414	18.6031
Mangrovimonas	3	0	1	0	0	3	0	8.07724	0.371414	18.6031
Neptuniibacter	3	1	0	1	0	2	0	8.07724	0.371414	18.6031
Peptostreptococcus	3	0	3	0	0	3	0	8.07724	0.371414	18.6031
Sulfurovum	3	0	3	0	0	3	0	8.07724	0.371414	18.6031
Roseburia	5	1	1	0	0	3	1	6.4618	0.619023	18.4662
Streptobacillus	5	0	5	0	0	4	0	6.4618	0.619023	18.4662
Butyrivibrio	10	2	6	0	0	6	0	4.84635	1.23805	18.3161
Maribacter	8	0	8	0	0	5	0	5.04828	0.990437	16.2318
Neisseria	21	12	2	1	0	5	3	3.46168	2.5999	15.755
Sphingobacterium	9	1	4	0	0	5	0	4.48736	1.11424	13.551
Dorea	4	0	4	0	0	3	0	6.05793	0.495218	12.669
Tamlana	4	1	1	0	0	3	0	6.05793	0.495218	12.669
Anaerosalibacter	2	0	2	0	0	2	0	8.07724	0.247609	12.4021
Bacteroidetes	2	0	1	0	0	2	0	8.07724	0.247609	12.4021
Barnesiella	2	1	0	1	0	1	0	8.07724	0.247609	12.4021
Caldanaerobius	2	0	2	0	0	2	0	8.07724	0.247609	12.4021
Cardiobacterium	2	0	2	0	0	0	2	8.07724	0.247609	12.4021
Coprobacter	2	0	0	0	0	2	0	8.07724	0.247609	12.4021
Dethiosulfovibrio	2	0	0	0	0	2	0	8.07724	0.247609	12.4021
Dictyoglomus	2	0	2	0	0	2	0	8.07724	0.247609	12.4021
Labilibacter	2	0	2	0	0	2	0	8.07724	0.247609	12.4021
Nitratiruptor	2	0	2	0	0	2	0	8.07724	0.247609	12.4021
Odoribacter	2	0	0	0	0	2	0	8.07724	0.247609	12.4021
Orenia	2	0	2	0	0	2	0	8.07724	0.247609	12.4021
Paraprevotella	2	0	0	0	0	2	0	8.07724	0.247609	12.4021
Parvimonas	2	0	2	0	0	2	0	8.07724	0.247609	12.4021
Peptoclostridium	2	0	2	0	0	1	1	8.07724	0.247609	12.4021
Photodesmus	2	0	0	0	0	2	0	8.07724	0.247609	12.4021
Reichenbachiella	2	0	1	0	0	2	0	8.07724	0.247609	12.4021
Sporanaerobacter	2	0	2	0	0	2	0	8.07724	0.247609	12.4021
Tepidibacter	2	0	2	0	0	1	1	8.07724	0.247609	12.4021
Thermanaerovibrio	2	1	0	0	0	1	1	8.07724	0.247609	12.4021
Tyzzerella	2	0	2	0	0	2	0	8.07724	0.247609	12.4021
Wenyingzhuangia	2	0	2	0	0	2	0	8.07724	0.247609	12.4021
Xylella	2	0	0	2	0	0	0	8.07724	0.247609	12.4021
Zobellia	2	0	1	0	0	2	0	8.07724	0.247609	12.4021
Helicobacter	29	9	15	1	0	9	0	2.78526	3.59033	11.4429
Caldicellulosiruptor	10	0	10	0	0	5	0	4.03862	1.23805	11.4312
Dialister	5	2	2	0	0	3	0	4.84635	0.619023	9.15806
Liberibacter	5	2	0	0	0	3	0	4.84635	0.619023	9.15806
Prevotella	56	23	25	0	0	12	2	2.01931	6.93306	7.20341
Coprococcus	3	0	2	0	0	2	0	5.38483	0.371414	7.14107
Fibrobacter	3	1	0	0	0	2	0	5.38483	0.371414	7.14107
Granulicatella	3	0	2	0	0	2	0	5.38483	0.371414	7.14107
Elizabethkingia	6	0	6	0	0	3	0	4.03862	0.742828	6.85869
Acetohalobium	1	0	1	0	0	1	0	8.07724	0.123805	6.20105
Acidimicrobium	1	0	0	0	1	0	0	8.07724	0.123805	6.20105
Alkalibacter	1	0	1	0	0	1	0	8.07724	0.123805	6.20105
Alkalitalea	1	0	0	0	0	1	0	8.07724	0.123805	6.20105
Anaeroarcus	1	0	0	1	0	0	0	8.07724	0.123805	6.20105
Anaerofustis	1	0	1	0	0	1	0	8.07724	0.123805	6.20105
Anaeromusa	1	0	0	1	0	0	0	8.07724	0.123805	6.20105
Anaerophaga	1	0	0	0	0	1	0	8.07724	0.123805	6.20105
Anaerosporobacter	1	0	1	0	0	1	0	8.07724	0.123805	6.20105
Anaerovorax	1	0	1	0	0	1	0	8.07724	0.123805	6.20105
Aquifex	1	0	1	0	0	0	1	8.07724	0.123805	6.20105
Azobacteroides	1	0	1	0	0	1	0	8.07724	0.123805	6.20105
Babela	1	0	1	0	0	1	0	8.07724	0.123805	6.20105
Bariatricus	1	0	0	0	0	1	0	8.07724	0.123805	6.20105
Bergeyella	1	0	1	0	0	1	0	8.07724	0.123805	6.20105
Bulleidia	1	0	0	0	0	1	0	8.07724	0.123805	6.20105
Caldanaerovirga	1	0	1	0	0	1	0	8.07724	0.123805	6.20105
Caldicoprobacter	1	0	1	0	0	1	0	8.07724	0.123805	6.20105
Caldisericum	1	0	1	0	0	1	0	8.07724	0.123805	6.20105
Calditerrivibrio	1	0	1	0	0	1	0	8.07724	0.123805	6.20105
Caminibacter	1	0	1	0	0	1	0	8.07724	0.123805	6.20105
Caminicella	1	0	1	0	0	1	0	8.07724	0.123805	6.20105
Casaltella	1	0	1	0	0	1	0	8.07724	0.123805	6.20105
Cecembia	1	0	1	0	0	1	0	8.07724	0.123805	6.20105
Chitinivibrio	1	0	0	1	0	0	0	8.07724	0.123805	6.20105
Coraliomargarita	1	0	0	1	0	0	0	8.07724	0.123805	6.20105
Criibacterium	1	0	1	0	0	1	0	8.07724	0.123805	6.20105
Culturomica	1	0	0	0	0	1	0	8.07724	0.123805	6.20105
Dasania	1	0	0	0	0	1	0	8.07724	0.123805	6.20105
Deferribacter	1	0	1	0	0	1	0	8.07724	0.123805	6.20105
Defluviitoga	1	0	1	0	0	1	0	8.07724	0.123805	6.20105
Denitrovibrio	1	0	1	0	0	1	0	8.07724	0.123805	6.20105
Desulfotalea	1	0	0	1	0	0	0	8.07724	0.123805	6.20105
Dethiosulfatibacter	1	0	1	0	0	1	0	8.07724	0.123805	6.20105
Dissulfuribacter	1	0	1	0	0	1	0	8.07724	0.123805	6.20105
Dubosiella	1	0	1	0	0	1	0	8.07724	0.123805	6.20105
Edaphobacter	1	0	0	1	0	0	0	8.07724	0.123805	6.20105
Ezakiella	1	0	1	0	0	1	0	8.07724	0.123805	6.20105
Fervidicella	1	0	1	0	0	1	0	8.07724	0.123805	6.20105
Fervidicola	1	0	1	0	0	1	0	8.07724	0.123805	6.20105
Filifactor	1	0	1	0	0	1	0	8.07724	0.123805	6.20105
Filimonas	1	0	0	0	0	1	0	8.07724	0.123805	6.20105
Finegoldia	1	0	1	0	0	1	0	8.07724	0.123805	6.20105
Flexistipes	1	0	1	0	0	1	0	8.07724	0.123805	6.20105
Gabonia	1	0	0	0	0	1	0	8.07724	0.123805	6.20105
Gabonibacter	1	0	0	0	0	1	0	8.07724	0.123805	6.20105
Gaetbulibacter	1	0	0	0	0	1	0	8.07724	0.123805	6.20105
Galbibacter	1	0	1	0	0	1	0	8.07724	0.123805	6.20105
Geofilum	1	0	0	0	0	1	0	8.07724	0.123805	6.20105
Halobacteroides	1	0	1	0	0	1	0	8.07724	0.123805	6.20105
Halothermothrix	1	0	1	0	0	1	0	8.07724	0.123805	6.20105
Hespellia	1	0	0	0	0	1	0	8.07724	0.123805	6.20105
Holdemanella	1	0	1	0	0	1	0	8.07724	0.123805	6.20105
Hydrogenivirga	1	0	1	0	0	0	1	8.07724	0.123805	6.20105
Hydrogenovibrio	1	0	0	0	0	1	0	8.07724	0.123805	6.20105
Ilyobacter	1	0	1	0	0	1	0	8.07724	0.123805	6.20105
Imtechella	1	0	0	0	0	1	0	8.07724	0.123805	6.20105
Johnsonella	1	0	1	0	0	1	0	8.07724	0.123805	6.20105
Lachnobacterium	1	0	1	0	0	1	0	8.07724	0.123805	6.20105
Lebetimonas	1	0	1	0	0	1	0	8.07724	0.123805	6.20105
Lentisphaera	1	0	0	0	0	1	0	8.07724	0.123805	6.20105
Listeriaceae	1	0	0	0	0	1	0	8.07724	0.123805	6.20105
Lutispora	1	0	1	0	0	1	0	8.07724	0.123805	6.20105
Mahella	1	0	1	0	0	1	0	8.07724	0.123805	6.20105
Maledivibacter	1	0	1	0	0	1	0	8.07724	0.123805	6.20105
Marinagarivorans	1	0	0	1	0	0	0	8.07724	0.123805	6.20105
Marinifilum	1	0	1	0	0	1	0	8.07724	0.123805	6.20105
Marinilabilia	1	0	0	0	0	1	0	8.07724	0.123805	6.20105
Mariniphaga	1	0	1	0	0	1	0	8.07724	0.123805	6.20105
Mediterranea	1	0	0	0	0	1	0	8.07724	0.123805	6.20105
Millionella	1	0	0	0	0	0	1	8.07724	0.123805	6.20105
Nautilia	1	0	1	0	0	1	0	8.07724	0.123805	6.20105
Niameybacter	1	0	0	1	0	0	0	8.07724	0.123805	6.20105
Occidentia	1	0	0	0	0	1	0	8.07724	0.123805	6.20105
Ochrovirga	1	0	1	0	0	1	0	8.07724	0.123805	6.20105
Oleiphilus	1	0	0	0	0	1	0	8.07724	0.123805	6.20105
Olivibacter	1	0	0	0	0	1	0	8.07724	0.123805	6.20105
Paeniclostridium	1	0	1	0	1	0	0	8.07724	0.123805	6.20105
Pajaroellobacter	1	0	0	1	0	0	0	8.07724	0.123805	6.20105
Parasporobacterium	1	0	1	0	0	1	0	8.07724	0.123805	6.20105
Peptoanaerobacter	1	0	1	0	0	1	0	8.07724	0.123805	6.20105
Peptoniphilaceae	1	0	0	0	0	1	0	8.07724	0.123805	6.20105
Persicobacter	1	0	0	0	0	1	0	8.07724	0.123805	6.20105
Phocaeicola	1	0	0	0	0	1	0	8.07724	0.123805	6.20105
Proteocatella	1	0	1	0	0	1	0	8.07724	0.123805	6.20105
Pseudobacteroides	1	0	1	0	0	1	0	8.07724	0.123805	6.20105
Pseudozobellia	1	0	0	0	0	1	0	8.07724	0.123805	6.20105
Psychrilyobacter	1	0	1	0	0	1	0	8.07724	0.123805	6.20105
Rickettsiales	1	0	1	0	0	1	0	8.07724	0.123805	6.20105
Romboutsia	1	0	1	0	1	0	0	8.07724	0.123805	6.20105
Ruminobacter	1	0	0	0	0	1	0	8.07724	0.123805	6.20105
Saccharibacteria	1	0	0	0	0	1	0	8.07724	0.123805	6.20105
Saccharicrinis	1	0	0	0	0	1	0	8.07724	0.123805	6.20105
Saccharophagus	1	0	0	0	0	1	0	8.07724	0.123805	6.20105
Sanguibacteroides	1	0	0	0	0	1	0	8.07724	0.123805	6.20105
Schwartzia	1	0	0	0	0	1	0	8.07724	0.123805	6.20105
Selenihalanaerobacter	1	0	1	0	0	1	0	8.07724	0.123805	6.20105
Sinomicrobium	1	0	0	0	0	1	0	8.07724	0.123805	6.20105
Sphingobacteriaceae	1	0	0	0	0	1	0	8.07724	0.123805	6.20105
Sporocytophaga	1	0	1	0	0	1	0	8.07724	0.123805	6.20105
Succinivibrionaceae	1	0	0	0	0	1	0	8.07724	0.123805	6.20105
Thermanaerothrix	1	0	0	0	1	0	0	8.07724	0.123805	6.20105
Thermobrachium	1	0	1	0	0	1	0	8.07724	0.123805	6.20105
Thermodesulfobium	1	0	1	0	0	1	0	8.07724	0.123805	6.20105
Thermomicrobium	1	0	0	0	1	0	0	8.07724	0.123805	6.20105
Thermophagus	1	0	0	0	0	1	0	8.07724	0.123805	6.20105
Thermosyntropha	1	0	0	0	0	1	0	8.07724	0.123805	6.20105
Thermovenabulum	1	0	1	0	0	1	0	8.07724	0.123805	6.20105
Thermovirga	1	0	1	0	0	1	0	8.07724	0.123805	6.20105
Tidjanibacter	1	0	0	0	0	1	0	8.07724	0.123805	6.20105
Traorella	1	0	1	0	0	1	0	8.07724	0.123805	6.20105
Uncultured	1	0	1	0	0	1	0	8.07724	0.123805	6.20105
Veillonellaceae	1	0	0	1	0	0	0	8.07724	0.123805	6.20105
Vesicomyosocius	1	0	0	0	0	1	0	8.07724	0.123805	6.20105
Waddlia	1	0	0	0	0	1	0	8.07724	0.123805	6.20105
Zhongshania	1	0	0	1	0	0	0	8.07724	0.123805	6.20105
Zhouia	1	0	1	0	0	1	0	8.07724	0.123805	6.20105
Tenacibaculum	7	0	7	0	0	3	0	3.46168	0.866632	5.25166
Ruminococcus	16	3	11	0	0	4	1	2.52414	1.98087	4.60157
Cyclobacterium	4	0	4	0	0	2	0	4.03862	0.495218	4.57246
Sulfurimonas	4	0	4	0	0	2	0	4.03862	0.495218	4.57246
Anaerococcus	13	0	13	0	0	4	0	2.48531	1.60946	3.55068
Arcobacter	13	0	13	0	0	4	0	2.48531	1.60946	3.55068
Wolbachia	9	0	9	0	0	3	0	2.69241	1.11424	3.19149
Acidiphilium	5	3	0	0	2	0	0	3.2309	0.619023	3.08082
Facklamia	5	3	0	2	0	0	0	3.2309	0.619023	3.08082
Thermodesulfobacterium	5	0	5	0	0	2	0	3.2309	0.619023	3.08082
Selenomonas	10	7	0	1	0	2	0	2.42317	1.23805	2.50757
Thermotoga	10	0	10	0	0	0	3	2.42317	1.23805	2.50757
Listeria	15	7	4	0	0	4	0	2.15393	1.85707	2.4728
Acetomicrobium	2	0	2	0	0	1	0	4.03862	0.247609	2.28623
Anaerosphaera	2	0	2	0	0	1	0	4.03862	0.247609	2.28623
Belliella	2	0	2	0	0	1	0	4.03862	0.247609	2.28623
Berkiella	2	1	0	0	0	1	0	4.03862	0.247609	2.28623
Caryophanon	2	1	1	0	0	1	0	4.03862	0.247609	2.28623
complete	2	0	1	0	0	1	0	4.03862	0.247609	2.28623
Coprothermobacter	2	0	1	0	0	1	0	4.03862	0.247609	2.28623
Crocinitomix	2	0	2	0	0	1	0	4.03862	0.247609	2.28623
Desulfurella	2	0	2	0	0	1	0	4.03862	0.247609	2.28623
Echinicola	2	1	0	0	0	1	0	4.03862	0.247609	2.28623
Eggerthellaceae	2	1	0	0	0	1	0	4.03862	0.247609	2.28623
Eikenella	2	1	0	0	0	0	1	4.03862	0.247609	2.28623
Fenollaria	2	0	2	0	0	1	0	4.03862	0.247609	2.28623
Gardnerella	2	1	0	0	0	1	0	4.03862	0.247609	2.28623
Helcococcus	2	0	2	0	0	1	0	4.03862	0.247609	2.28623
Lachnoanaerobaculum	2	0	2	0	0	1	0	4.03862	0.247609	2.28623
Leadbetterella	2	1	1	0	0	1	0	4.03862	0.247609	2.28623
Lutibacter	2	0	2	0	0	1	0	4.03862	0.247609	2.28623
Marivirga	2	0	2	0	0	1	0	4.03862	0.247609	2.28623
Olleya	2	0	2	0	0	1	0	4.03862	0.247609	2.28623
Peptostreptococcaceae	2	0	2	0	1	0	0	4.03862	0.247609	2.28623
Persephonella	2	0	2	0	0	1	0	4.03862	0.247609	2.28623
Riemerella	2	0	2	0	0	1	0	4.03862	0.247609	2.28623
Shuttleworthia	2	1	0	1	0	0	0	4.03862	0.247609	2.28623
Solemya	2	1	0	1	0	0	0	4.03862	0.247609	2.28623
Tissierellia	2	1	1	0	0	1	0	4.03862	0.247609	2.28623
Turicibacter	2	1	0	0	0	1	0	4.03862	0.247609	2.28623
Verrucomicrobia	2	1	0	0	1	0	0	4.03862	0.247609	2.28623
Polaribacter	6	0	6	0	0	2	0	2.69241	0.742828	2.12766
Alistipes	11	8	0	0	0	3	0	2.20288	1.36185	1.97051
Bartonella	29	24	0	5	0	0	1	1.67115	3.59033	1.61726
Megasphaera	7	5	0	1	0	1	0	2.30778	0.866632	1.4822
Arsenophonus	3	2	1	0	0	1	0	2.69241	0.371414	1.06383
Marinitoga	3	0	3	0	0	1	0	2.69241	0.371414	1.06383
Niabella	3	1	1	0	0	1	0	2.69241	0.371414	1.06383
Spongiibacter	3	2	0	1	0	0	0	2.69241	0.371414	1.06383
Thermoactinomyces	3	2	0	0	0	1	0	2.69241	0.371414	1.06383
Varibaculum	3	2	1	0	0	1	0	2.69241	0.371414	1.06383
Alcanivorax	8	6	0	2	0	0	0	2.01931	0.990437	1.02906
Planktothrix	8	6	0	0	0	0	2	2.01931	0.990437	1.02906
Veillonella	8	6	0	2	0	0	0	2.01931	0.990437	1.02906
Pedobacter	20	3	16	0	0	4	0	1.61545	2.47609	0.937887
Chlorobium	9	7	0	1	0	1	0	1.79494	1.11424	0.704128
Carboxydothermus	4	3	0	0	0	1	0	2.01931	0.495218	0.514529
Entomoplasma	4	0	4	0	1	0	0	2.01931	0.495218	0.514529
Formosa	4	0	4	0	0	1	0	2.01931	0.495218	0.514529
Kingella	4	3	1	0	0	0	1	2.01931	0.495218	0.514529
Kosmotoga	4	0	4	0	0	1	0	2.01931	0.495218	0.514529
Methylotenera	4	3	0	0	0	1	0	2.01931	0.495218	0.514529
Roseivirga	4	0	4	0	0	1	0	2.01931	0.495218	0.514529
Algoriphagus	10	3	6	0	0	2	0	1.61545	1.23805	0.468944
Treponema	23	15	6	0	0	3	1	1.40474	2.84751	0.466458
Chlamydophila	5	4	0	1	0	0	0	1.61545	0.619023	0.234472
Fervidobacterium	5	0	5	0	0	1	0	1.61545	0.619023	0.234472
Gramella	5	0	5	0	0	1	0	1.61545	0.619023	0.234472
Weissella	13	11	0	2	0	0	0	1.24265	1.60946	0.0947657
Endozoicomonas	6	5	0	1	0	0	0	1.34621	0.742828	0.089035
Aerococcus	8	7	0	1	0	0	0	1.00966	0.990437	9.23377e-05
Clostridiales	8	5	3	0	0	1	0	1.00966	0.990437	9.23377e-05
Salinicoccus	8	0	8	0	0	1	0	1.00966	0.990437	9.23377e-05
Sulfurospirillum	8	7	1	0	0	1	0	1.00966	0.990437	9.23377e-05
Acaricomes	1	1	0	0	0	0	0	0	0.123805	0
Accumulibacter	1	1	0	0	0	0	0	0	0.123805	0
Acetoanaerobium	1	0	1	0	0	0	0	0	0.123805	0
Acetobacteraceae	1	1	0	0	0	0	0	0	0.123805	0
Acetonema	1	1	0	0	0	0	0	0	0.123805	0
Acidibacillus	1	1	0	0	0	0	0	0	0.123805	0
Acidithrix	1	1	0	0	0	0	0	0	0.123805	0
Acidobacteria	1	1	0	0	0	0	0	0	0.123805	0
Acidomonas	1	1	0	0	0	0	0	0	0.123805	0
Acidothermus	1	1	0	0	0	0	0	0	0.123805	0
Actinobacterium	1	1	0	0	0	0	0	0	0.123805	0
Actinocatenispora	1	1	0	0	0	0	0	0	0.123805	0
Actinomycetaceae	1	1	0	0	0	0	0	0	0.123805	0
Actinomycetospora	1	1	0	0	0	0	0	0	0.123805	0
Actinopolymorpha	1	1	0	0	0	0	0	0	0.123805	0
Actinosporangium	1	1	0	0	0	0	0	0	0.123805	0
Actinotalea	1	1	0	0	0	0	0	0	0.123805	0
Actinotignum	1	1	0	0	0	0	0	0	0.123805	0
Acuticoccus	1	1	0	0	0	0	0	0	0.123805	0
Adhaeribacter	1	1	0	0	0	0	0	0	0.123805	0
Adlercreutzia	1	1	0	0	0	0	0	0	0.123805	0
Aeribacillus	1	0	1	0	0	0	0	0	0.123805	0
Aestuariimicrobium	1	1	0	0	0	0	0	0	0.123805	0
Afifella	1	1	0	0	0	0	0	0	0.123805	0
Algicola	1	1	0	0	0	0	0	0	0.123805	0
Algiphilus	1	1	0	0	0	0	0	0	0.123805	0
Aliifodinibius	1	1	0	0	0	0	0	0	0.123805	0
Aliiglaciecola	1	1	0	0	0	0	0	0	0.123805	0
Aliihoeflea	1	1	0	0	0	0	0	0	0.123805	0
Aliiroseovarius	1	1	0	0	0	0	0	0	0.123805	0
Aliterella	1	1	0	0	0	0	0	0	0.123805	0
Alkalibacterium	1	1	0	0	0	0	0	0	0.123805	0
Alkaliflexus	1	1	0	0	0	0	0	0	0.123805	0
Alkalilimnicola	1	1	0	0	0	0	0	0	0.123805	0
Alloactinosynnema	1	1	0	0	0	0	0	0	0.123805	0
Allobaculum	1	1	0	0	0	0	0	0	0.123805	0
Allochromatium	1	1	0	0	0	0	0	0	0.123805	0
Allofustis	1	1	0	0	0	0	0	0	0.123805	0
Alloiococcus	1	1	0	0	0	0	0	0	0.123805	0
Allokutzneria	1	1	0	0	0	0	0	0	0.123805	0
Allosalinactinospora	1	1	0	0	0	0	0	0	0.123805	0
Alteromonadaceae	1	1	0	0	0	0	0	0	0.123805	0
Alteromonadales	1	1	0	0	0	0	0	0	0.123805	0
Altibacter	1	0	1	0	0	0	0	0	0.123805	0
Alysiella	1	0	1	0	0	0	0	0	0.123805	0
Amantichitinum	1	1	0	0	0	0	0	0	0.123805	0
Aminiphilus	1	1	0	0	0	0	0	0	0.123805	0
Aminomonas	1	1	0	0	0	0	0	0	0.123805	0
Ammonifex	1	1	0	0	0	0	0	0	0.123805	0
Amoebophilus	1	0	1	0	0	0	0	0	0.123805	0
Amorphus	1	1	0	0	0	0	0	0	0.123805	0
Amphritea	1	1	0	0	0	0	0	0	0.123805	0
Amycolicicoccus	1	1	0	0	0	0	0	0	0.123805	0
Anaerobaculum	1	0	1	0	0	0	0	0	0.123805	0
Anaerobiospirillum	1	1	0	0	0	0	0	0	0.123805	0
Anaerobranca	1	0	1	0	0	0	0	0	0.123805	0
Anaeroglobus	1	1	0	0	0	0	0	0	0.123805	0
Anaerolineaceae	1	1	0	0	0	0	0	0	0.123805	0
Anaerorhabdus	1	0	1	0	0	0	0	0	0.123805	0
Anaerosporomusa	1	1	0	0	0	0	0	0	0.123805	0
Ancylobacter	1	1	0	0	0	0	0	0	0.123805	0
Anditalea	1	0	1	0	0	0	0	0	0.123805	0
Angelakisella	1	1	0	0	0	0	0	0	0.123805	0
Angustibacter	1	1	0	0	0	0	0	0	0.123805	0
Anthococcus	1	0	1	0	0	0	0	0	0.123805	0
Aphanizomenon	1	1	0	0	0	0	0	0	0.123805	0
Apibacter	1	0	1	0	0	0	0	0	0.123805	0
Aquamicrobium	1	1	0	0	0	0	0	0	0.123805	0
Aquaspirillum	1	1	0	0	0	0	0	0	0.123805	0
Aquibacillus	1	0	1	0	0	0	0	0	0.123805	0
Aquiflexum	1	0	1	0	0	0	0	0	0.123805	0
Aquiluna	1	1	0	0	0	0	0	0	0.123805	0
Aquimixticola	1	1	0	0	0	0	0	0	0.123805	0
Aquincola	1	1	0	0	0	0	0	0	0.123805	0
Arachidicoccus	1	0	1	0	0	0	0	0	0.123805	0
Arenitalea	1	0	1	0	0	0	0	0	0.123805	0
Arhodomonas	1	1	0	0	0	0	0	0	0.123805	0
Arsenicibacter	1	1	0	0	0	0	0	0	0.123805	0
Asaccharospora	1	0	1	0	0	0	0	0	0.123805	0
Asanoa	1	1	0	0	0	0	0	0	0.123805	0
Asinibacterium	1	1	0	0	0	0	0	0	0.123805	0
Atelocyanobacterium	1	0	1	0	0	0	0	0	0.123805	0
Atlantibacter	1	1	0	0	0	0	0	0	0.123805	0
Atopococcus	1	0	1	0	0	0	0	0	0.123805	0
Atopostipes	1	0	1	0	0	0	0	0	0.123805	0
Aureispira	1	1	0	0	0	0	0	0	0.123805	0
Austwickia	1	1	0	0	0	0	0	0	0.123805	0
Avibacterium	1	1	0	0	0	0	0	0	0.123805	0
Azonexus	1	1	0	0	0	0	0	0	0.123805	0
Azovibrio	1	1	0	0	0	0	0	0	0.123805	0
Bacillaceae	1	0	1	0	0	0	0	0	0.123805	0
Bacilli	1	0	1	0	0	0	0	0	0.123805	0
Bacteroidales	1	0	1	0	0	0	0	0	0.123805	0
Balneatrix	1	1	0	0	0	0	0	0	0.123805	0
Basilea	1	1	0	0	0	0	0	0	0.123805	0
Bavariicoccus	1	1	0	0	0	0	0	0	0.123805	0
Beduini	1	0	1	0	0	0	0	0	0.123805	0
Bellilinea	1	1	0	0	0	0	0	0	0.123805	0
Bermanella	1	1	0	0	0	0	0	0	0.123805	0
Betaproteobacteria	1	1	0	0	0	0	0	0	0.123805	0
Beutenbergia	1	1	0	0	0	0	0	0	0.123805	0
Bibersteinia	1	1	0	0	0	0	0	0	0.123805	0
Bittarella	1	1	0	0	0	0	0	0	0.123805	0
Blastochloris	1	1	0	0	0	0	0	0	0.123805	0
Blastopirellula	1	1	0	0	0	0	0	0	0.123805	0
Blood	1	1	0	0	0	0	0	0	0.123805	0
Brachymonas	1	1	0	0	0	0	0	0	0.123805	0
Brackiella	1	1	0	0	0	0	0	0	0.123805	0
Bradyrhizobiaceae	1	1	0	0	0	0	0	0	0.123805	0
Bryobacter	1	1	0	0	0	0	0	0	0.123805	0
Budvicia	1	1	0	0	0	0	0	0	0.123805	0
Burkholderiaceae	1	1	0	0	0	0	0	0	0.123805	0
Butyribacterium	1	1	0	0	0	0	0	0	0.123805	0
Caecibacter	1	1	0	0	0	0	0	0	0.123805	0
Caenibacillus	1	1	0	0	0	0	0	0	0.123805	0
Caenimonas	1	1	0	0	0	0	0	0	0.123805	0
Caenispirillum	1	1	0	0	0	0	0	0	0.123805	0
Caldalkalibacillus	1	1	0	0	0	0	0	0	0.123805	0
Caldibacillus	1	1	0	0	0	0	0	0	0.123805	0
Caldilinea	1	1	0	0	0	0	0	0	0.123805	0
Caldimicrobium	1	0	1	0	0	0	0	0	0.123805	0
Caldithrix	1	1	0	0	0	0	0	0	0.123805	0
Candidimonas	1	1	0	0	0	0	0	0	0.123805	0
Carnimonas	1	1	0	0	0	0	0	0	0.123805	0
Carsonella	1	0	1	0	0	0	0	0	0.123805	0
Catabacter	1	1	0	0	0	0	0	0	0.123805	0
Catellicoccus	1	0	1	0	0	0	0	0	0.123805	0
Catelliglobosispora	1	1	0	0	0	0	0	0	0.123805	0
Catenibacterium	1	0	1	0	0	0	0	0	0.123805	0
Catenulispora	1	1	0	0	0	0	0	0	0.123805	0
Catenuloplanes	1	1	0	0	0	0	0	0	0.123805	0
Catonella	1	0	1	0	0	0	0	0	0.123805	0
Caulobacteraceae	1	1	0	0	0	0	0	0	0.123805	0
Caviibacter	1	0	1	0	0	0	0	0	0.123805	0
Centipeda	1	1	0	0	0	0	0	0	0.123805	0
Cesiribacter	1	1	0	0	0	0	0	0	0.123805	0
Chamaesiphon	1	1	0	0	0	0	0	0	0.123805	0
Chania	1	1	0	0	0	0	0	0	0.123805	0
Chelonobacter	1	1	0	0	0	0	0	0	0.123805	0
Chishuiella	1	0	1	0	0	0	0	0	0.123805	0
Chitiniphilus	1	1	0	0	0	0	0	0	0.123805	0
Chitinophagaceae	1	1	0	0	0	0	0	0	0.123805	0
Chloracidobacterium	1	1	0	0	0	0	0	0	0.123805	0
Chlorogloeopsis	1	1	0	0	0	0	0	0	0.123805	0
Chloroherpeton	1	1	0	0	0	0	0	0	0.123805	0
Chroococcidiopsis	1	1	0	0	0	0	0	0	0.123805	0
Chroogloeocystis	1	1	0	0	0	0	0	0	0.123805	0
Chryseolinea	1	1	0	0	0	0	0	0	0.123805	0
Chrysiogenes	1	1	0	0	0	0	0	0	0.123805	0
Chthoniobacter	1	1	0	0	0	0	0	0	0.123805	0
Chthonomonas	1	1	0	0	0	0	0	0	0.123805	0
Citricoccus	1	1	0	0	0	0	0	0	0.123805	0
Cloacamonas	1	1	0	0	0	0	0	0	0.123805	0
Cloacibacterium	1	0	1	0	0	0	0	0	0.123805	0
Cnuella	1	1	0	0	0	0	0	0	0.123805	0
Cnuibacter	1	1	0	0	0	0	0	0	0.123805	0
Coleofasciculus	1	1	0	0	0	0	0	0	0.123805	0
Colibacter	1	1	0	0	0	0	0	0	0.123805	0
Competibacter	1	1	0	0	0	0	0	0	0.123805	0
Confluentimicrobium	1	1	0	0	0	0	0	0	0.123805	0
Congregibacter	1	1	0	0	0	0	0	0	0.123805	0
Contendobacter	1	1	0	0	0	0	0	0	0.123805	0
Coprobacillus	1	0	1	0	0	0	0	0	0.123805	0
Corallococcus	1	1	0	0	0	0	0	0	0.123805	0
Coriobacteriales	1	1	0	0	0	0	0	0	0.123805	0
Coriobacterium	1	1	0	0	0	0	0	0	0.123805	0
Corynebacteriales	1	1	0	0	0	0	0	0	0.123805	0
Cosenzaea	1	1	0	0	0	0	0	0	0.123805	0
Couchioplanes	1	1	0	0	0	0	0	0	0.123805	0
Coxiella-like	1	1	0	0	0	0	0	0	0.123805	0
Crenobacter	1	1	0	0	0	0	0	0	0.123805	0
Criblamydia	1	1	0	0	0	0	0	0	0.123805	0
Crinalium	1	1	0	0	0	0	0	0	0.123805	0
Croceibacter	1	0	1	0	0	0	0	0	0.123805	0
Croceitalea	1	0	1	0	0	0	0	0	0.123805	0
Crocosphaera	1	0	1	0	0	0	0	0	0.123805	0
Cruoricaptor	1	0	1	0	0	0	0	0	0.123805	0
Cryocola	1	1	0	0	0	0	0	0	0.123805	0
Cryptobacterium	1	1	0	0	0	0	0	0	0.123805	0
Cucumibacter	1	1	0	0	0	0	0	0	0.123805	0
Cylindrospermum	1	1	0	0	0	0	0	0	0.123805	0
Dactylococcopsis	1	1	0	0	0	0	0	0	0.123805	0
Dactylosporangium	1	1	0	0	0	0	0	0	0.123805	0
Dechlorosoma	1	1	0	0	0	0	0	0	0.123805	0
Deefgea	1	1	0	0	0	0	0	0	0.123805	0
Deferrisoma	1	1	0	0	0	0	0	0	0.123805	0
Defluviitalea	1	0	1	0	0	0	0	0	0.123805	0
Delta	1	1	0	0	0	0	0	0	0.123805	0
Demetria	1	1	0	0	0	0	0	0	0.123805	0
Denitrobacterium	1	1	0	0	0	0	0	0	0.123805	0
Dermatophilus	1	1	0	0	0	0	0	0	0.123805	0
Desertifilum	1	1	0	0	0	0	0	0	0.123805	0
Desmospora	1	1	0	0	0	0	0	0	0.123805	0
Desnuesiella	1	0	1	0	0	0	0	0	0.123805	0
Desulfamplus	1	1	0	0	0	0	0	0	0.123805	0
Desulfarculus	1	1	0	0	0	0	0	0	0.123805	0
Desulfatiglans	1	1	0	0	0	0	0	0	0.123805	0
Desulfatirhabdium	1	1	0	0	0	0	0	0	0.123805	0
Desulfatitalea	1	1	0	0	0	0	0	0	0.123805	0
Desulfitibacter	1	0	1	0	0	0	0	0	0.123805	0
Desulfobacca	1	1	0	0	0	0	0	0	0.123805	0
Desulfocapsa	1	1	0	0	0	0	0	0	0.123805	0
Desulfocarbo	1	1	0	0	0	0	0	0	0.123805	0
Desulfocurvus	1	1	0	0	0	0	0	0	0.123805	0
Desulfofervidus	1	0	1	0	0	0	0	0	0.123805	0
Desulfofustis	1	1	0	0	0	0	0	0	0.123805	0
Desulfohalobium	1	1	0	0	0	0	0	0	0.123805	0
Desulfomonile	1	1	0	0	0	0	0	0	0.123805	0
Desulfonatronospira	1	1	0	0	0	0	0	0	0.123805	0
Desulfonispora	1	0	1	0	0	0	0	0	0.123805	0
Desulfopila	1	1	0	0	0	0	0	0	0.123805	0
Desulfoplanes	1	1	0	0	0	0	0	0	0.123805	0
Desulforegula	1	0	1	0	0	0	0	0	0.123805	0
Desulforudis	1	1	0	0	0	0	0	0	0.123805	0
Desulfospira	1	1	0	0	0	0	0	0	0.123805	0
Desulfovermiculus	1	1	0	0	0	0	0	0	0.123805	0
Desulfovirgula	1	1	0	0	0	0	0	0	0.123805	0
Desulfurispirillum	1	1	0	0	0	0	0	0	0.123805	0
Desulfurispora	1	1	0	0	0	0	0	0	0.123805	0
Desulfurivibrio	1	1	0	0	0	0	0	0	0.123805	0
Dethiobacter	1	1	0	0	0	0	0	0	0.123805	0
Dethiosulfatarculus	1	1	0	0	0	0	0	0	0.123805	0
Devriesea	1	1	0	0	0	0	0	0	0.123805	0
Diaphorobacter	1	1	0	0	0	0	0	0	0.123805	0
Dichelobacter	1	1	0	0	0	0	0	0	0.123805	0
Dielma	1	0	1	0	0	0	0	0	0.123805	0
Dinoroseobacter	1	1	0	0	0	0	0	0	0.123805	0
Diplorickettsia	1	1	0	0	0	0	0	0	0.123805	0
Diplosphaera	1	1	0	0	0	0	0	0	0.123805	0
Dokdonella	1	1	0	0	0	0	0	0	0.123805	0
Dolichospermum	1	1	0	0	0	0	0	0	0.123805	0
Dolosigranulum	1	1	0	0	0	0	0	0	0.123805	0
Donghicola	1	1	0	0	0	0	0	0	0.123805	0
Dongia	1	1	0	0	0	0	0	0	0.123805	0
Drancourtella	1	1	0	0	0	0	0	0	0.123805	0
Duodenibacillus	1	1	0	0	0	0	0	0	0.123805	0
Dyella-like	1	1	0	0	0	0	0	0	0.123805	0
Ectothiorhodosinus	1	1	0	0	0	0	0	0	0.123805	0
Edaphobacillus	1	1	0	0	0	0	0	0	0.123805	0
Effusibacillus	1	1	0	0	0	0	0	0	0.123805	0
Eggerthia	1	0	1	0	0	0	0	0	0.123805	0
Eisenbergiella	1	0	1	0	0	0	0	0	0.123805	0
Eisenibacter	1	1	0	0	0	0	0	0	0.123805	0
Elioraea	1	1	0	0	0	0	0	0	0.123805	0
Elusimicrobium	1	0	1	0	0	0	0	0	0.123805	0
Emergencia	1	0	1	0	0	0	0	0	0.123805	0
Emticicia	1	0	1	0	0	0	0	0	0.123805	0
Endomicrobium	1	0	1	0	0	0	0	0	0.123805	0
Enteractinococcus	1	1	0	0	0	0	0	0	0.123805	0
Epulopiscium	1	0	1	0	0	0	0	0	0.123805	0
Eremococcus	1	1	0	0	0	0	0	0	0.123805	0
Erysipelatoclostridium	1	0	1	0	0	0	0	0	0.123805	0
Erysipelotrichaceae	1	1	0	0	0	0	0	0	0.123805	0
Erythrobacteraceae	1	1	0	0	0	0	0	0	0.123805	0
Ethanoligenens	1	1	0	0	0	0	0	0	0.123805	0
Eudoraea	1	0	1	0	0	0	0	0	0.123805	0
Euryhalocaulis	1	1	0	0	0	0	0	0	0.123805	0
Evansia	1	0	1	0	0	0	0	0	0.123805	0
Ewingella	1	1	0	0	0	0	0	0	0.123805	0
Faecalibaculum	1	0	1	0	0	0	0	0	0.123805	0
Faecalicoccus	1	0	1	0	0	0	0	0	0.123805	0
Falsirhodobacter	1	1	0	0	0	0	0	0	0.123805	0
Fangia	1	1	0	0	0	0	0	0	0.123805	0
Ferrimicrobium	1	1	0	0	0	0	0	0	0.123805	0
Ferrithrix	1	1	0	0	0	0	0	0	0.123805	0
Fibrisoma	1	1	0	0	0	0	0	0	0.123805	0
Filamentous	1	1	0	0	0	0	0	0	0.123805	0
Filomicrobium	1	1	0	0	0	0	0	0	0.123805	0
Fimbriimonas	1	1	0	0	0	0	0	0	0.123805	0
Flagellimonas	1	0	1	0	0	0	0	0	0.123805	0
Flammeovirgaceae	1	1	0	0	0	0	0	0	0.123805	0
Flaviflexus	1	1	0	0	0	0	0	0	0.123805	0
Flavobacteriaceae	1	0	1	0	0	0	0	0	0.123805	0
Flavobacteriales	1	0	1	0	0	0	0	0	0.123805	0
Flavonifractor	1	1	0	0	0	0	0	0	0.123805	0
Flectobacillus	1	1	0	0	0	0	0	0	0.123805	0
Flexilinea	1	1	0	0	0	0	0	0	0.123805	0
Flexithrix	1	0	1	0	0	0	0	0	0.123805	0
Fluviicola	1	0	1	0	0	0	0	0	0.123805	0
Fortiea	1	1	0	0	0	0	0	0	0.123805	0
Fournierella	1	1	0	0	0	0	0	0	0.123805	0
Frigoribacterium	1	1	0	0	0	0	0	0	0.123805	0
Frischella	1	1	0	0	0	0	0	0	0.123805	0
Frondihabitans	1	1	0	0	0	0	0	0	0.123805	0
Fukatsuia	1	1	0	0	0	0	0	0	0.123805	0
Fulvivirga	1	0	1	0	0	0	0	0	0.123805	0
Fusibacter	1	1	0	0	0	0	0	0	0.123805	0
Fusicatenibacter	1	1	0	0	0	0	0	0	0.123805	0
Gallionella	1	1	0	0	0	0	0	0	0.123805	0
Gayadomonas	1	1	0	0	0	0	0	0	0.123805	0
Geitlerinema	1	1	0	0	0	0	0	0	0.123805	0
Geminicoccus	1	1	0	0	0	0	0	0	0.123805	0
Gemmiger	1	1	0	0	0	0	0	0	0.123805	0
Geopsychrobacter	1	1	0	0	0	0	0	0	0.123805	0
Geosporobacter	1	0	1	0	0	0	0	0	0.123805	0
Geothermobacter	1	1	0	0	0	0	0	0	0.123805	0
Geothrix	1	1	0	0	0	0	0	0	0.123805	0
Geovibrio	1	0	1	0	0	0	0	0	0.123805	0
Gimesia	1	1	0	0	0	0	0	0	0.123805	0
Glaciibacter	1	1	0	0	0	0	0	0	0.123805	0
Globicatella	1	1	0	0	0	0	0	0	0.123805	0
Gloeocapsa	1	1	0	0	0	0	0	0	0.123805	0
Gloeomargarita	1	0	1	0	0	0	0	0	0.123805	0
Gracilimonas	1	1	0	0	0	0	0	0	0.123805	0
Granulibacter	1	1	0	0	0	0	0	0	0.123805	0
Granulicoccus	1	1	0	0	0	0	0	0	0.123805	0
Gryllotalpicola	1	1	0	0	0	0	0	0	0.123805	0
Gulosibacter	1	1	0	0	0	0	0	0	0.123805	0
Gynuella	1	1	0	0	0	0	0	0	0.123805	0
Haematomicrobium	1	1	0	0	0	0	0	0	0.123805	0
Haematospirillum	1	1	0	0	0	0	0	0	0.123805	0
Halalkalibacillus	1	0	1	0	0	0	0	0	0.123805	0
Haliangium	1	1	0	0	0	0	0	0	0.123805	0
Haliea	1	1	0	0	0	0	0	0	0.123805	0
Haliscomenobacter	1	1	0	0	0	0	0	0	0.123805	0
Hallella	1	1	0	0	0	0	0	0	0.123805	0
Haloferula	1	1	0	0	0	0	0	0	0.123805	0
Halofilum	1	1	0	0	0	0	0	0	0.123805	0
Haloglycomyces	1	1	0	0	0	0	0	0	0.123805	0
Halolactibacillus	1	1	0	0	0	0	0	0	0.123805	0
Halomicronema	1	1	0	0	0	0	0	0	0.123805	0
Haloplasma	1	0	1	0	0	0	0	0	0.123805	0
Halorhodospira	1	1	0	0	0	0	0	0	0.123805	0
Halotalea	1	1	0	0	0	0	0	0	0.123805	0
Halothece	1	1	0	0	0	0	0	0	0.123805	0
Hamadaea	1	1	0	0	0	0	0	0	0.123805	0
Hamiltonella	1	1	0	0	0	0	0	0	0.123805	0
Hapalosiphon	1	1	0	0	0	0	0	0	0.123805	0
Helcobacillus	1	1	0	0	0	0	0	0	0.123805	0
Heliobacterium	1	1	0	0	0	0	0	0	0.123805	0
Hellea	1	1	0	0	0	0	0	0	0.123805	0
Hepatobacter	1	1	0	0	0	0	0	0	0.123805	0
Herpetosiphon	1	1	0	0	0	0	0	0	0.123805	0
Histophilus	1	0	1	0	0	0	0	0	0.123805	0
Holophaga	1	1	0	0	0	0	0	0	0.123805	0
Hoyosella	1	1	0	0	0	0	0	0	0.123805	0
Hugenholtzia	1	1	0	0	0	0	0	0	0.123805	0
Humibacillus	1	1	0	0	0	0	0	0	0.123805	0
Humibacter	1	1	0	0	0	0	0	0	0.123805	0
Hyalangium	1	1	0	0	0	0	0	0	0.123805	0
Hydrococcus	1	1	0	0	0	0	0	0	0.123805	0
Hydrogenobacter	1	0	1	0	0	0	0	0	0.123805	0
Hydrogenobaculum	1	0	1	0	0	0	0	0	0.123805	0
Hylemonella	1	1	0	0	0	0	0	0	0.123805	0
Ideonella	1	1	0	0	0	0	0	0	0.123805	0
Idiomarinaceae	1	1	0	0	0	0	0	0	0.123805	0
Ignatzschineria	1	1	0	0	0	0	0	0	0.123805	0
Ignavibacterium	1	0	1	0	0	0	0	0	0.123805	0
Ileibacterium	1	0	1	0	0	0	0	0	0.123805	0
Ilumatobacter	1	1	0	0	0	0	0	0	0.123805	0
Immundisolibacter	1	1	0	0	0	0	0	0	0.123805	0
Indibacter	1	0	1	0	0	0	0	0	0.123805	0
Inquilinus	1	1	0	0	0	0	0	0	0.123805	0
Insolitispirillum	1	1	0	0	0	0	0	0	0.123805	0
Intestinibacter	1	0	1	0	0	0	0	0	0.123805	0
Intrasporangiaceae	1	1	0	0	0	0	0	0	0.123805	0
Ishikawaella	1	0	1	0	0	0	0	0	0.123805	0
Isosphaera	1	1	0	0	0	0	0	0	0.123805	0
Izhakiella	1	1	0	0	0	0	0	0	0.123805	0
Jatrophihabitans	1	1	0	0	0	0	0	0	0.123805	0
Jejuia	1	0	1	0	0	0	0	0	0.123805	0
Jeongeupia	1	1	0	0	0	0	0	0	0.123805	0
Jettenia	1	0	1	0	0	0	0	0	0.123805	0
Jidaibacter	1	0	1	0	0	0	0	0	0.123805	0
Joostella	1	0	1	0	0	0	0	0	0.123805	0
Kamptonema	1	1	0	0	0	0	0	0	0.123805	0
Kandleria	1	1	0	0	0	0	0	0	0.123805	0
Kerstersia	1	1	0	0	0	0	0	0	0.123805	0
Ketogulonicigenium	1	1	0	0	0	0	0	0	0.123805	0
Ketogulonigenium	1	1	0	0	0	0	0	0	0.123805	0
Kineococcus	1	1	0	0	0	0	0	0	0.123805	0
Kineosphaera	1	1	0	0	0	0	0	0	0.123805	0
Kiritimatiella	1	1	0	0	0	0	0	0	0.123805	0
Koribacter	1	1	0	0	0	0	0	0	0.123805	0
Kozakia	1	1	0	0	0	0	0	0	0.123805	0
Krasilnikoviella	1	1	0	0	0	0	0	0	0.123805	0
Kribbia	1	1	0	0	0	0	0	0	0.123805	0
Kroppenstedtia	1	1	0	0	0	0	0	0	0.123805	0
Ktedonobacter	1	1	0	0	0	0	0	0	0.123805	0
Kyrpidia	1	1	0	0	0	0	0	0	0.123805	0
Labrys	1	1	0	0	0	0	0	0	0.123805	0
Lachnoclostridium	1	0	1	0	0	0	0	0	0.123805	0
Lacimicrobium	1	1	0	0	0	0	0	0	0.123805	0
Lacticigenium	1	0	1	0	0	0	0	0	0.123805	0
Lactonifactor	1	0	1	0	0	0	0	0	0.123805	0
Lagierella	1	0	1	0	0	0	0	0	0.123805	0
Lamprocystis	1	1	0	0	0	0	0	0	0.123805	0
Laribacter	1	1	0	0	0	0	0	0	0.123805	0
Lascolabacillus	1	0	1	0	0	0	0	0	0.123805	0
Lautropia	1	1	0	0	0	0	0	0	0.123805	0
Lawsonia	1	1	0	0	0	0	0	0	0.123805	0
Lechevalieria	1	1	0	0	0	0	0	0	0.123805	0
Leeia	1	1	0	0	0	0	0	0	0.123805	0
Leminorella	1	1	0	0	0	0	0	0	0.123805	0
Lentimicrobium	1	1	0	0	0	0	0	0	0.123805	0
Leptolinea	1	1	0	0	0	0	0	0	0.123805	0
Leptonema	1	1	0	0	0	0	0	0	0.123805	0
Leptothrix	1	1	0	0	0	0	0	0	0.123805	0
Leucothrix	1	1	0	0	0	0	0	0	0.123805	0
Levilinea	1	1	0	0	0	0	0	0	0.123805	0
Limnobacter	1	1	0	0	0	0	0	0	0.123805	0
Limnochorda	1	1	0	0	0	0	0	0	0.123805	0
Limnothrix	1	1	0	0	0	0	0	0	0.123805	0
Longilinea	1	1	0	0	0	0	0	0	0.123805	0
Longispora	1	1	0	0	0	0	0	0	0.123805	0
Lonsdalea	1	1	0	0	0	0	0	0	0.123805	0
Luminiphilus	1	1	0	0	0	0	0	0	0.123805	0
Lunatimonas	1	1	0	0	0	0	0	0	0.123805	0
Lutibaculum	1	1	0	0	0	0	0	0	0.123805	0
Macellibacteroides	1	1	0	0	0	0	0	0	0.123805	0
Magnetobacterium	1	0	1	0	0	0	0	0	0.123805	0
Magnetococcus	1	1	0	0	0	0	0	0	0.123805	0
Magnetofaba	1	1	0	0	0	0	0	0	0.123805	0
Magnetospira	1	1	0	0	0	0	0	0	0.123805	0
Magnetovibrio	1	1	0	0	0	0	0	0	0.123805	0
Mailhella	1	1	0	0	0	0	0	0	0.123805	0
Malonomonas	1	1	0	0	0	0	0	0	0.123805	0
Mameliella	1	1	0	0	0	0	0	0	0.123805	0
Marinactinospora	1	1	0	0	0	0	0	0	0.123805	0
Mariniblastus	1	1	0	0	0	0	0	0	0.123805	0
Marinicella	1	1	0	0	0	0	0	0	0.123805	0
Mariniradius	1	1	0	0	0	0	0	0	0.123805	0
Marinithermus	1	1	0	0	0	0	0	0	0.123805	0
Marinovum	1	1	0	0	0	0	0	0	0.123805	0
Maritalea	1	1	0	0	0	0	0	0	0.123805	0
Marithrix	1	0	1	0	0	0	0	0	0.123805	0
Marivivens	1	1	0	0	0	0	0	0	0.123805	0
Marvinbryantia	1	1	0	0	0	0	0	0	0.123805	0
Massilibacterium	1	0	1	0	0	0	0	0	0.123805	0
Massilimaliae	1	1	0	0	0	0	0	0	0.123805	0
Massilioclostridium	1	0	1	0	0	0	0	0	0.123805	0
Massiliomicrobiota	1	0	1	0	0	0	0	0	0.123805	0
Mastigocladopsis	1	1	0	0	0	0	0	0	0.123805	0
Mastigocladus	1	1	0	0	0	0	0	0	0.123805	0
Mastigocoleus	1	1	0	0	0	0	0	0	0.123805	0
Meganema	1	1	0	0	0	0	0	0	0.123805	0
Melioribacter	1	0	1	0	0	0	0	0	0.123805	0
Melissococcus	1	1	0	0	0	0	0	0	0.123805	0
Merdibacter	1	1	0	0	0	0	0	0	0.123805	0
Mesoaciditoga	1	0	1	0	0	0	0	0	0.123805	0
Mesotoga	1	0	1	0	0	0	0	0	0.123805	0
Metallibacterium	1	1	0	0	0	0	0	0	0.123805	0
Methylobrevis	1	1	0	0	0	0	0	0	0.123805	0
Methylocella	1	1	0	0	0	0	0	0	0.123805	0
Methylococcaceae	1	1	0	0	0	0	0	0	0.123805	0
Methylococcus	1	1	0	0	0	0	0	0	0.123805	0
Methyloferula	1	1	0	0	0	0	0	0	0.123805	0
Methyloglobulus	1	1	0	0	0	0	0	0	0.123805	0
Methylohalobius	1	1	0	0	0	0	0	0	0.123805	0
Methyloligella	1	1	0	0	0	0	0	0	0.123805	0
Methylomarinum	1	1	0	0	0	0	0	0	0.123805	0
Methylophilaceae	1	1	0	0	0	0	0	0	0.123805	0
Methyloprofundus	1	1	0	0	0	0	0	0	0.123805	0
Methylovulum	1	1	0	0	0	0	0	0	0.123805	0
Micavibrio	1	1	0	0	0	0	0	0	0.123805	0
Microbacteriaceae	1	1	0	0	0	0	0	0	0.123805	0
Microcystis	1	1	0	0	0	0	0	0	0.123805	0
Microlunatus	1	1	0	0	0	0	0	0	0.123805	0
Microscilla	1	0	1	0	0	0	0	0	0.123805	0
Microterricola	1	1	0	0	0	0	0	0	0.123805	0
Microthrix	1	1	0	0	0	0	0	0	0.123805	0
Microvirgula	1	1	0	0	0	0	0	0	0.123805	0
Midichloria	1	0	1	0	0	0	0	0	0.123805	0
Millisia	1	1	0	0	0	0	0	0	0.123805	0
Mizugakiibacter	1	1	0	0	0	0	0	0	0.123805	0
Moellerella	1	1	0	0	0	0	0	0	0.123805	0
Moheibacter	1	0	1	0	0	0	0	0	0.123805	0
Mollicutes	1	0	1	0	0	0	0	0	0.123805	0
Monashia	1	1	0	0	0	0	0	0	0.123805	0
Moranella	1	1	0	0	0	0	0	0	0.123805	0
Motiliproteus	1	1	0	0	0	0	0	0	0.123805	0
Mucinivorans	1	0	1	0	0	0	0	0	0.123805	0
Mucispirillum	1	0	1	0	0	0	0	0	0.123805	0
Muribacter	1	1	0	0	0	0	0	0	0.123805	0
Mycetocola	1	1	0	0	0	0	0	0	0.123805	0
Myxosarcina	1	1	0	0	0	0	0	0	0.123805	0
Nafulsella	1	1	0	0	0	0	0	0	0.123805	0
Natranaerobius	1	0	1	0	0	0	0	0	0.123805	0
Natronohydrobacter	1	1	0	0	0	0	0	0	0.123805	0
Negativibacillus	1	1	0	0	0	0	0	0	0.123805	0
Negativicoccus	1	1	0	0	0	0	0	0	0.123805	0
Neglecta	1	1	0	0	0	0	0	0	0.123805	0
Neoasaia	1	1	0	0	0	0	0	0	0.123805	0
Neochlamydia	1	1	0	0	0	0	0	0	0.123805	0
Neofamilia	1	0	1	0	0	0	0	0	0.123805	0
Neomicrococcus	1	1	0	0	0	0	0	0	0.123805	0
Neorhizobium	1	1	0	0	0	0	0	0	0.123805	0
Neosynechococcus	1	1	0	0	0	0	0	0	0.123805	0
Nereida	1	1	0	0	0	0	0	0	0.123805	0
Nesiotobacter	1	1	0	0	0	0	0	0	0.123805	0
Nisaea	1	1	0	0	0	0	0	0	0.123805	0
Nissabacter	1	1	0	0	0	0	0	0	0.123805	0
Nitratifractor	1	1	0	0	0	0	0	0	0.123805	0
Nitriliruptor	1	1	0	0	0	0	0	0	0.123805	0
Nitritalea	1	1	0	0	0	0	0	0	0.123805	0
Nitrococcus	1	1	0	0	0	0	0	0	0.123805	0
Nitrosovibrio	1	1	0	0	0	0	0	0	0.123805	0
Nitrospina	1	1	0	0	0	0	0	0	0.123805	0
Nitrospirae	1	0	1	0	0	0	0	0	0.123805	0
Niveispirillum	1	1	0	0	0	0	0	0	0.123805	0
Nodosilinea	1	1	0	0	0	0	0	0	0.123805	0
Nodularia	1	1	0	0	0	0	0	0	0.123805	0
Novibacillus	1	1	0	0	0	0	0	0	0.123805	0
Novispirillum	1	1	0	0	0	0	0	0	0.123805	0
Nucleicultrix	1	1	0	0	0	0	0	0	0.123805	0
Numidum	1	1	0	0	0	0	0	0	0.123805	0
Obesumbacterium	1	1	0	0	0	0	0	0	0.123805	0
Oceanibacterium	1	1	0	0	0	0	0	0	0.123805	0
Oceanibulbus	1	1	0	0	0	0	0	0	0.123805	0
Oceanicoccus	1	1	0	0	0	0	0	0	0.123805	0
Oceaniovalibus	1	1	0	0	0	0	0	0	0.123805	0
Oceanisphaera	1	1	0	0	0	0	0	0	0.123805	0
Oceanithermus	1	1	0	0	0	0	0	0	0.123805	0
Oceanobacter	1	1	0	0	0	0	0	0	0.123805	0
Oceanococcus	1	1	0	0	0	0	0	0	0.123805	0
Odyssella	1	1	0	0	0	0	0	0	0.123805	0
Ohtaekwangia	1	0	1	0	0	0	0	0	0.123805	0
Okibacterium	1	1	0	0	0	0	0	0	0.123805	0
Olegusella	1	1	0	0	0	0	0	0	0.123805	0
Oleiagrimonas	1	1	0	0	0	0	0	0	0.123805	0
Oleibacter	1	1	0	0	0	0	0	0	0.123805	0
Oleispira	1	1	0	0	0	0	0	0	0.123805	0
Oligotropha	1	1	0	0	0	0	0	0	0.123805	0
Opitutus	1	1	0	0	0	0	0	0	0.123805	0
Orientia	1	0	1	0	0	0	0	0	0.123805	0
Ornatilinea	1	1	0	0	0	0	0	0	0.123805	0
Ornithobacterium	1	0	1	0	0	0	0	0	0.123805	0
Orrella	1	1	0	0	0	0	0	0	0.123805	0
Oscillatoriales	1	1	0	0	0	0	0	0	0.123805	0
Oscillochloris	1	1	0	0	0	0	0	0	0.123805	0
Oscillospiraceae	1	1	0	0	0	0	0	0	0.123805	0
Owenweeksia	1	1	0	0	0	0	0	0	0.123805	0
Oxobacter	1	0	1	0	0	0	0	0	0.123805	0
Pacificibacter	1	1	0	0	0	0	0	0	0.123805	0
Pacificimonas	1	1	0	0	0	0	0	0	0.123805	0
Paenalcaligenes	1	1	0	0	0	0	0	0	0.123805	0
Paenarthrobacter	1	1	0	0	0	0	0	0	0.123805	0
Palleronia	1	1	0	0	0	0	0	0	0.123805	0
Paludibacterium	1	1	0	0	0	0	0	0	0.123805	0
Paludisphaera	1	1	0	0	0	0	0	0	0.123805	0
Papillibacter	1	1	0	0	0	0	0	0	0.123805	0
Parachlamydia-related	1	1	0	0	0	0	0	0	0.123805	0
Parachlamydiaceae	1	1	0	0	0	0	0	0	0.123805	0
Paraclostridium	1	0	1	0	0	0	0	0	0.123805	0
Paraliobacillus	1	0	1	0	0	0	0	0	0.123805	0
Paramesorhizobium	1	1	0	0	0	0	0	0	0.123805	0
Paraoerskovia	1	1	0	0	0	0	0	0	0.123805	0
Parapedobacter	1	1	0	0	0	0	0	0	0.123805	0
Pararhizobium	1	1	0	0	0	0	0	0	0.123805	0
Parasaccharibacter	1	1	0	0	0	0	0	0	0.123805	0
Parascardovia	1	1	0	0	0	0	0	0	0.123805	0
Parasutterella	1	1	0	0	0	0	0	0	0.123805	0
Parvibaculum	1	1	0	0	0	0	0	0	0.123805	0
Pasteurellaceae	1	1	0	0	0	0	0	0	0.123805	0
Paucibacter	1	1	0	0	0	0	0	0	0.123805	0
Pedosphaera	1	1	0	0	0	0	0	0	0.123805	0
Pelagibacterium	1	1	0	0	0	0	0	0	0.123805	0
Pelagicola	1	1	0	0	0	0	0	0	0.123805	0
Pelistega	1	1	0	0	0	0	0	0	0.123805	0
Pelodictyon	1	1	0	0	0	0	0	0	0.123805	0
Pelomonas	1	1	0	0	0	0	0	0	0.123805	0
Peptococcaceae	1	1	0	0	0	0	0	0	0.123805	0
Petrimonas	1	0	1	0	0	0	0	0	0.123805	0
Petrotoga	1	0	1	0	0	0	0	0	0.123805	0
Phaeodactylibacter	1	1	0	0	0	0	0	0	0.123805	0
Phaeomarinobacter	1	1	0	0	0	0	0	0	0.123805	0
Phascolarctobacterium	1	1	0	0	0	0	0	0	0.123805	0
Phaseolibacter	1	1	0	0	0	0	0	0	0.123805	0
Phocea	1	1	0	0	0	0	0	0	0.123805	0
Phormidesmis	1	1	0	0	0	0	0	0	0.123805	0
Phycisphaera	1	1	0	0	0	0	0	0	0.123805	0
Phycisphaerae	1	0	1	0	0	0	0	0	0.123805	0
Pilibacter	1	0	1	0	0	0	0	0	0.123805	0
Pilimelia	1	1	0	0	0	0	0	0	0.123805	0
Pimelobacter	1	1	0	0	0	0	0	0	0.123805	0
Pirellula	1	1	0	0	0	0	0	0	0.123805	0
Piscicoccus	1	1	0	0	0	0	0	0	0.123805	0
Planctomycetes	1	1	0	0	0	0	0	0	0.123805	0
Planctopirus	1	1	0	0	0	0	0	0	0.123805	0
Planktomarina	1	1	0	0	0	0	0	0	0.123805	0
Planktothricoides	1	1	0	0	0	0	0	0	0.123805	0
Planobispora	1	1	0	0	0	0	0	0	0.123805	0
Planomonospora	1	1	0	0	0	0	0	0	0.123805	0
Plautia	1	1	0	0	0	0	0	0	0.123805	0
Pleomorphobacterium	1	1	0	0	0	0	0	0	0.123805	0
Plesiocystis	1	1	0	0	0	0	0	0	0.123805	0
Pluralibacter	1	1	0	0	0	0	0	0	0.123805	0
Polyangium	1	1	0	0	0	0	0	0	0.123805	0
Polycyclovorans	1	1	0	0	0	0	0	0	0.123805	0
Polymorphum	1	1	0	0	0	0	0	0	0.123805	0
Pontibaca	1	1	0	0	0	0	0	0	0.123805	0
Ponticaulis	1	1	0	0	0	0	0	0	0.123805	0
Ponticoccus	1	1	0	0	0	0	0	0	0.123805	0
Porticoccus	1	1	0	0	0	0	0	0	0.123805	0
Portiera	1	0	1	0	0	0	0	0	0.123805	0
Pragia	1	1	0	0	0	0	0	0	0.123805	0
Prauserella	1	1	0	0	0	0	0	0	0.123805	0
Prevotellaceae	1	1	0	0	0	0	0	0	0.123805	0
Prevotellamassilia	1	1	0	0	0	0	0	0	0.123805	0
Prochlorothrix	1	1	0	0	0	0	0	0	0.123805	0
Profftella	1	0	1	0	0	0	0	0	0.123805	0
Prolixibacter	1	1	0	0	0	0	0	0	0.123805	0
Promicromonosporaceae	1	1	0	0	0	0	0	0	0.123805	0
Propionibacteriaceae	1	1	0	0	0	0	0	0	0.123805	0
Propionicicella	1	1	0	0	0	0	0	0	0.123805	0
Propionispira	1	1	0	0	0	0	0	0	0.123805	0
Propionispora	1	1	0	0	0	0	0	0	0.123805	0
Prosthecobacter	1	1	0	0	0	0	0	0	0.123805	0
Prosthecomicrobium	1	1	0	0	0	0	0	0	0.123805	0
Proteiniborus	1	0	1	0	0	0	0	0	0.123805	0
Proteiniclasticum	1	1	0	0	0	0	0	0	0.123805	0
Provencibacterium	1	1	0	0	0	0	0	0	0.123805	0
Pseudodonghicola	1	1	0	0	0	0	0	0	0.123805	0
Pseudoduganella	1	1	0	0	0	0	0	0	0.123805	0
Pseudoglutamicibacter	1	1	0	0	0	0	0	0	0.123805	0
Pseudohaliea	1	1	0	0	0	0	0	0	0.123805	0
Pseudolabrys	1	1	0	0	0	0	0	0	0.123805	0
Pseudomonadaceae	1	1	0	0	0	0	0	0	0.123805	0
Pseudooctadecabacter	1	1	0	0	0	0	0	0	0.123805	0
Pseudopelagicola	1	1	0	0	0	0	0	0	0.123805	0
Pseudoramibacter	1	1	0	0	0	0	0	0	0.123805	0
Pseudorhizobium	1	1	0	0	0	0	0	0	0.123805	0
Pseudorhodoplanes	1	1	0	0	0	0	0	0	0.123805	0
Pseudothermotoga	1	0	1	0	0	0	0	0	0.123805	0
Pseudoxanthobacter	1	1	0	0	0	0	0	0	0.123805	0
Psychrobacillus	1	0	1	0	0	0	0	0	0.123805	0
Puniceibacterium	1	1	0	0	0	0	0	0	0.123805	0
Puniceispirillum	1	1	0	0	0	0	0	0	0.123805	0
Pyrinomonas	1	1	0	0	0	0	0	0	0.123805	0
Raphidiopsis	1	1	0	0	0	0	0	0	0.123805	0
Regiella	1	1	0	0	0	0	0	0	0.123805	0
Reinekea	1	1	0	0	0	0	0	0	0.123805	0
Renibacterium	1	1	0	0	0	0	0	0	0.123805	0
Reyranella	1	1	0	0	0	0	0	0	0.123805	0
Rhizobiales	1	1	0	0	0	0	0	0	0.123805	0
Rhodobaca	1	1	0	0	0	0	0	0	0.123805	0
Rhodobacterales	1	0	1	0	0	0	0	0	0.123805	0
Rhodocista	1	1	0	0	0	0	0	0	0.123805	0
Rhodocyclaceae	1	1	0	0	0	0	0	0	0.123805	0
Rhodohalobacter	1	1	0	0	0	0	0	0	0.123805	0
Rhodonellum	1	0	1	0	0	0	0	0	0.123805	0
Rhodoplanes	1	1	0	0	0	0	0	0	0.123805	0
Rhodospirillales	1	1	0	0	0	0	0	0	0.123805	0
Rhodothermaceae	1	1	0	0	0	0	0	0	0.123805	0
Rhodovibrio	1	1	0	0	0	0	0	0	0.123805	0
Richelia	1	1	0	0	0	0	0	0	0.123805	0
Rikenella	1	1	0	0	0	0	0	0	0.123805	0
Risungbinella	1	1	0	0	0	0	0	0	0.123805	0
Rivularia	1	0	1	0	0	0	0	0	0.123805	0
Robiginitalea	1	1	0	0	0	0	0	0	0.123805	0
Robiginitomaculum	1	1	0	0	0	0	0	0	0.123805	0
Roseateles	1	1	0	0	0	0	0	0	0.123805	0
Roseibaca	1	1	0	0	0	0	0	0	0.123805	0
Roseibacterium	1	1	0	0	0	0	0	0	0.123805	0
Roseibium	1	1	0	0	0	0	0	0	0.123805	0
Roseimaritima	1	1	0	0	0	0	0	0	0.123805	0
Roseinatronobacter	1	1	0	0	0	0	0	0	0.123805	0
Roseisalinus	1	1	0	0	0	0	0	0	0.123805	0
Ruania	1	1	0	0	0	0	0	0	0.123805	0
Rubeoparvulum	1	1	0	0	0	0	0	0	0.123805	0
Rubidibacter	1	1	0	0	0	0	0	0	0.123805	0
Rubripirellula	1	1	0	0	0	0	0	0	0.123805	0
Rubritepida	1	1	0	0	0	0	0	0	0.123805	0
Rudaea	1	1	0	0	0	0	0	0	0.123805	0
Rudanella	1	1	0	0	0	0	0	0	0.123805	0
Ruminiclostridium	1	0	1	0	0	0	0	0	0.123805	0
Rummeliibacillus	1	0	1	0	0	0	0	0	0.123805	0
Ruthenibacterium	1	1	0	0	0	0	0	0	0.123805	0
Ruthia	1	1	0	0	0	0	0	0	0.123805	0
Saccharospirillum	1	1	0	0	0	0	0	0	0.123805	0
Sagittula	1	1	0	0	0	0	0	0	0.123805	0
Salinarimonas	1	1	0	0	0	0	0	0	0.123805	0
Salinibacter	1	1	0	0	0	0	0	0	0.123805	0
Salinibacterium	1	1	0	0	0	0	0	0	0.123805	0
Salinimonas	1	1	0	0	0	0	0	0	0.123805	0
Salinispira	1	1	0	0	0	0	0	0	0.123805	0
Salipiger	1	1	0	0	0	0	0	0	0.123805	0
Salisaeta	1	1	0	0	0	0	0	0	0.123805	0
Salsuginibacillus	1	0	1	0	0	0	0	0	0.123805	0
Sandaracinus	1	1	0	0	0	0	0	0	0.123805	0
Saprospira	1	1	0	0	0	0	0	0	0.123805	0
SAR116	1	1	0	0	0	0	0	0	0.123805	0
Schleiferia	1	1	0	0	0	0	0	0	0.123805	0
Schlesneria	1	1	0	0	0	0	0	0	0.123805	0
Schmidhempelia	1	1	0	0	0	0	0	0	0.123805	0
Sebaldella	1	0	1	0	0	0	0	0	0.123805	0
Sedimentibacter	1	0	1	0	0	0	0	0	0.123805	0
Sedimentitalea	1	1	0	0	0	0	0	0	0.123805	0
Sediminibacillus	1	0	1	0	0	0	0	0	0.123805	0
Sediminibacter	1	0	1	0	0	0	0	0	0.123805	0
Sediminicola	1	0	1	0	0	0	0	0	0.123805	0
Sediminimonas	1	1	0	0	0	0	0	0	0.123805	0
Sediminispirochaeta	1	1	0	0	0	0	0	0	0.123805	0
Segetibacter	1	0	1	0	0	0	0	0	0.123805	0
Seinonella	1	1	0	0	0	0	0	0	0.123805	0
Sellimonas	1	1	0	0	0	0	0	0	0.123805	0
Senegalimassilia	1	1	0	0	0	0	0	0	0.123805	0
Seonamhaeicola	1	0	1	0	0	0	0	0	0.123805	0
Sharpea	1	1	0	0	0	0	0	0	0.123805	0
Shimazuella	1	1	0	0	0	0	0	0	0.123805	0
Shimwellia	1	1	0	0	0	0	0	0	0.123805	0
Shinella	1	1	0	0	0	0	0	0	0.123805	0
Siansivirga	1	0	1	0	0	0	0	0	0.123805	0
Sideroxydans	1	1	0	0	0	0	0	0	0.123805	0
Silanimonas	1	1	0	0	0	0	0	0	0.123805	0
Silvibacterium	1	1	0	0	0	0	0	0	0.123805	0
Simiduia	1	1	0	0	0	0	0	0	0.123805	0
Simkania	1	1	0	0	0	0	0	0	0.123805	0
Simonsiella	1	1	0	0	0	0	0	0	0.123805	0
Simplicispira	1	1	0	0	0	0	0	0	0.123805	0
Skermania	1	1	0	0	0	0	0	0	0.123805	0
Smaragdicoccus	1	1	0	0	0	0	0	0	0.123805	0
Sneathiella	1	1	0	0	0	0	0	0	0.123805	0
Soleaferrea	1	0	1	0	0	0	0	0	0.123805	0
Solibacter	1	1	0	0	0	0	0	0	0.123805	0
Solirubrobacterales	1	1	0	0	0	0	0	0	0.123805	0
Solirubrum	1	1	0	0	0	0	0	0	0.123805	0
Solitalea	1	0	1	0	0	0	0	0	0.123805	0
Soonwooa	1	0	1	0	0	0	0	0	0.123805	0
Sorangium	1	1	0	0	0	0	0	0	0.123805	0
Sphaerobacter	1	1	0	0	0	0	0	0	0.123805	0
Sphaerotilus	1	1	0	0	0	0	0	0	0.123805	0
Sphingomonadales	1	1	0	0	0	0	0	0	0.123805	0
Spirillospora	1	1	0	0	0	0	0	0	0.123805	0
Spongiibacterium	1	0	1	0	0	0	0	0	0.123805	0
Sporichthya	1	1	0	0	0	0	0	0	0.123805	0
Sporobacter	1	1	0	0	0	0	0	0	0.123805	0
Stackebrandtia	1	1	0	0	0	0	0	0	0.123805	0
Stanieria	1	1	0	0	0	0	0	0	0.123805	0
Staphylococcaceae	1	0	1	0	0	0	0	0	0.123805	0
Starkeya	1	1	0	0	0	0	0	0	0.123805	0
Stenoxybacter	1	1	0	0	0	0	0	0	0.123805	0
Steroidobacter	1	1	0	0	0	0	0	0	0.123805	0
Sterolibacterium	1	1	0	0	0	0	0	0	0.123805	0
Stigmatella	1	1	0	0	0	0	0	0	0.123805	0
Stomatobaculum	1	1	0	0	0	0	0	0	0.123805	0
Streptoalloteichus	1	1	0	0	0	0	0	0	0.123805	0
Streptomonospora	1	1	0	0	0	0	0	0	0.123805	0
Streptomycetaceae	1	1	0	0	0	0	0	0	0.123805	0
Succinimonas	1	1	0	0	0	0	0	0	0.123805	0
Succinispira	1	1	0	0	0	0	0	0	0.123805	0
Succinivibrio	1	1	0	0	0	0	0	0	0.123805	0
Sulcia	1	0	1	0	0	0	0	0	0.123805	0
Sulfobacillus	1	1	0	0	0	0	0	0	0.123805	0
Sulfuricurvum	1	1	0	0	0	0	0	0	0.123805	0
Sulfuritalea	1	1	0	0	0	0	0	0	0.123805	0
Sulfurivirga	1	1	0	0	0	0	0	0	0.123805	0
Sunxiuqinia	1	1	0	0	0	0	0	0	0.123805	0
Sutterellaceae	1	1	0	0	0	0	0	0	0.123805	0
Symbiobacter	1	1	0	0	0	0	0	0	0.123805	0
Symbiobacterium	1	1	0	0	0	0	0	0	0.123805	0
Syntrophobacter	1	1	0	0	0	0	0	0	0.123805	0
Syntrophobotulus	1	1	0	0	0	0	0	0	0.123805	0
Syntrophorhabdus	1	0	1	0	0	0	0	0	0.123805	0
Syntrophothermus	1	0	1	0	0	0	0	0	0.123805	0
Syntrophus	1	1	0	0	0	0	0	0	0.123805	0
Tachikawaea	1	0	1	0	0	0	0	0	0.123805	0
Tangfeifania	1	0	1	0	0	0	0	0	0.123805	0
Tanticharoenia	1	1	0	0	0	0	0	0	0.123805	0
Tardiphaga	1	1	0	0	0	0	0	0	0.123805	0
Tatlockia	1	1	0	0	0	0	0	0	0.123805	0
Tepidicaulis	1	1	0	0	0	0	0	0	0.123805	0
Terasakiispira	1	1	0	0	0	0	0	0	0.123805	0
Terrabacter	1	1	0	0	0	0	0	0	0.123805	0
Terracidiphilus	1	1	0	0	0	0	0	0	0.123805	0
Terracoccus	1	1	0	0	0	0	0	0	0.123805	0
Terrimicrobium	1	1	0	0	0	0	0	0	0.123805	0
Terrimonas	1	1	0	0	0	0	0	0	0.123805	0
Thalassobaculum	1	1	0	0	0	0	0	0	0.123805	0
Thalassobium	1	1	0	0	0	0	0	0	0.123805	0
Thalassolituus	1	1	0	0	0	0	0	0	0.123805	0
Thalassotalea	1	1	0	0	0	0	0	0	0.123805	0
Thermacetogenium	1	1	0	0	0	0	0	0	0.123805	0
Thermanaeromonas	1	1	0	0	0	0	0	0	0.123805	0
Thermicanus	1	1	0	0	0	0	0	0	0.123805	0
Thermithiobacillus	1	1	0	0	0	0	0	0	0.123805	0
Thermoactinospora	1	1	0	0	0	0	0	0	0.123805	0
Thermoanaerobaculum	1	1	0	0	0	0	0	0	0.123805	0
Thermobacillus	1	1	0	0	0	0	0	0	0.123805	0
Thermobaculum	1	1	0	0	0	0	0	0	0.123805	0
Thermobispora	1	1	0	0	0	0	0	0	0.123805	0
Thermomonospora	1	1	0	0	0	0	0	0	0.123805	0
Thermonema	1	1	0	0	0	0	0	0	0.123805	0
Thermopetrobacter	1	1	0	0	0	0	0	0	0.123805	0
Thermorudis	1	1	0	0	0	0	0	0	0.123805	0
Thermosediminibacter	1	0	1	0	0	0	0	0	0.123805	0
Thermosinus	1	1	0	0	0	0	0	0	0.123805	0
Thermosulfurimonas	1	1	0	0	0	0	0	0	0.123805	0
Thermotalea	1	0	1	0	0	0	0	0	0.123805	0
Thermovibrio	1	0	1	0	0	0	0	0	0.123805	0
Thiobacimonas	1	1	0	0	0	0	0	0	0.123805	0
Thiocapsa	1	1	0	0	0	0	0	0	0.123805	0
Thiocystis	1	1	0	0	0	0	0	0	0.123805	0
Thioflavicoccus	1	1	0	0	0	0	0	0	0.123805	0
Thioflexothrix	1	0	1	0	0	0	0	0	0.123805	0
Thiohalocapsa	1	1	0	0	0	0	0	0	0.123805	0
Thiohalorhabdus	1	1	0	0	0	0	0	0	0.123805	0
Thiolapillus	1	1	0	0	0	0	0	0	0.123805	0
Thioploca	1	1	0	0	0	0	0	0	0.123805	0
Thiorhodospira	1	1	0	0	0	0	0	0	0.123805	0
Thiorhodovibrio	1	1	0	0	0	0	0	0	0.123805	0
Timonella	1	1	0	0	0	0	0	0	0.123805	0
Tistlia	1	1	0	0	0	0	0	0	0.123805	0
Tistrella	1	1	0	0	0	0	0	0	0.123805	0
Tomitella	1	1	0	0	0	0	0	0	0.123805	0
Trichodesmium	1	0	1	0	0	0	0	0	0.123805	0
Trichormus	1	1	0	0	0	0	0	0	0.123805	0
Tropheryma	1	1	0	0	0	0	0	0	0.123805	0
Truepera	1	1	0	0	0	0	0	0	0.123805	0
Tumebacillus	1	1	0	0	0	0	0	0	0.123805	0
Turneriella	1	1	0	0	0	0	0	0	0.123805	0
Type-C	1	1	0	0	0	0	0	0	0.123805	0
Type-D	1	1	0	0	0	0	0	0	0.123805	0
Type-E	1	1	0	0	0	0	0	0	0.123805	0
Type-F	1	1	0	0	0	0	0	0	0.123805	0
Uliginosibacterium	1	1	0	0	0	0	0	0	0.123805	0
Ulvibacter	1	0	1	0	0	0	0	0	0.123805	0
Unicellular	1	1	0	0	0	0	0	0	0.123805	0
Ureibacillus	1	0	1	0	0	0	0	0	0.123805	0
Urmitella	1	1	0	0	0	0	0	0	0.123805	0
Vaginella	1	0	1	0	0	0	0	0	0.123805	0
Ventosimonas	1	1	0	0	0	0	0	0	0.123805	0
Verminephrobacter	1	1	0	0	0	0	0	0	0.123805	0
Verrucosispora	1	1	0	0	0	0	0	0	0.123805	0
Vibrionales	1	1	0	0	0	0	0	0	0.123805	0
Vitellibacter	1	0	1	0	0	0	0	0	0.123805	0
Vogesella	1	1	0	0	0	0	0	0	0.123805	0
Vulcanibacillus	1	0	1	0	0	0	0	0	0.123805	0
Vulgatibacter	1	1	0	0	0	0	0	0	0.123805	0
Wenzhouxiangella	1	1	0	0	0	0	0	0	0.123805	0
Woeseia	1	1	0	0	0	0	0	0	0.123805	0
Wolinella	1	1	0	0	0	0	0	0	0.123805	0
Woodsholea	1	1	0	0	0	0	0	0	0.123805	0
Xanthobacteraceae	1	1	0	0	0	0	0	0	0.123805	0
Xanthomarina	1	0	1	0	0	0	0	0	0.123805	0
Xenococcus	1	1	0	0	0	0	0	0	0.123805	0
Xenophilus	1	1	0	0	0	0	0	0	0.123805	0
Xiphinematobacter	1	1	0	0	0	0	0	0	0.123805	0
Xuhuaishuia	1	1	0	0	0	0	0	0	0.123805	0
Xylanimonas	1	1	0	0	0	0	0	0	0.123805	0
Xylophilus	1	1	0	0	0	0	0	0	0.123805	0
Yangia	1	1	0	0	0	0	0	0	0.123805	0
Yaniella	1	1	0	0	0	0	0	0	0.123805	0
Yokenella	1	1	0	0	0	0	0	0	0.123805	0
Yonghaparkia	1	1	0	0	0	0	0	0	0.123805	0
Zavarzinella	1	1	0	0	0	0	0	0	0.123805	0
Zetaproteobacteria	1	1	0	0	0	0	0	0	0.123805	0
Zoogloea	1	1	0	0	0	0	0	0	0.123805	0
Zooshikella	1	1	0	0	0	0	0	0	0.123805	0
Zymobacter	1	1	0	0	0	0	0	0	0.123805	0
Abiotrophia	2	2	0	0	0	0	0	0	0.247609	0
Acaryochloris	2	2	0	0	0	0	0	0	0.247609	0
Acetivibrio	2	1	1	0	0	0	0	0	0.247609	0
Acidihalobacter	2	2	0	0	0	0	0	0	0.247609	0
Acidipropionibacterium	2	2	0	0	0	0	0	0	0.247609	0
Acidobacterium	2	2	0	0	0	0	0	0	0.247609	0
Actibacterium	2	2	0	0	0	0	0	0	0.247609	0
Actinophytocola	2	2	0	0	0	0	0	0	0.247609	0
Actinospica	2	2	0	0	0	0	0	0	0.247609	0
Actinosynnema	2	2	0	0	0	0	0	0	0.247609	0
Advenella	2	2	0	0	0	0	0	0	0.247609	0
Aestuariibacter	2	2	0	0	0	0	0	0	0.247609	0
Aestuariivita	2	2	0	0	0	0	0	0	0.247609	0
Agarivorans	2	2	0	0	0	0	0	0	0.247609	0
Alcaligenes	2	2	0	0	0	0	0	0	0.247609	0
Aliagarivorans	2	2	0	0	0	0	0	0	0.247609	0
Alicycliphilus	2	2	0	0	0	0	0	0	0.247609	0
Alkanindiges	2	2	0	0	0	0	0	0	0.247609	0
Alloprevotella	2	2	0	0	0	0	0	0	0.247609	0
Aminobacterium	2	2	0	0	0	0	0	0	0.247609	0
Anaerocolumna	2	1	1	0	0	0	0	0	0.247609	0
Anaerolinea	2	2	0	0	0	0	0	0	0.247609	0
Anaeromassilibacillus	2	2	0	0	0	0	0	0	0.247609	0
Anaeromyxobacter	2	2	0	0	0	0	0	0	0.247609	0
Anaerovibrio	2	2	0	0	0	0	0	0	0.247609	0
Andreprevotia	2	2	0	0	0	0	0	0	0.247609	0
Aquabacterium	2	2	0	0	0	0	0	0	0.247609	0
Aquitalea	2	2	0	0	0	0	0	0	0.247609	0
Arcticibacter	2	1	1	0	0	0	0	0	0.247609	0
Arsenicicoccus	2	2	0	0	0	0	0	0	0.247609	0
Arsukibacterium	2	2	0	0	0	0	0	0	0.247609	0
Azohydromonas	2	2	0	0	0	0	0	0	0.247609	0
Azorhizobium	2	2	0	0	0	0	0	0	0.247609	0
Azotobacter	2	2	0	0	0	0	0	0	0.247609	0
Balneola	2	1	1	0	0	0	0	0	0.247609	0
Beggiatoa	2	2	0	0	0	0	0	0	0.247609	0
Beijerinckia	2	2	0	0	0	0	0	0	0.247609	0
Belnapia	2	2	0	0	0	0	0	0	0.247609	0
Bhargavaea	2	2	0	0	0	0	0	0	0.247609	0
Bilophila	2	2	0	0	0	0	0	0	0.247609	0
Bizionia	2	0	2	0	0	0	0	0	0.247609	0
Blastomonas	2	2	0	0	0	0	0	0	0.247609	0
Brenneria	2	2	0	0	0	0	0	0	0.247609	0
Brocadia	2	0	2	0	0	0	0	0	0.247609	0
Brochothrix	2	2	0	0	0	0	0	0	0.247609	0
Burkholderiales	2	2	0	0	0	0	0	0	0.247609	0
Butyricicoccus	2	2	0	0	0	0	0	0	0.247609	0
Caldimonas	2	2	0	0	0	0	0	0	0.247609	0
Carboxydocella	2	2	0	0	0	0	0	0	0.247609	0
Cardinium	2	2	0	0	0	0	0	0	0.247609	0
Castellaniella	2	2	0	0	0	0	0	0	0.247609	0
Catenovulum	2	2	0	0	0	0	0	0	0.247609	0
Cellulosilyticum	2	2	0	0	0	0	0	0	0.247609	0
Cephaloticoccus	2	2	0	0	0	0	0	0	0.247609	0
Chelativorans	2	2	0	0	0	0	0	0	0.247609	0
Chitinibacter	2	2	0	0	0	0	0	0	0.247609	0
Chitinilyticum	2	2	0	0	0	0	0	0	0.247609	0
Chitinimonas	2	2	0	0	0	0	0	0	0.247609	0
Chlorobaculum	2	2	0	0	0	0	0	0	0.247609	0
Chondromyces	2	2	0	0	0	0	0	0	0.247609	0
Citreicella	2	2	0	0	0	0	0	0	0.247609	0
Citromicrobium	2	2	0	0	0	0	0	0	0.247609	0
Clavibacter	2	2	0	0	0	0	0	0	0.247609	0
Cloacibacillus	2	1	1	0	0	0	0	0	0.247609	0
Clostridia	2	2	0	0	0	0	0	0	0.247609	0
Clostridiaceae	2	1	1	0	0	0	0	0	0.247609	0
Clostridioides	2	0	2	0	0	0	0	0	0.247609	0
Commensalibacter	2	2	0	0	0	0	0	0	0.247609	0
Conchiformibius	2	2	0	0	0	0	0	0	0.247609	0
Conexibacter	2	2	0	0	0	0	0	0	0.247609	0
Coriobacteriaceae	2	2	0	0	0	0	0	0	0.247609	0
Cryptosporangium	2	2	0	0	0	0	0	0	0.247609	0
Cyanobium	2	2	0	0	0	0	0	0	0.247609	0
Cylindrospermopsis	2	2	0	0	0	0	0	0	0.247609	0
Cystobacter	2	2	0	0	0	0	0	0	0.247609	0
Cytophaga	2	2	0	0	0	0	0	0	0.247609	0
Defluviimonas	2	2	0	0	0	0	0	0	0.247609	0
Dehalobacter	2	2	0	0	0	0	0	0	0.247609	0
Dermacoccus	2	2	0	0	0	0	0	0	0.247609	0
Derxia	2	2	0	0	0	0	0	0	0.247609	0
Desulfacinum	2	2	0	0	0	0	0	0	0.247609	0
Desulfatibacillum	2	2	0	0	0	0	0	0	0.247609	0
Desulfobacterium	2	2	0	0	0	0	0	0	0.247609	0
Desulfobacula	2	2	0	0	0	0	0	0	0.247609	0
Desulfococcus	2	2	0	0	0	0	0	0	0.247609	0
Desulfonatronovibrio	2	2	0	0	0	0	0	0	0.247609	0
Desulfosarcina	2	1	1	0	0	0	0	0	0.247609	0
Desulfotignum	2	2	0	0	0	0	0	0	0.247609	0
Desulfuribacillus	2	0	2	0	0	0	0	0	0.247609	0
Draconibacterium	2	0	2	0	0	0	0	0	0.247609	0
Ectothiorhodospira	2	2	0	0	0	0	0	0	0.247609	0
Eggerthella	2	2	0	0	0	0	0	0	0.247609	0
Empedobacter	2	0	2	0	0	0	0	0	0.247609	0
Endolissoclinum	2	2	0	0	0	0	0	0	0.247609	0
Enhydrobacter	2	2	0	0	0	0	0	0	0.247609	0
Enorma	2	2	0	0	0	0	0	0	0.247609	0
Enterorhabdus	2	2	0	0	0	0	0	0	0.247609	0
Fabibacter	2	0	2	0	0	0	0	0	0.247609	0
Faecalibacterium	2	2	0	0	0	0	0	0	0.247609	0
Ferriphaselus	2	2	0	0	0	0	0	0	0.247609	0
Ferrovum	2	2	0	0	0	0	0	0	0.247609	0
Fibrella	2	2	0	0	0	0	0	0	0.247609	0
Flammeovirga	2	0	2	0	0	0	0	0	0.247609	0
Flaviramulus	2	0	2	0	0	0	0	0	0.247609	0
Flavisolibacter	2	1	1	0	0	0	0	0	0.247609	0
Flavobacteria	2	0	2	0	0	0	0	0	0.247609	0
Flexibacter	2	1	1	0	0	0	0	0	0.247609	0
Fodinicurvata	2	2	0	0	0	0	0	0	0.247609	0
Frateuria	2	2	0	0	0	0	0	0	0.247609	0
Fulvimarina	2	2	0	0	0	0	0	0	0.247609	0
Gallaecimonas	2	2	0	0	0	0	0	0	0.247609	0
Gammaproteobacteria	2	2	0	0	0	0	0	0	0.247609	0
Gelidibacter	2	0	2	0	0	0	0	0	0.247609	0
Geminocystis	2	0	2	0	0	0	0	0	0.247609	0
Gemmata	2	2	0	0	0	0	0	0	0.247609	0
Gemmatimonas	2	2	0	0	0	0	0	0	0.247609	0
Geoalkalibacter	2	2	0	0	0	0	0	0	0.247609	0
Geodermatophilaceae	2	2	0	0	0	0	0	0	0.247609	0
Geomicrobium	2	2	0	0	0	0	0	0	0.247609	0
Gloeobacter	2	2	0	0	0	0	0	0	0.247609	0
Glomeribacter	2	2	0	0	0	0	0	0	0.247609	0
Glutamicibacter	2	2	0	0	0	0	0	0	0.247609	0
Gordonibacter	2	2	0	0	0	0	0	0	0.247609	0
Gorillibacterium	2	2	0	0	0	0	0	0	0.247609	0
Granulicella	2	2	0	0	0	0	0	0	0.247609	0
Gulbenkiania	2	2	0	0	0	0	0	0	0.247609	0
Haematobacter	2	2	0	0	0	0	0	0	0.247609	0
Hahella	2	2	0	0	0	0	0	0	0.247609	0
Halocynthiibacter	2	2	0	0	0	0	0	0	0.247609	0
Halothiobacillus	2	2	0	0	0	0	0	0	0.247609	0
Herbiconiux	2	2	0	0	0	0	0	0	0.247609	0
Herminiimonas	2	2	0	0	0	0	0	0	0.247609	0
Hirschia	2	2	0	0	0	0	0	0	0.247609	0
Hungatella	2	2	0	0	0	0	0	0	0.247609	0
Hydrocarboniphaga	2	2	0	0	0	0	0	0	0.247609	0
Intestinimonas	2	2	0	0	0	0	0	0	0.247609	0
Intrasporangium	2	2	0	0	0	0	0	0	0.247609	0
Isoptericola	2	2	0	0	0	0	0	0	0.247609	0
Jeotgalibaca	2	1	1	0	0	0	0	0	0.247609	0
Jonesia	2	2	0	0	0	0	0	0	0.247609	0
Jonquetella	2	2	0	0	0	0	0	0	0.247609	0
Kallipyga	2	2	0	0	0	0	0	0	0.247609	0
Kushneria	2	2	0	0	0	0	0	0	0.247609	0
Kutzneria	2	2	0	0	0	0	0	0	0.247609	0
Kytococcus	2	2	0	0	0	0	0	0	0.247609	0
Lachnospira	2	0	2	0	0	0	0	0	0.247609	0
Lampropedia	2	2	0	0	0	0	0	0	0.247609	0
Leclercia	2	2	0	0	0	0	0	0	0.247609	0
Lelliottia	2	2	0	0	0	0	0	0	0.247609	0
Lentibacillus	2	0	2	0	0	0	0	0	0.247609	0
Lentzea	2	2	0	0	0	0	0	0	0.247609	0
Levyella	2	2	0	0	0	0	0	0	0.247609	0
Limnohabitans	2	2	0	0	0	0	0	0	0.247609	0
Litoreibacter	2	2	0	0	0	0	0	0	0.247609	0
Luteipulveratus	2	2	0	0	0	0	0	0	0.247609	0
Macrococcus	2	0	2	0	0	0	0	0	0.247609	0
Mangrovibacter	2	2	0	0	0	0	0	0	0.247609	0
Maribius	2	2	0	0	0	0	0	0	0.247609	0
Maricaulis	2	2	0	0	0	0	0	0	0.247609	0
Marichromatium	2	2	0	0	0	0	0	0	0.247609	0
Marinilactibacillus	2	0	2	0	0	0	0	0	0.247609	0
Marinimicrobium	2	2	0	0	0	0	0	0	0.247609	0
Marinococcus	2	2	0	0	0	0	0	0	0.247609	0
Mariprofundus	2	2	0	0	0	0	0	0	0.247609	0
Marispirochaeta	2	2	0	0	0	0	0	0	0.247609	0
Maritimibacter	2	2	0	0	0	0	0	0	0.247609	0
Mesoflavibacter	2	0	2	0	0	0	0	0	0.247609	0
Mesonia	2	0	2	0	0	0	0	0	0.247609	0
Methylibium	2	2	0	0	0	0	0	0	0.247609	0
Methylocaldum	2	2	0	0	0	0	0	0	0.247609	0
Methylocapsa	2	2	0	0	0	0	0	0	0.247609	0
Methylophilales	2	0	2	0	0	0	0	0	0.247609	0
Methylopila	2	2	0	0	0	0	0	0	0.247609	0
Methylopumilus	2	2	0	0	0	0	0	0	0.247609	0
Methylosarcina	2	2	0	0	0	0	0	0	0.247609	0
Methylosinus	2	2	0	0	0	0	0	0	0.247609	0
Methylovorus	2	2	0	0	0	0	0	0	0.247609	0
Microbispora	2	2	0	0	0	0	0	0	0.247609	0
Microcoleus	2	2	0	0	0	0	0	0	0.247609	0
Mitsuaria	2	2	0	0	0	0	0	0	0.247609	0
Mobilicoccus	2	2	0	0	0	0	0	0	0.247609	0
Mobiluncus	2	2	0	0	0	0	0	0	0.247609	0
Mogibacterium	2	0	2	0	0	0	0	0	0.247609	0
Moorea	2	2	0	0	0	0	0	0	0.247609	0
Murdochiella	2	2	0	0	0	0	0	0	0.247609	0
Nakamurella	2	2	0	0	0	0	0	0	0.247609	0
Nautella	2	2	0	0	0	0	0	0	0.247609	0
Necropsobacter	2	2	0	0	0	0	0	0	0.247609	0
Nevskia	2	2	0	0	0	0	0	0	0.247609	0
Nioella	2	2	0	0	0	0	0	0	0.247609	0
Nosocomiicoccus	2	0	2	0	0	0	0	0	0.247609	0
Noviherbaspirillum	2	2	0	0	0	0	0	0	0.247609	0
Oceanimonas	2	2	0	0	0	0	0	0	0.247609	0
Oenococcus	2	2	0	0	0	0	0	0	0.247609	0
Opitutaceae	2	2	0	0	0	0	0	0	0.247609	0
Ornithinimicrobium	2	2	0	0	0	0	0	0	0.247609	0
Ottowia	2	2	0	0	0	0	0	0	0.247609	0
Oxalobacter	2	2	0	0	0	0	0	0	0.247609	0
Paeniglutamicibacter	2	2	0	0	0	0	0	0	0.247609	0
Paenirhodobacter	2	2	0	0	0	0	0	0	0.247609	0
Paludibacter	2	1	1	0	0	0	0	0	0.247609	0
Pannonibacter	2	2	0	0	0	0	0	0	0.247609	0
Paracaedibacter	2	2	0	0	0	0	0	0	0.247609	0
Parachlamydia	2	2	0	0	0	0	0	0	0.247609	0
Parvularcula	2	2	0	0	0	0	0	0	0.247609	0
Paucisalibacillus	2	0	2	0	0	0	0	0	0.247609	0
Pelagibaca	2	2	0	0	0	0	0	0	0.247609	0
Pelosinus	2	2	0	0	0	0	0	0	0.247609	0
Perlucidibaca	2	2	0	0	0	0	0	0	0.247609	0
Phaeospirillum	2	2	0	0	0	0	0	0	0.247609	0
Phyllobacterium	2	2	0	0	0	0	0	0	0.247609	0
Planktotalea	2	2	0	0	0	0	0	0	0.247609	0
Pleomorphomonas	2	2	0	0	0	0	0	0	0.247609	0
Plesiomonas	2	2	0	0	0	0	0	0	0.247609	0
Pleurocapsa	2	2	0	0	0	0	0	0	0.247609	0
Porphyromonadaceae	2	0	2	0	0	0	0	0	0.247609	0
Promicromonospora	2	2	0	0	0	0	0	0	0.247609	0
Propionimicrobium	2	2	0	0	0	0	0	0	0.247609	0
Proteiniphilum	2	0	2	0	0	0	0	0	0.247609	0
Protochlamydia	2	2	0	0	0	0	0	0	0.247609	0
Pseudacidovorax	2	2	0	0	0	0	0	0	0.247609	0
Pseudaminobacter	2	2	0	0	0	0	0	0	0.247609	0
Pseudanabaena	2	2	0	0	0	0	0	0	0.247609	0
Pseudarthrobacter	2	2	0	0	0	0	0	0	0.247609	0
Pseudoclavibacter	2	2	0	0	0	0	0	0	0.247609	0
Pseudoflavonifractor	2	2	0	0	0	0	0	0	0.247609	0
Pseudophaeobacter	2	2	0	0	0	0	0	0	0.247609	0
Pseudorhodoferax	2	2	0	0	0	0	0	0	0.247609	0
Pusillimonas	2	2	0	0	0	0	0	0	0.247609	0
Pyramidobacter	2	2	0	0	0	0	0	0	0.247609	0
Rahnella	2	2	0	0	0	0	0	0	0.247609	0
Ramlibacter	2	2	0	0	0	0	0	0	0.247609	0
Rhodoluna	2	2	0	0	0	0	0	0	0.247609	0
Rhodomicrobium	2	2	0	0	0	0	0	0	0.247609	0
Rhodothermus	2	2	0	0	0	0	0	0	0.247609	0
Rhodovulum	2	2	0	0	0	0	0	0	0.247609	0
Rickettsiella	2	2	0	0	0	0	0	0	0.247609	0
Riesia	2	0	2	0	0	0	0	0	0.247609	0
Robinsoniella	2	0	2	0	0	0	0	0	0.247609	0
Roseiflexus	2	2	0	0	0	0	0	0	0.247609	0
Rubellimicrobium	2	2	0	0	0	0	0	0	0.247609	0
Rubrivivax	2	2	0	0	0	0	0	0	0.247609	0
Saccharibacillus	2	2	0	0	0	0	0	0	0.247609	0
Salinicola	2	2	0	0	0	0	0	0	0.247609	0
Salinimicrobium	2	0	2	0	0	0	0	0	0.247609	0
Salinisphaera	2	2	0	0	0	0	0	0	0.247609	0
Sandarakinorhabdus	2	2	0	0	0	0	0	0	0.247609	0
Scardovia	2	2	0	0	0	0	0	0	0.247609	0
Sciscionella	2	2	0	0	0	0	0	0	0.247609	0
Secondary	2	2	0	0	0	0	0	0	0.247609	0
Sedimenticola	2	2	0	0	0	0	0	0	0.247609	0
Segniliparus	2	2	0	0	0	0	0	0	0.247609	0
Shimia	2	2	0	0	0	0	0	0	0.247609	0
Siccibacter	2	2	0	0	0	0	0	0	0.247609	0
Singulisphaera	2	2	0	0	0	0	0	0	0.247609	0
Skermanella	2	2	0	0	0	0	0	0	0.247609	0
Sneathia	2	0	2	0	0	0	0	0	0.247609	0
Snodgrassella	2	2	0	0	0	0	0	0	0.247609	0
Solibacillus	2	0	2	0	0	0	0	0	0.247609	0
Solirubrobacter	2	2	0	0	0	0	0	0	0.247609	0
Sphingorhabdus	2	2	0	0	0	0	0	0	0.247609	0
Spiribacter	2	2	0	0	0	0	0	0	0.247609	0
Spirulina	2	2	0	0	0	0	0	0	0.247609	0
Stoquefichus	2	0	2	0	0	0	0	0	0.247609	0
Subdoligranulum	2	2	0	0	0	0	0	0	0.247609	0
Sulfuricella	2	2	0	0	0	0	0	0	0.247609	0
Synechocystis	2	2	0	0	0	0	0	0	0.247609	0
Synergistes	2	0	2	0	0	0	0	0	0.247609	0
Tannerella	2	2	0	0	0	0	0	0	0.247609	0
Tateyamaria	2	2	0	0	0	0	0	0	0.247609	0
Taylorella	2	0	2	0	0	0	0	0	0.247609	0
Tepidanaerobacter	2	0	2	0	0	0	0	0	0.247609	0
Tepidibacillus	2	0	2	0	0	0	0	0	0.247609	0
Tepidimonas	2	2	0	0	0	0	0	0	0.247609	0
Tepidiphilus	2	2	0	0	0	0	0	0	0.247609	0
Terasakiella	2	2	0	0	0	0	0	0	0.247609	0
Teredinibacter	2	2	0	0	0	0	0	0	0.247609	0
Terribacillus	2	0	2	0	0	0	0	0	0.247609	0
Terrisporobacter	2	0	2	0	0	0	0	0	0.247609	0
Tersicoccus	2	2	0	0	0	0	0	0	0.247609	0
Thalassobacillus	2	0	2	0	0	0	0	0	0.247609	0
Thalassobacter	2	2	0	0	0	0	0	0	0.247609	0
Thalassomonas	2	2	0	0	0	0	0	0	0.247609	0
Thermaerobacter	2	2	0	0	0	0	0	0	0.247609	0
Thermincola	2	2	0	0	0	0	0	0	0.247609	0
Thermocrispum	2	2	0	0	0	0	0	0	0.247609	0
Thermodesulfatator	2	2	0	0	0	0	0	0	0.247609	0
Thermogemmatispora	2	2	0	0	0	0	0	0	0.247609	0
Thermomonas	2	2	0	0	0	0	0	0	0.247609	0
Thermosynechococcus	2	2	0	0	0	0	0	0	0.247609	0
Thiodiazotropha	2	2	0	0	0	0	0	0	0.247609	0
Thioglobus	2	1	1	0	0	0	0	0	0.247609	0
Thiorhodococcus	2	2	0	0	0	0	0	0	0.247609	0
Tissierella	2	0	2	0	0	0	0	0	0.247609	0
Tolumonas	2	2	0	0	0	0	0	0	0.247609	0
Trabulsiella	2	2	0	0	0	0	0	0	0.247609	0
Tuberibacillus	2	2	0	0	0	0	0	0	0.247609	0
Turicella	2	2	0	0	0	0	0	0	0.247609	0
Verrucomicrobium	2	2	0	0	0	0	0	0	0.247609	0
Vitreoscilla	2	2	0	0	0	0	0	0	0.247609	0
Weeksella	2	0	2	0	0	0	0	0	0.247609	0
Wenxinia	2	2	0	0	0	0	0	0	0.247609	0
Wigglesworthia	2	0	2	0	0	0	0	0	0.247609	0
Wohlfahrtiimonas	2	2	0	0	0	0	0	0	0.247609	0
Xanthobacter	2	2	0	0	0	0	0	0	0.247609	0
Zunongwangia	2	0	2	0	0	0	0	0	0.247609	0
Zymomonas	2	2	0	0	0	0	0	0	0.247609	0
Acidocella	3	3	0	0	0	0	0	0	0.371414	0
Actinoalloteichus	3	3	0	0	0	0	0	0	0.371414	0
Actinobacteria	3	3	0	0	0	0	0	0	0.371414	0
Agreia	3	3	0	0	0	0	0	0	0.371414	0
Agrococcus	3	3	0	0	0	0	0	0	0.371414	0
Ahrensia	3	3	0	0	0	0	0	0	0.371414	0
Alkaliphilus	3	0	3	0	0	0	0	0	0.371414	0
Aminobacter	3	3	0	0	0	0	0	0	0.371414	0
Amphibacillus	3	0	3	0	0	0	0	0	0.371414	0
Anabaena	3	3	0	0	0	0	0	0	0.371414	0
Anaerotruncus	3	3	0	0	0	0	0	0	0.371414	0
Arcanobacterium	3	3	0	0	0	0	0	0	0.371414	0
Archangium	3	3	0	0	0	0	0	0	0.371414	0
Arthrospira	3	3	0	0	0	0	0	0	0.371414	0
Aurantimonas	3	3	0	0	0	0	0	0	0.371414	0
Baumannia	3	2	1	0	0	0	0	0	0.371414	0
Bdellovibrio	3	3	0	0	0	0	0	0	0.371414	0
Blastococcus	3	3	0	0	0	0	0	0	0.371414	0
Cedecea	3	3	0	0	0	0	0	0	0.371414	0
Chelatococcus	3	3	0	0	0	0	0	0	0.371414	0
Chromohalobacter	3	3	0	0	0	0	0	0	0.371414	0
Collimonas	3	3	0	0	0	0	0	0	0.371414	0
Comamonadaceae	3	3	0	0	0	0	0	0	0.371414	0
Coxiella	3	3	0	0	0	0	0	0	0.371414	0
Cryobacterium	3	3	0	0	0	0	0	0	0.371414	0
Cycloclasticus	3	3	0	0	0	0	0	0	0.371414	0
Dechloromonas	3	3	0	0	0	0	0	0	0.371414	0
Dehalogenimonas	3	3	0	0	0	0	0	0	0.371414	0
Dermabacter	3	3	0	0	0	0	0	0	0.371414	0
Desulfobacter	3	3	0	0	0	0	0	0	0.371414	0
Desulfomicrobium	3	3	0	0	0	0	0	0	0.371414	0
Desulfonatronum	3	3	0	0	0	0	0	0	0.371414	0
Desulfuromonas	3	3	0	0	0	0	0	0	0.371414	0
Dokdonia	3	0	3	0	0	0	0	0	0.371414	0
Endosymbiont	3	1	2	0	0	0	0	0	0.371414	0
Erysipelothrix	3	3	0	0	0	0	0	0	0.371414	0
Firmicutes	3	2	1	0	0	0	0	0	0.371414	0
Flavihumibacter	3	3	0	0	0	0	0	0	0.371414	0
Fluoribacter	3	3	0	0	0	0	0	0	0.371414	0
Franconibacter	3	3	0	0	0	0	0	0	0.371414	0
Gallibacterium	3	3	0	0	0	0	0	0	0.371414	0
Gemmobacter	3	3	0	0	0	0	0	0	0.371414	0
Geodermatophilus	3	3	0	0	0	0	0	0	0.371414	0
Gillisia	3	0	3	0	0	0	0	0	0.371414	0
Gilvimarinus	3	3	0	0	0	0	0	0	0.371414	0
Gluconacetobacter	3	3	0	0	0	0	0	0	0.371414	0
Glycomyces	3	3	0	0	0	0	0	0	0.371414	0
Hafnia	3	3	0	0	0	0	0	0	0.371414	0
Halioglobus	3	3	0	0	0	0	0	0	0.371414	0
Halodesulfovibrio	3	3	0	0	0	0	0	0	0.371414	0
Holdemania	3	3	0	0	0	0	0	0	0.371414	0
Jeotgalicoccus	3	0	3	0	0	0	0	0	0.371414	0
Kaistia	3	3	0	0	0	0	0	0	0.371414	0
Kibdelosporangium	3	3	0	0	0	0	0	0	0.371414	0
Kordia	3	0	3	0	0	0	0	0	0.371414	0
Kordiimonas	3	3	0	0	0	0	0	0	0.371414	0
Kosakonia	3	3	0	0	0	0	0	0	0.371414	0
Kribbella	3	3	0	0	0	0	0	0	0.371414	0
Leptospirillum	3	3	0	0	0	0	0	0	0.371414	0
Lewinella	3	3	0	0	0	0	0	0	0.371414	0
Luteibacter	3	3	0	0	0	0	0	0	0.371414	0
Lyngbya	3	3	0	0	0	0	0	0	0.371414	0
Marinospirillum	3	3	0	0	0	0	0	0	0.371414	0
Marivita	3	3	0	0	0	0	0	0	0.371414	0
Marmoricola	3	3	0	0	0	0	0	0	0.371414	0
Martelella	3	3	0	0	0	0	0	0	0.371414	0
Methylacidiphilum	3	3	0	0	0	0	0	0	0.371414	0
Methylobacillus	3	3	0	0	0	0	0	0	0.371414	0
Methylophilus	3	3	0	0	0	0	0	0	0.371414	0
Mitsuokella	3	3	0	0	0	0	0	0	0.371414	0
Modestobacter	3	3	0	0	0	0	0	0	0.371414	0
Moorella	3	3	0	0	0	0	0	0	0.371414	0
Morganella	3	3	0	0	0	0	0	0	0.371414	0
Neptunomonas	3	3	0	0	0	0	0	0	0.371414	0
Nitrincola	3	3	0	0	0	0	0	0	0.371414	0
Nitrosococcus	3	3	0	0	0	0	0	0	0.371414	0
Nonomuraea	3	3	0	0	0	0	0	0	0.371414	0
Oceanibaculum	3	3	0	0	0	0	0	0	0.371414	0
Oceanicaulis	3	3	0	0	0	0	0	0	0.371414	0
Octadecabacter	3	3	0	0	0	0	0	0	0.371414	0
Oerskovia	3	3	0	0	0	0	0	0	0.371414	0
Oligella	3	3	0	0	0	0	0	0	0.371414	0
Oscillatoria	3	3	0	0	0	0	0	0	0.371414	0
Paenisporosarcina	3	0	3	0	0	0	0	0	0.371414	0
Parageobacillus	3	0	3	0	0	0	0	0	0.371414	0
Patulibacter	3	3	0	0	0	0	0	0	0.371414	0
Phenylobacterium	3	3	0	0	0	0	0	0	0.371414	0
Phormidium	3	3	0	0	0	0	0	0	0.371414	0
Planctomyces	3	3	0	0	0	0	0	0	0.371414	0
Planomicrobium	3	3	0	0	0	0	0	0	0.371414	0
Pseudogulbenkiania	3	3	0	0	0	0	0	0	0.371414	0
Pseudohongiella	3	3	0	0	0	0	0	0	0.371414	0
Rhodospirillum	3	3	0	0	0	0	0	0	0.371414	0
Rouxiella	3	3	0	0	0	0	0	0	0.371414	0
Rubrobacter	3	3	0	0	0	0	0	0	0.371414	0
Ruminococcaceae	3	3	0	0	0	0	0	0	0.371414	0
Runella	3	3	0	0	0	0	0	0	0.371414	0
Saccharopolyspora	3	3	0	0	0	0	0	0	0.371414	0
Salimicrobium	3	2	1	0	0	0	0	0	0.371414	0
Salinispora	3	3	0	0	0	0	0	0	0.371414	0
Sanguibacter	3	3	0	0	0	0	0	0	0.371414	0
Sediminibacterium	3	0	3	0	0	0	0	0	0.371414	0
Silicibacter	3	3	0	0	0	0	0	0	0.371414	0
Sinomonas	3	3	0	0	0	0	0	0	0.371414	0
Sodalis	3	3	0	0	0	0	0	0	0.371414	0
Solimonas	3	3	0	0	0	0	0	0	0.371414	0
Sphaerochaeta	3	3	0	0	0	0	0	0	0.371414	0
Sporolactobacillus	3	3	0	0	0	0	0	0	0.371414	0
Stappia	3	3	0	0	0	0	0	0	0.371414	0
Streptosporangium	3	3	0	0	0	0	0	0	0.371414	0
Sulfurihydrogenibium	3	0	3	0	0	0	0	0	0.371414	0
Sutterella	3	3	0	0	0	0	0	0	0.371414	0
Syntrophomonas	3	2	1	0	0	0	0	0	0.371414	0
Terriglobus	3	3	0	0	0	0	0	0	0.371414	0
Tetragenococcus	3	0	3	0	0	0	0	0	0.371414	0
Thermobifida	3	3	0	0	0	0	0	0	0.371414	0
Thioalkalimicrobium	3	3	0	0	0	0	0	0	0.371414	0
Thiobacillus	3	3	0	0	0	0	0	0	0.371414	0
Tolypothrix	3	3	0	0	0	0	0	0	0.371414	0
Trichococcus	3	3	0	0	0	0	0	0	0.371414	0
Tropicibacter	3	3	0	0	0	0	0	0	0.371414	0
Ureaplasma	3	1	2	0	0	0	0	0	0.371414	0
Viridibacillus	3	0	3	0	0	0	0	0	0.371414	0
Winogradskyella	3	0	3	0	0	0	0	0	0.371414	0
Zimmermannella	3	3	0	0	0	0	0	0	0.371414	0
Acetobacterium	4	4	0	0	0	0	0	0	0.495218	0
Actinobaculum	4	4	0	0	0	0	0	0	0.495218	0
Actinokineospora	4	4	0	0	0	0	0	0	0.495218	0
Actinopolyspora	4	4	0	0	0	0	0	0	0.495218	0
Aggregatibacter	4	4	0	0	0	0	0	0	0.495218	0
Alishewanella	4	4	0	0	0	0	0	0	0.495218	0
Alloscardovia	4	4	0	0	0	0	0	0	0.495218	0
Beta	4	4	0	0	0	0	0	0	0.495218	0
Calothrix	4	4	0	0	0	0	0	0	0.495218	0
Cellulosimicrobium	4	4	0	0	0	0	0	0	0.495218	0
Cellvibrio	4	4	0	0	0	0	0	0	0.495218	0
Chloroflexus	4	4	0	0	0	0	0	0	0.495218	0
Christensenella	4	3	1	0	0	0	0	0	0.495218	0
Cobetia	4	4	0	0	0	0	0	0	0.495218	0
Curvibacter	4	4	0	0	0	0	0	0	0.495218	0
Cyanobacterium	4	3	1	0	0	0	0	0	0.495218	0
Dehalococcoides	4	4	0	0	0	0	0	0	0.495218	0
Delftia	4	4	0	0	0	0	0	0	0.495218	0
Desulfobulbus	4	4	0	0	0	0	0	0	0.495218	0
Duganella	4	4	0	0	0	0	0	0	0.495218	0
Dyella	4	4	0	0	0	0	0	0	0.495218	0
Fischerella	4	4	0	0	0	0	0	0	0.495218	0
Gilliamella	4	4	0	0	0	0	0	0	0.495218	0
Henriciella	4	4	0	0	0	0	0	0	0.495218	0
Jiangella	4	4	0	0	0	0	0	0	0.495218	0
Kangiella	4	4	0	0	0	0	0	0	0.495218	0
Kiloniella	4	4	0	0	0	0	0	0	0.495218	0
Kurthia	4	2	2	0	0	0	0	0	0.495218	0
Marine	4	4	0	0	0	0	0	0	0.495218	0
Megamonas	4	4	0	0	0	0	0	0	0.495218	0
Methyloceanibacter	4	4	0	0	0	0	0	0	0.495218	0
Methylocystis	4	4	0	0	0	0	0	0	0.495218	0
Methylomicrobium	4	4	0	0	0	0	0	0	0.495218	0
Methyloversatilis	4	4	0	0	0	0	0	0	0.495218	0
Micrococcus	4	4	0	0	0	0	0	0	0.495218	0
Microtetraspora	4	4	0	0	0	0	0	0	0.495218	0
Moritella	4	4	0	0	0	0	0	0	0.495218	0
Muricauda	4	0	4	0	0	0	0	0	0.495218	0
Myxococcus	4	4	0	0	0	0	0	0	0.495218	0
Nesterenkonia	4	4	0	0	0	0	0	0	0.495218	0
Niastella	4	4	0	0	0	0	0	0	0.495218	0
Nitrobacter	4	4	0	0	0	0	0	0	0.495218	0
Nitrosospira	4	4	0	0	0	0	0	0	0.495218	0
Ornithinibacillus	4	0	4	0	0	0	0	0	0.495218	0
Pasteurella	4	4	0	0	0	0	0	0	0.495218	0
Phaeobacter	4	4	0	0	0	0	0	0	0.495218	0
Photorhabdus	4	4	0	0	0	0	0	0	0.495218	0
Phycicoccus	4	4	0	0	0	0	0	0	0.495218	0
Plantibacter	4	4	0	0	0	0	0	0	0.495218	0
Proteus	4	4	0	0	0	0	0	0	0.495218	0
Pseudobutyrivibrio	4	4	0	0	0	0	0	0	0.495218	0
Pseudoruegeria	4	4	0	0	0	0	0	0	0.495218	0
Psychroflexus	4	1	3	0	0	0	0	0	0.495218	0
Raoultella	4	4	0	0	0	0	0	0	0.495218	0
Rathayibacter	4	4	0	0	0	0	0	0	0.495218	0
Rhizobacter	4	4	0	0	0	0	0	0	0.495218	0
Rhodobacteraceae	4	4	0	0	0	0	0	0	0.495218	0
Rufibacter	4	4	0	0	0	0	0	0	0.495218	0
Saccharothrix	4	4	0	0	0	0	0	0	0.495218	0
Salmonella	4	4	0	0	0	0	0	0	0.495218	0
Serinicoccus	4	4	0	0	0	0	0	0	0.495218	0
Slackia	4	4	0	0	0	0	0	0	0.495218	0
Sporomusa	4	4	0	0	0	0	0	0	0.495218	0
Tatumella	4	4	0	0	0	0	0	0	0.495218	0
Thalassobius	4	4	0	0	0	0	0	0	0.495218	0
Thermocrinis	4	0	4	0	0	0	0	0	0.495218	0
Trueperella	4	4	0	0	0	0	0	0	0.495218	0
Vagococcus	4	2	2	0	0	0	0	0	0.495218	0
Variovorax	4	4	0	0	0	0	0	0	0.495218	0
Williamsia	4	4	0	0	0	0	0	0	0.495218	0
Acidaminococcus	5	5	0	0	0	0	0	0	0.619023	0
Acidithiobacillus	5	5	0	0	0	0	0	0	0.619023	0
Acidobacteriaceae	5	5	0	0	0	0	0	0	0.619023	0
Aequorivita	5	0	5	0	0	0	0	0	0.619023	0
Aliivibrio	5	5	0	0	0	0	0	0	0.619023	0
Anaerobacillus	5	1	4	0	0	0	0	0	0.619023	0
Aneurinibacillus	5	4	1	0	0	0	0	0	0.619023	0
Arenimonas	5	5	0	0	0	0	0	0	0.619023	0
Asaia	5	5	0	0	0	0	0	0	0.619023	0
Asticcacaulis	5	5	0	0	0	0	0	0	0.619023	0
Azoarcus	5	5	0	0	0	0	0	0	0.619023	0
Buttiauxella	5	5	0	0	0	0	0	0	0.619023	0
Celeribacter	5	5	0	0	0	0	0	0	0.619023	0
Cohnella	5	5	0	0	0	0	0	0	0.619023	0
Croceicoccus	5	5	0	0	0	0	0	0	0.619023	0
Cyanothece	5	5	0	0	0	0	0	0	0.619023	0
Ferrimonas	5	5	0	0	0	0	0	0	0.619023	0
Fructobacillus	5	5	0	0	0	0	0	0	0.619023	0
Glaciecola	5	5	0	0	0	0	0	0	0.619023	0
Grimontia	5	5	0	0	0	0	0	0	0.619023	0
Halanaerobium	5	0	5	0	0	0	0	0	0.619023	0
Herbidospora	5	5	0	0	0	0	0	0	0.619023	0
Hoeflea	5	5	0	0	0	0	0	0	0.619023	0
Jannaschia	5	5	0	0	0	0	0	0	0.619023	0
Jeotgalibacillus	5	0	5	0	0	0	0	0	0.619023	0
Kluyvera	5	5	0	0	0	0	0	0	0.619023	0
Knoellia	5	5	0	0	0	0	0	0	0.619023	0
Leeuwenhoekiella	5	2	3	0	0	0	0	0	0.619023	0
Methylobacter	5	5	0	0	0	0	0	0	0.619023	0
Methylomonas	5	5	0	0	0	0	0	0	0.619023	0
Methylophaga	5	5	0	0	0	0	0	0	0.619023	0
Microvirga	5	5	0	0	0	0	0	0	0.619023	0
Mucilaginibacter	5	5	0	0	0	0	0	0	0.619023	0
Nitratireductor	5	5	0	0	0	0	0	0	0.619023	0
Nitrospira	5	5	0	0	0	0	0	0	0.619023	0
Oceanicola	5	5	0	0	0	0	0	0	0.619023	0
Oceanospirillum	5	5	0	0	0	0	0	0	0.619023	0
Oribacterium	5	2	3	0	0	0	0	0	0.619023	0
Oscillibacter	5	5	0	0	0	0	0	0	0.619023	0
Pectobacterium	5	5	0	0	0	0	0	0	0.619023	0
Pelagibacter	5	0	5	0	0	0	0	0	0.619023	0
Pelobacter	5	5	0	0	0	0	0	0	0.619023	0
Polaromonas	5	5	0	0	0	0	0	0	0.619023	0
Pontibacillus	5	2	3	0	0	0	0	0	0.619023	0
Pseudooceanicola	5	5	0	0	0	0	0	0	0.619023	0
Pseudorhodobacter	5	5	0	0	0	0	0	0	0.619023	0
Pseudovibrio	5	5	0	0	0	0	0	0	0.619023	0
Psychromonas	5	5	0	0	0	0	0	0	0.619023	0
Psychroserpens	5	0	5	0	0	0	0	0	0.619023	0
Rhodanobacter	5	5	0	0	0	0	0	0	0.619023	0
Rhodoferax	5	5	0	0	0	0	0	0	0.619023	0
Rhodopirellula	5	5	0	0	0	0	0	0	0.619023	0
Roseivivax	5	5	0	0	0	0	0	0	0.619023	0
Salinivibrio	5	5	0	0	0	0	0	0	0.619023	0
Scytonema	5	5	0	0	0	0	0	0	0.619023	0
Shigella	5	5	0	0	0	0	0	0	0.619023	0
Tetrasphaera	5	5	0	0	0	0	0	0	0.619023	0
Thermodesulfovibrio	5	0	5	0	0	0	0	0	0.619023	0
Thioclava	5	5	0	0	0	0	0	0	0.619023	0
Thiomonas	5	5	0	0	0	0	0	0	0.619023	0
Thiothrix	5	5	0	0	0	0	0	0	0.619023	0
Tsukamurella	5	5	0	0	0	0	0	0	0.619023	0
Agromyces	6	6	0	0	0	0	0	0	0.742828	0
Aureimonas	6	6	0	0	0	0	0	0	0.742828	0
Brachybacterium	6	6	0	0	0	0	0	0	0.742828	0
Chitinophaga	6	5	1	0	0	0	0	0	0.742828	0
Desulfitobacterium	6	6	0	0	0	0	0	0	0.742828	0
Dietzia	6	6	0	0	0	0	0	0	0.742828	0
Edwardsiella	6	6	0	0	0	0	0	0	0.742828	0
Ensifer	6	6	0	0	0	0	0	0	0.742828	0
Enterobacteriaceae	6	5	1	0	0	0	0	0	0.742828	0
Enterovibrio	6	6	0	0	0	0	0	0	0.742828	0
Fictibacillus	6	3	3	0	0	0	0	0	0.742828	0
gamma	6	6	0	0	0	0	0	0	0.742828	0
Gracilibacillus	6	0	6	0	0	0	0	0	0.742828	0
Hydrogenophaga	6	6	0	0	0	0	0	0	0.742828	0
Hyphomicrobium	6	6	0	0	0	0	0	0	0.742828	0
Janthinobacterium	6	6	0	0	0	0	0	0	0.742828	0
Klebsiella	6	6	0	0	0	0	0	0	0.742828	0
Labrenzia	6	6	0	0	0	0	0	0	0.742828	0
Lactococcus	6	6	0	0	0	0	0	0	0.742828	0
Leisingera	6	6	0	0	0	0	0	0	0.742828	0
Luteimonas	6	6	0	0	0	0	0	0	0.742828	0
Mannheimia	6	6	0	0	0	0	0	0	0.742828	0
Marinobacterium	6	6	0	0	0	0	0	0	0.742828	0
Meiothermus	6	6	0	0	0	0	0	0	0.742828	0
Mesoplasma	6	0	6	0	0	0	0	0	0.742828	0
Microbulbifer	6	6	0	0	0	0	0	0	0.742828	0
Nonlabens	6	0	6	0	0	0	0	0	0.742828	0
Olsenella	6	6	0	0	0	0	0	0	0.742828	0
Paraglaciecola	6	6	0	0	0	0	0	0	0.742828	0
Pontibacter	6	1	5	0	0	0	0	0	0.742828	0
Rhodopseudomonas	6	6	0	0	0	0	0	0	0.742828	0
Roseobacter	6	6	0	0	0	0	0	0	0.742828	0
Roseomonas	6	6	0	0	0	0	0	0	0.742828	0
Rothia	6	6	0	0	0	0	0	0	0.742828	0
Ruegeria	6	6	0	0	0	0	0	0	0.742828	0
Tessaracoccus	6	6	0	0	0	0	0	0	0.742828	0
Actinobacillus	7	6	1	0	0	0	0	0	0.866632	0
Afipia	7	7	0	0	0	0	0	0	0.866632	0
Azospirillum	7	7	0	0	0	0	0	0	0.866632	0
Caulobacter	7	7	0	0	0	0	0	0	0.866632	0
Cronobacter	7	7	0	0	0	0	0	0	0.866632	0
Dickeya	7	7	0	0	0	0	0	0	0.866632	0
Domibacillus	7	3	4	0	0	0	0	0	0.866632	0
Dyadobacter	7	7	0	0	0	0	0	0	0.866632	0
Lacinutrix	7	0	7	0	0	0	0	0	0.866632	0
Leptolyngbya	7	7	0	0	0	0	0	0	0.866632	0
Magnetospirillum	7	7	0	0	0	0	0	0	0.866632	0
Nitrosomonas	7	7	0	0	0	0	0	0	0.866632	0
Nostoc	7	7	0	0	0	0	0	0	0.866632	0
Ochrobactrum	7	7	0	0	0	0	0	0	0.866632	0
Polynucleobacter	7	7	0	0	0	0	0	0	0.866632	0
Providencia	7	7	0	0	0	0	0	0	0.866632	0
Ralstonia	7	7	0	0	0	0	0	0	0.866632	0
Rheinheimera	7	7	0	0	0	0	0	0	0.866632	0
Rhodobacter	7	7	0	0	0	0	0	0	0.866632	0
Salegentibacter	7	0	7	0	0	0	0	0	0.866632	0
Sinorhizobium	7	7	0	0	0	0	0	0	0.866632	0
Spirochaeta	7	7	0	0	0	0	0	0	0.866632	0
Sporosarcina	7	1	6	0	0	0	0	0	0.866632	0
Acholeplasma	8	1	7	0	0	0	0	0	0.990437	0
Achromobacter	8	8	0	0	0	0	0	0	0.990437	0
Aeromicrobium	8	8	0	0	0	0	0	0	0.990437	0
Atopobium	8	8	0	0	0	0	0	0	0.990437	0
Blattabacterium	8	0	8	0	0	0	0	0	0.990437	0
Bosea	8	8	0	0	0	0	0	0	0.990437	0
Caballeronia	8	8	0	0	0	0	0	0	0.990437	0
Chromobacterium	8	8	0	0	0	0	0	0	0.990437	0
Collinsella	8	8	0	0	0	0	0	0	0.990437	0
Curtobacterium	8	8	0	0	0	0	0	0	0.990437	0
Desulfosporosinus	8	8	0	0	0	0	0	0	0.990437	0
Komagataeibacter	8	8	0	0	0	0	0	0	0.990437	0
Leifsonia	8	8	0	0	0	0	0	0	0.990437	0
Massilia	8	8	0	0	0	0	0	0	0.990437	0
Planococcus	8	8	0	0	0	0	0	0	0.990437	0
Porphyrobacter	8	8	0	0	0	0	0	0	0.990437	0
Pseudonocardia	8	8	0	0	0	0	0	0	0.990437	0
Pseudoxanthomonas	8	8	0	0	0	0	0	0	0.990437	0
Spirosoma	8	8	0	0	0	0	0	0	0.990437	0
Thauera	8	8	0	0	0	0	0	0	0.990437	0
Actinoplanes	9	9	0	0	0	0	0	0	1.11424	0
Alpha	9	7	2	0	0	0	0	0	1.11424	0
Altererythrobacter	9	9	0	0	0	0	0	0	1.11424	0
Bacterium	9	5	4	0	0	1	0	0.897472	1.11424	0
Colwellia	9	9	0	0	0	0	0	0	1.11424	0
Cupriavidus	9	9	0	0	0	0	0	0	1.11424	0
Demequina	9	9	0	0	0	0	0	0	1.11424	0
Gluconobacter	9	9	0	0	0	0	0	0	1.11424	0
Halobacillus	9	2	7	0	0	0	0	0	1.11424	0
Janibacter	9	9	0	0	0	0	0	0	1.11424	0
Kocuria	9	9	0	0	0	0	0	0	1.11424	0
Rodentibacter	9	9	0	0	0	0	0	0	1.11424	0
Streptacidiphilus	9	9	0	0	0	0	0	0	1.11424	0
Sulfitobacter	9	9	0	0	0	0	0	0	1.11424	0
Thalassospira	9	9	0	0	0	0	0	0	1.11424	0
Alteromonas	10	10	0	0	0	0	0	0	1.23805	0
Anoxybacillus	10	2	8	0	0	1	0	0.807724	1.23805	0
Capnocytophaga	10	6	4	0	0	1	0	0.807724	1.23805	0
Comamonas	10	10	0	0	0	0	0	0	1.23805	0
Frankia	10	10	0	0	0	0	0	0	1.23805	0
Herbaspirillum	10	10	0	0	0	0	0	0	1.23805	0
Kitasatospora	10	10	0	0	0	0	0	0	1.23805	0
Leucobacter	10	10	0	0	0	0	0	0	1.23805	0
Leuconostoc	10	10	0	0	0	0	0	0	1.23805	0
Loktanella	10	10	0	0	0	0	0	0	1.23805	0
Lysinimicrobium	10	10	0	0	0	0	0	0	1.23805	0
Pandoraea	10	10	0	0	0	0	0	0	1.23805	0
Pediococcus	10	10	0	0	0	0	0	0	1.23805	0
Saccharomonospora	10	10	0	0	0	0	0	0	1.23805	0
Acidovorax	11	11	0	0	0	0	0	0	1.36185	0
Agrobacterium	11	11	0	0	0	0	0	0	1.36185	0
Cellulomonas	11	11	0	0	0	0	0	0	1.36185	0
Citrobacter	11	11	0	0	0	0	0	0	1.36185	0
Escherichia	11	11	0	0	0	0	0	0	1.36185	0
Hyphomonas	11	11	0	0	0	0	0	0	1.36185	0
Idiomarina	11	11	0	0	0	0	0	0	1.36185	0
Marinomonas	11	11	0	0	0	0	0	0	1.36185	0
Propionibacterium	11	11	0	0	0	0	0	0	1.36185	0
Psychrobacter	11	11	0	0	0	0	0	0	1.36185	0
Virgibacillus	11	0	11	0	0	0	0	0	1.36185	0
Brevibacillus	12	12	0	0	0	0	0	0	1.48566	0
Brevibacterium	12	10	2	0	0	0	0	0	1.48566	0
Brevundimonas	12	12	0	0	0	0	0	0	1.48566	0
Brucella	12	12	0	0	0	0	0	0	1.48566	0
Carnobacterium	12	2	10	0	0	0	0	0	1.48566	0
Erythrobacter	12	12	0	0	0	0	0	0	1.48566	0
Hymenobacter	12	12	0	0	0	0	0	0	1.48566	0
Lysinibacillus	12	2	10	0	0	0	0	0	1.48566	0
Micromonospora	12	12	0	0	0	0	0	0	1.48566	0
Sphingopyxis	12	12	0	0	0	0	0	0	1.48566	0
Actinomadura	13	13	0	0	0	0	0	0	1.60946	0
Geobacter	13	13	0	0	0	0	0	0	1.60946	0
Oceanobacillus	13	0	13	0	0	0	0	0	1.60946	0
Roseovarius	13	13	0	0	0	0	0	0	1.60946	0
Thioalkalivibrio	13	13	0	0	0	0	0	0	1.60946	0
Devosia	14	14	0	0	0	0	0	0	1.73326	0
Geobacillus	14	11	3	0	0	0	0	0	1.73326	0
Lysobacter	14	14	0	0	0	0	0	0	1.73326	0
Serratia	14	14	0	0	0	0	0	0	1.73326	0
Stenotrophomonas	14	14	0	0	0	0	0	0	1.73326	0
Thermus	14	13	1	0	0	0	0	0	1.73326	0
Xenorhabdus	14	14	0	0	0	0	0	0	1.73326	0
Bordetella	15	15	0	0	0	0	0	0	1.85707	0
Enterobacter	15	15	0	0	0	0	0	0	1.85707	0
Alicyclobacillus	16	16	0	0	0	0	0	0	1.98087	0
Desulfotomaculum	16	11	5	0	0	1	0	0.504828	1.98087	0
Erwinia	16	16	0	0	0	0	0	0	1.98087	0
Exiguobacterium	16	16	0	0	0	0	0	0	1.98087	0
Haemophilus	16	14	2	0	0	0	0	0	1.98087	0
Paracoccus	16	16	0	0	0	0	0	0	1.98087	0
Marinobacter	17	17	0	0	0	0	0	0	2.10468	0
Porphyromonas	17	16	0	0	0	1	0	0.475132	2.10468	0
Acetobacter	18	18	0	0	0	0	0	0	2.22848	0
Mesorhizobium	18	18	0	0	0	0	0	0	2.22848	0
Pantoea	18	18	0	0	0	0	0	0	2.22848	0
Moraxella	19	19	0	0	0	0	0	0	2.35229	0
Spiroplasma	19	1	18	0	0	2	0	0.850236	2.35229	0
Yersinia	19	19	0	0	0	0	0	0	2.35229	0
Amycolatopsis	20	20	0	0	0	0	0	0	2.47609	0
Methylobacterium	20	20	0	0	0	0	0	0	2.47609	0
Nocardioides	20	20	0	0	0	0	0	0	2.47609	0
Photobacterium	20	19	0	1	0	0	0	0.403862	2.47609	0
Nocardiopsis	21	21	0	0	0	0	0	0	2.5999	0
Leptospira	22	22	0	0	0	0	0	0	2.7237	0
Synechococcus	22	22	0	0	0	0	0	0	2.7237	0
Deinococcus	23	23	0	0	0	0	0	0	2.84751	0
Novosphingobium	23	23	0	0	0	0	0	0	2.84751	0
Sphingobium	23	23	0	0	0	0	0	0	2.84751	0
Xanthomonas	24	24	0	0	0	0	0	0	2.97131	0
Paraburkholderia	26	26	0	0	0	0	0	0	3.21892	0
Shewanella	27	27	0	0	0	0	0	0	3.34272	0
Gordonia	28	28	0	0	0	0	0	0	3.46653	0
Bradyrhizobium	29	29	0	0	0	0	0	0	3.59033	0
Aeromonas	30	30	0	0	0	0	0	0	3.71414	0
Arthrobacter	30	30	0	0	0	0	0	0	3.71414	0
Pseudoalteromonas	31	29	1	0	0	1	0	0.260556	3.83794	0
Rhodococcus	31	31	0	0	0	0	0	0	3.83794	0
Rickettsia	31	0	31	0	0	2	0	0.521113	3.83794	0
Actinomyces	33	32	1	0	0	0	0	0	4.08555	0
Halomonas	35	35	0	0	0	0	0	0	4.33316	0
Desulfovibrio	38	36	0	1	0	1	0	0.425118	4.70457	0
Staphylococcus	39	14	25	0	0	1	0	0.207109	4.82838	0
Microbacterium	40	40	0	0	0	0	0	0	4.95218	0
Burkholderia	43	43	0	0	0	0	0	0	5.3236	0
Legionella	43	43	0	0	0	0	0	0	5.3236	0
Acinetobacter	44	44	0	0	0	0	0	0	5.4474	0
Enterococcus	44	29	15	0	0	0	0	0	5.4474	0
Bifidobacterium	46	45	1	0	0	0	0	0	5.69501	0
Rhizobium	46	46	0	0	0	0	0	0	5.69501	0
Sphingomonas	49	49	0	0	0	0	0	0	6.06643	0
Chryseobacterium	50	0	50	0	0	1	0	0.161545	6.19023	0
Mycoplasma	69	3	65	0	0	3	1	0.468246	8.54252	0
Streptococcus	70	67	0	0	0	3	0	0.346168	8.66632	0
Nocardia	80	80	0	0	0	0	0	0	9.90437	0
Paenibacillus	81	79	2	0	0	0	0	0	10.0282	0
Vibrio	85	85	0	0	0	0	0	0	10.5234	0
Corynebacterium	92	92	0	0	0	0	0	0	11.39	0
Pseudomonas	132	132	0	0	0	0	0	0	16.3422	0
Mycobacterium	150	150	0	0	0	0	0	0	18.5707	0
Lactobacillus	162	153	1	4	0	4	0	0.398876	20.0563	0
Bacillus	182	38	135	0	0	19	0	0.843229	22.5324	0
Streptomyces	254	254	0	0	0	0	0	0	31.4464	0
All Species	7738	5114	1666	94	18	733	113

## Sheet: Dot Skew
Fullname	dot-skew	cross-skew	residual skew
Rappaport_israeli_strain_B08008_contig00001_whole_genome_shotgun_sequence	0.0499286	0.018868	0.263412
Blochmannia_endosymbiont_of_Polyrhachis_Hedomyrma_turneri_strain_675_complete_genome	0.0498402	0.033897	0.318802
Verrucomicrobiae_bacterium_DG1235_scf_1104243000192_whole_genome_shotgun_sequence	0.047475	0.015122	0.275507
Neokomagataea_thailandica_NBRC_106555_whole_genome_shotgun_sequence	0.0353445	-0.017155	0.231853
Akkermansia_glycaniphila_isolate_APytT_genome_assembly_chromosome:_I	0.0325032	0.010114	0.258659
Borrelia_anserina_Es_complete_genome	0.031467	0.071656	0.303825
Borrelia_coriaceae_Co53_complete_genome	0.0295528	0.068669	0.294598
Borrelia_persica_No12_Bp4883_whole_genome_shotgun_sequence	0.0286312	0.072679	0.300154
Borrelia_recurrentis_A1_complete_genome	0.0279345	0.068973	0.295099
Blochmannia_endosymbiont_of_Camponotus_Colobopsis_obliquus_strain_757_complete_genome	0.0262934	0.02791	0.252529
Borrelia_hispanica_CRI_Bhis_2747_whole_genome_shotgun_sequence	0.0261484	0.068251	0.29092
Borrelia_crocidurae_str._Achema_complete_genome	0.0259193	0.0686	0.290382
Borrelia_duttonii_Ly_complete_genome	0.0256349	0.06831	0.288825
Borrelia_miyamotoi_LB-2001_complete_genome	0.0234574	0.068629	0.285248
Borrelia_turicatae_91E135_complete_genome	0.0219671	0.065541	0.276201
Blochmannia_floridanus_complete_genome	0.0201452	0.022505	0.22494
Borrelia_parkeri_SLO_complete_genome	0.0199173	0.0642	0.270423
Rubritalea_marina_DSM_17716_F454DRAFT_scaffold00001.1_whole_genome_shotgun_sequence	0.0183497	0.012859	0.186306
Borrelia_hermsii_DAH_complete_genome	0.0180207	0.063554	0.264914
Xylella_taiwanensis_strain_PLS229_contig00001_whole_genome_shotgun_sequence	0.0173168	0.001192	0.147983
Chlamydia_gallinacea_08-1274/3_complete_genome	0.0172663	-0.002493	0.19129
Xylella_fastidiosa_9a5c_complete_genome	0.0167147	0.003171	0.137511
Anaeroarcus_burkinensis_DSM_6283_H523DRAFT_scaffold00001.1_whole_genome_shotgun_sequence	0.0165091	0.000895	0.128905
Chlamydia_muridarum_Nigg_complete_genome	0.0162002	-0.005484	0.173572
Chlamydophila_pecorum_E58_complete_genome	0.0156453	-0.001838	0.159865
Chlamydia_pecorum_PV3056/3_complete_genome	0.0156438	-0.001937	0.159908
Piscirickettsia_litoralis_strain_Y2_scaffold00001_whole_genome_shotgun_sequence	0.0155293	0.008987	0.162168
Chlamydia_suis_MD56_suis.contig.2_whole_genome_shotgun_sequence	0.0153842	-0.005326	0.161803
Edaphobacter_aggregans_DSM_19364_Q363DRAFT_scaffold00001.1_C_whole_genome_shotgun_sequence	0.0148445	0.004363	0.135001
Chlamydia_trachomatis_D/UW-3/CX_chromosome_complete_genome	0.0146887	-0.004771	0.159415
Chlamydia_trachomatis_434/Bu_chromosome_complete_genome	0.014614	-0.004929	0.159696
Anaeromusa_acidaminophila_DSM_3853_C508DRAFT_scaffold00001.1_whole_genome_shotgun_sequence	0.0142764	-0.000731	0.119471
Selenomonas_ruminantium_strain_WCT3_whole_genome_shotgun_sequence	0.0137826	0.007563	0.122795
Coraliomargarita_akajimensis_DSM_45221_complete_genome	0.0137277	0.005216	0.118955
Pajaroellobacter_abortibovis_strain_BTF92-0548A/99-0131_genome	0.0136046	-0.002014	0.122478
Chlamydia_avium_10DC88_complete_genome	0.0133685	-0.001073	0.179833
Chlorobium_phaeovibrioides_DSM_265_complete_genome	0.0133352	0.004708	0.140402
Weissella_kandleri_strain_DSM_20593_Scaffold1_whole_genome_shotgun_sequence	0.0133017	0.002947	0.135324
Bombella_intestini_strain_R-52487_R-52487_3_whole_genome_shotgun_sequence	0.0131173	-0.007097	0.130623
Candidatus_Blochmannia_vafer_str._BVAF_complete_genome	0.0128692	0.021727	0.195565
Veillonella_magna_DSM_19857_G344DRAFT_scaffold00001.1_whole_genome_shotgun_sequence	0.0126758	-0.000307	0.12187
Helicobacter_pametensis_ATCC_51478_T391DRAFT_scaffold00001.1_whole_genome_shotgun_sequence	0.0125734	0.011512	0.129159
Neisseria_arctica_strain_KH1503_contig1_whole_genome_shotgun_sequence	0.0125387	0.008557	0.11116
Piscirickettsia_salmonis_strain_LF-89_complete_genome	0.0123067	0.012122	0.130531
Aerococcus_christensenii_strain_CCUG28831_complete_genome	0.0122233	0.008233	0.136256
Prosthecochloris_aestuarii_DSM_271_complete_genome	0.0121229	0.007429	0.132925
Lactobacillus_equi_DSM_15833_=_JCM_10991_whole_genome_shotgun_sequence	0.0119026	0.003953	0.132464
Photobacterium_aquae_strain_CGMCC_1.12159_contig0002_whole_genome_shotgun_sequence	0.0115545	0.006054	0.0965257
Lactobacillus_equigenerosi_DSM_18793_=_JCM_14505_whole_genome_shotgun_sequence	0.0111226	0.006589	0.113024
Neptuniibacter_pectenicola_strain_LFT_1.8_contig_1_whole_genome_shotgun_sequence	0.0110355	0.009221	0.106386
Megasphaera_genomosp._type_1_str._28L_contig00013_whole_genome_shotgun_sequence	0.0110316	0.007794	0.122656
Niameybacter_massiliensis_strain_Mt14_whole_genome_shotgun_sequence	0.0109498	0.002606	0.151811
Borreliella_spielmanii_A14S_gcontig_1118448882620_whole_genome_shotgun_sequence	0.0107229	0.056025	0.235979
Veillonellaceae_bacterium_DNF00751_Scaffold174_whole_genome_shotgun_sequence	0.0106277	0.005738	0.117318
Borrelia_bissettii_DN127_complete_genome	0.0105329	0.054305	0.230187
Borrelia_valaisiana_Tom4006_complete_genome	0.0104237	0.054565	0.231364
Alcanivorax_borkumensis_SK2_complete_genome	0.0103379	0.004269	0.0989574
Bartonella_bacilliformis_Ver097_acOts-supercont1.1_whole_genome_shotgun_sequence	0.0102855	0.000909	0.164822
Marinagarivorans_algicola_strain_Z1_contig1_whole_genome_shotgun_sequence	0.0102806	0.006303	0.0990843
Alcanivorax_sp._NBRC_101098_DNA_complete_genome	0.0102719	0.004219	0.0984105
Borreliella_afzelii_strain_BO23_complete_genome	0.010173	0.054689	0.231067
Borrelia_mayonii_strain_MN14-1539_complete_genome	0.0100779	0.055542	0.23262
Weissella_halotolerans_DSM_20190_G414DRAFT_scaffold00001.1_C_whole_genome_shotgun_sequence	0.0100504	-0.00273	0.1223
Saccharibacter_sp._AM169_strain_AM168_whole_genome_shotgun_sequence	0.00996765	-0.005154	0.10539
Borrelia_afzelii_HLJ01_complete_genome	0.0099342	0.054825	0.230782
Bartonella_ancashensis_strain_20.00_complete_genome	0.00990526	0.004594	0.153853
Bartonella_quintana_str._Toulouse_complete_genome	0.00978846	0.002107	0.152166
Desulfovibrio_bizertensis_DSM_18034_whole_genome_shotgun_sequence	0.00978054	-0.003885	0.0980144
Saccharibacter_floricola_DSM_15669_F457DRAFT_scaffold00001.1_whole_genome_shotgun_sequence	0.00976566	-0.011329	0.124549
Thiomicrospira_chilensis_DSM_12352_B076DRAFT_scaffold00001.1_whole_genome_shotgun_sequence	0.009419	0.01042	0.0986572
Lactobacillus_fuchuensis_DSM_14340_=_JCM_11249_whole_genome_shotgun_sequence	0.00936673	0.007365	0.141072
Lactobacillus_vaccinostercus_DSM_20634_NODE_42_whole_genome_shotgun_sequence	0.00935421	0.005764	0.108647
Veillonella_sp._oral_taxon_780_str._F0422_ctg1127947897868_whole_genome_shotgun_sequence	0.00930486	0.003827	0.112415
Facklamia_hominis_CCUG_36813_supercont1.1_whole_genome_shotgun_sequence	0.00930062	0.00762	0.120955
Barnesiella_intestinihominis_YIT_11860_supercont1.1_whole_genome_shotgun_sequence	0.00924756	0.020555	0.132388
Shuttleworthia_sp._MSX8B_ctg7180000006404_1_whole_genome_shotgun_sequence	0.00922665	0.002556	0.0926521
Zhongshania_aliphaticivorans_strain_SM2_complete_genome	0.0091964	0.004032	0.0874249
Facklamia_sp._HMSC062C11_Scaffold120_whole_genome_shotgun_sequence	0.00919318	0.006458	0.117994
Borreliella_finlandensis_strain_SV1_gcontig_1118627515572_whole_genome_shotgun_sequence	0.00914555	0.053758	0.226201
Chitinivibrio_alkaliphilus_ACht1_contig00001_whole_genome_shotgun_sequence	0.00908473	0.001143	0.0990398
Thiomicrospira_sp._MA2-6_BS76DRAFT_scf7180000000002_quiver_dupTrim_10022.1_C_whole_genome_shotgun_sequence	0.00905981	0.011144	0.116957
Bartonella_koehlerae_C-29_supercont1.1_whole_genome_shotgun_sequence	0.00905879	0.003736	0.151233
Desulfotalea_psychrophila_LSv54_chromosome	0.0090295	0.005333	0.0949617
Prosthecochloris_sp._CIB_2401_complete_genome	0.00893092	0.011497	0.135644
Borreliella_burgdorferi_strain_PAli_complete_genome	0.00890214	0.054008	0.226543
Endozoicomonas_atrinae_strain_WP70_NODE_1_whole_genome_shotgun_sequence	0.0087846	0.003101	0.103062
Candidatus_Neoehrlichia_lotoris_str._RAC413_nlRAC413.contig.0_1_whole_genome_shotgun_sequence	0.00877914	0.035168	0.200313
Chlamydia_felis_Fe/C-56_Fe/C-56_DNA_complete_genome	0.00876978	0.000834	0.134347
Spongiibacter_sp._IMCC21906_complete_genome	0.00875017	0.004815	0.0871443
Borrelia_burgdorferi_B31_chromosome_complete_genome	0.0087064	0.054298	0.226484
Chlamydia_pneumoniae_genome_assembly_Wien1_chromosome_:_1	0.00861792	-0.000476	0.138239
Bartonella_henselae_strain_Houston-1_complete_genome	0.00859547	0.004777	0.137769
Prochlorococcus_marinus_MIT9313_complete_genome	0.00857357	0.002336	0.107732
Solemya_velesiana_gill_symbiont_isolate_Sveles-Q1_Spervernicosa_sym_scaffold1_whole_genome_shotgun_sequence	0.00856184	0.004575	0.0856698
Lactobacillus_graminis_DSM_20719_NODE_43_whole_genome_shotgun_sequence	0.00854288	0.006878	0.121764
Oleiphilus_sp._HI0043_HI0043_c35_whole_genome_shotgun_sequence	0.00853224	0.01307	0.104203
Chlamydophila_pneumoniae_CWL029_chromosome_complete_genome	0.00849267	-0.000647	0.138411
Lactobacillus_herbarum_strain_TCF032-E4_NODE_86_whole_genome_shotgun_sequence	0.00846978	0.004013	0.0997217
Chlamydophila_psittaci_6BC_complete_genome	0.00845747	0.000898	0.135211
Halodesulfovibrio_marinisediminis_DSM_17456_whole_genome_shotgun_sequence	0.0084337	0.004044	0.0889007
Halomonas_halocynthiae_DSM_14573_H616DRAFT_scaffold00001.1_whole_genome_shotgun_sequence	0.0084202	-0.001197	0.0986654
Acidithrix_ferrooxidans_strain_Py-F3_AXFE_contig000001_whole_genome_shotgun_sequence	0.00841186	0.005716	0.0902881
Thioalkalimicrobium_microaerophilum_strain_ASL8-2_NA59DRAFT_scaffold00001.1_C_whole_genome_shotgun_sequence	0.00835071	0.0073	0.084076
Bartonella_bacilliformis_KC583_complete_genome	0.00831256	0.001319	0.149973
Fructobacillus_sp._EFB-N1_FEFB_c000022_whole_genome_shotgun_sequence	0.00828906	-0.002258	0.117073
Roseovarius_indicus_strain_B108_contig1_whole_genome_shotgun_sequence	0.00824197	0.003887	0.0965867
Marinomonas_spartinae_strain_CECT_8887_whole_genome_shotgun_sequence	0.00819554	0.005242	0.0925019
Balneatrix_alpica_DSM_16621_Q334DRAFT_scaffold00001.1_C_whole_genome_shotgun_sequence	0.00817081	-0.002782	0.0910576
Veillonella_seminalis_ACS-216-V-Col6b_supercont1.1_whole_genome_shotgun_sequence	0.00813849	0.005753	0.0979046
Gilvimarinus_polysaccharolyticus_strain_YN3_Scaffold1_whole_genome_shotgun_sequence	0.00808554	0.004126	0.0733984
Buchnera_aphidicola_str._Bp_Baizongia_pistaciae_complete_genome	0.00808387	0.032554	0.197392
Bartonella_alsatica_IBS_382_supercont1.1_whole_genome_shotgun_sequence	0.0080746	0.003233	0.154526
Megasphaera_sp._UPII_135-E_contig00001_whole_genome_shotgun_sequence	0.00796684	0.013035	0.127187
Megasphaera_sp._BV3C16-1_contig00001_whole_genome_shotgun_sequence	0.0079614	0.003219	0.0743591
Desulfovibrio_salexigens_DSM_2638_complete_genome	0.00794952	0.006516	0.0900013
Lactobacillus_plantarum_WCFS1_complete_genome	0.00792114	0.004134	0.0905535
Chlamydia_ibidis_10-1398/6_ibis.contig.0_whole_genome_shotgun_sequence	0.0078794	0.000186	0.141487
Neisseria_weaveri_strain_NCTC13585_genome_assembly_chromosome:_1	0.00783024	0.011749	0.111888
Terasakiispira_papahanaumokuakeensis_strain_PH27A_scaffold00001_whole_genome_shotgun_sequence	0.00777854	-4.6e-05	0.0953679
Bartonella_washoensis_Sb944nv_supercont1.1_whole_genome_shotgun_sequence	0.00777021	0.005263	0.143887
Cycloclasticus_sp._P1_complete_genome	0.00771699	0.008251	0.0957298
Lactobacillus_agilis_DSM_20509_NODE_292_whole_genome_shotgun_sequence	0.00771594	0.011472	0.12434
Chlamydophila_abortus_strain_S26/3_complete_genome	0.00771334	0.000427	0.129014
Fibrobacter_sp._UWB13_whole_genome_shotgun_sequence	0.00771034	0.009819	0.113644
Dermatophilus_congolensis_DSM_44180_=_NBRC_105199_strain_DSM_44180_G490DRAFT_scaffold00001.1_C_whole_genome_shotgun_sequence	0.00765808	-0.001914	0.150982
Slackia_piriformis_YIT_12062_supercont1.1_whole_genome_shotgun_sequence	0.00765478	4.1e-05	0.0935797
Bartonella_melophagi_K-2C_supercont1.1_whole_genome_shotgun_sequence	0.0076467	0.001912	0.15976
Ornatilinea_apprima_strain_P3M-1_contig_1_whole_genome_shotgun_sequence	0.0076321	0.00052	0.0690659
Neptuniibacter_marinus_strain_ATR_1.1_contig_1_whole_genome_shotgun_sequence	0.00760264	0.010399	0.102867
Dialister_invisus_DSM_15470_Scfld0_whole_genome_shotgun_sequence	0.00760174	0.011593	0.106535
Chlamydia_sp._2742-308_genome	0.00756167	-0.002582	0.163826
Candidatus_Liberibacter_asiaticus_str._gxpsy_complete_genome	0.00755909	0.010254	0.144134
Dasania_marina_DSM_21967_B067DRAFT_scaffold_0.1_whole_genome_shotgun_sequence	0.00755092	0.009404	0.0997527
Lactobacillus_similis_DSM_23365_=_JCM_2765_whole_genome_shotgun_sequence	0.00754046	0.004406	0.0945714
Fructobacillus_tropaeoli_strain_F214-1_whole_genome_shotgun_sequence	0.00754014	0.000569	0.0968248
Cycloclasticus_pugetii_PS-1_CycpuDRAFT_chromosome1.1_C_whole_genome_shotgun_sequence	0.00748913	0.00815	0.0947837
Amphritea_japonica_ATCC_BAA-1530_strain_JAMM_1866_G329DRAFT_scaffold00001.1_whole_genome_shotgun_sequence	0.0074832	0.006457	0.0893026
Fibrobacter_succinogenes_subsp._succinogenes_S85_complete_genome	0.00745196	0.009772	0.111481
Bartonella_vinsonii_subsp._berkhoffii_str._Winnie_complete_genome	0.00743108	0.004073	0.130987
Lactobacillus_brevis_ATCC_367_complete_genome	0.0073659	0.001668	0.0804294
Alteromonadaceae_bacterium_Bs12_K380DRAFT_scf7180000000018_quiver.1_C_whole_genome_shotgun_sequence	0.00736362	0.009007	0.0862611
Acidobacteriaceae_bacterium_KBS_89_G003DRAFT_scaffold00001.1_whole_genome_shotgun_sequence	0.00735462	0.002394	0.0858605
Desulfovibrio_gracilis_DSM_16080_whole_genome_shotgun_sequence	0.0073405	0.001026	0.0784907
Akkermansia_muciniphila_ATCC_BAA-835_complete_genome	0.0073329	0.00485	0.0913213
Marinomonas_posidonica_IVIA-Po-181_complete_genome	0.00731684	0.005389	0.0870599
Chlamydophila_caviae_GPIC_complete_genome	0.00727841	0.000676	0.12714
Spirochaeta_thermophila_DSM_6578_complete_genome	0.00726366	0.005196	0.0928684
Desulfovibrio_piezophilus_C1TLV30_complete_genome	0.007246	0.004051	0.0672374
Synechococcus_sp._RS9916_scf_1100013018508_whole_genome_shotgun_sequence	0.00722309	-0.002384	0.112238
Bartonella_rochalimae_ATCC_BAA-1498_supercont1.1_whole_genome_shotgun_sequence	0.00718452	0.00264	0.157091
Firmicutes_bacterium_ZOR0006_L989_9_whole_genome_shotgun_sequence	0.00717144	-0.001466	0.129583
Cephaloticoccus_capnophilus_strain_CV41_contig_38_whole_genome_shotgun_sequence	0.0071	-0.000564	0.13661
Candidatus_Hepatobacter_penaei_strain_NHPB_Scaffold_2_whole_genome_shotgun_sequence	0.00708622	-0.004623	0.0942612
Mycobacterium_lepromatosis_strain_Mx1-22A_LPM_v2.7_contig_039_whole_genome_shotgun_sequence	0.00706278	0.001629	0.0842226
Bartonella_taylorii_8TBB_supercont1.1_whole_genome_shotgun_sequence	0.00704361	0.004149	0.141514
Echinacea_purpurea_witches-broom_phytoplasma_strain_NCHU2014_contig_01_whole_genome_shotgun_sequence	0.00704089	0.021532	0.200551
Alteromonadales_bacterium_BS08_Contig103_whole_genome_shotgun_sequence	0.00702983	0.008134	0.0807105
Bartonella_rattaustraliani_AUST/NH4_whole_genome_shotgun_sequence	0.00686199	0.000262	0.146444
Marinobacter_daepoensis_DSM_16072_K325DRAFT_scaffold00001.1_C_whole_genome_shotgun_sequence	0.00685212	0.003446	0.0809688
Cellulosilyticum_ruminicola_JCM_14822_whole_genome_shotgun_sequence	0.00684344	0.006579	0.151454
Borreliella_garinii_strain_CIP_103362_isolate_20047_complete_genome	0.00679197	0.052248	0.219149
Pseudomonas_pachastrellae_strain_CCUG_46540_contig00001_whole_genome_shotgun_sequence	0.0067879	-0.000454	0.0787812
Thiothrix_lacustris_DSM_21227_Q394DRAFT_scaffold00001.1_C_whole_genome_shotgun_sequence	0.00676809	0.006152	0.0833789
Bifidobacterium_bombi_DSM_19703_DSM19703_C1_whole_genome_shotgun_sequence	0.00673782	0.007694	0.117011
Lactobacillus_senmaizukei_DSM_21775_=_NBRC_103853_strain_DSM_21775_Scaffold1_whole_genome_shotgun_sequence	0.00668556	0.00481	0.094393
Thiorhodococcus_drewsii_AZ1_ctg210_whole_genome_shotgun_sequence	0.00660272	-0.003171	0.0907286
Desulfuromonas_acetoxidans_DSM_684_ctg66_whole_genome_shotgun_sequence	0.00657346	4e-05	0.0689023
Neptunomonas_phycophila_strain_3CM2.5_CONTIG1_whole_genome_shotgun_sequence	0.00657081	0.004895	0.0740211
Fructobacillus_pseudoficulneus_strain_DSM_15468_whole_genome_shotgun_sequence	0.0065616	0.000855	0.0886964
Weissella_oryzae_SG25_whole_genome_shotgun_sequence	0.00655314	-0.003785	0.122842
Candidatus_Photodesmus_blepharus_strain_Ppalp.1_contig4_whole_genome_shotgun_sequence	0.00654968	0.01508	0.141272
Acidiphilium_rubrum_strain_ATCC_35905_whole_genome_shotgun_sequence	0.00652717	-0.007511	0.105119
Pseudomonas_sp._TTU2014-080ASC_scaffold_0_whole_genome_shotgun_sequence	0.00652614	0.000736	0.0696537
Bartonella_senegalensis_OS02_whole_genome_shotgun_sequence	0.00648588	0.002837	0.138357
Halodesulfovibrio_aestuarii_DSM_10141_H584DRAFT_scaffold00001.1_C_whole_genome_shotgun_sequence	0.00648582	0.003684	0.0769403
Terasakiella_pusilla_DSM_6293_Q397DRAFT_scaffold00001.1_C_whole_genome_shotgun_sequence	0.0064853	0.005051	0.0718245
Lactobacillus_sakei_strain_23K_complete_genome	0.00644085	0.008142	0.127301
Denitrobacterium_detoxificans_strain_NPOH1_complete_genome	0.0064379	0.000599	0.114566
Acidiphilium_angustum_ATCC_35903_T342DRAFT_scaffold00001.1_C_whole_genome_shotgun_sequence	0.0064367	-0.00735	0.104651
Spongiibacter_marinus_DSM_19753_H573DRAFT_scaffold00001.1_C_whole_genome_shotgun_sequence	0.00641538	0.004198	0.0759261
Roseovarius_atlanticus_strain_R12B_contig2_whole_genome_shotgun_sequence	0.0063855	0.003407	0.0867122
Lactobacillus_namurensis_DSM_19117_NODE_13_whole_genome_shotgun_sequence	0.00637634	0.008606	0.119165
Thiomicrospira_kuenenii_DSM_12350_N745DRAFT_scf7180000000004_quiver.1_C_whole_genome_shotgun_sequence	0.00637448	0.009779	0.0896019
Borrelia_garinii_PBi_complete_genome	0.00636716	0.052606	0.219121
Lactobacillus_pantheris_DSM_15945_=_JCM_12539_=_NBRC_106106_strain_JCM_12539_whole_genome_shotgun_sequence	0.00636595	0.004074	0.0752421
Lactobacillus_siliginis_strain_DSM_22696_Scaffold1_whole_genome_shotgun_sequence	0.00633406	0.003712	0.0831197
Neptunomonas_japonica_DSM_18939_G511DRAFT_scaffold00001.1_C_whole_genome_shotgun_sequence	0.00633336	0.006857	0.0870812
Bartonella_clarridgeiae_strain_73_complete_genome	0.00631777	0.002928	0.147411
Haematospirillum_jordaniae_strain_H5569_complete_genome	0.00631386	0.000985	0.138127
Basilea_psittacipulmonis_DSM_24701_complete_genome	0.00629255	0.004137	0.0993243
Cycloclasticus_zancles_78-ME_complete_genome	0.00628158	0.007539	0.0880791
Leuconostoc_garlicum_strain_KFRI01_complete_genome	0.00625967	0.002162	0.0834865
Pelobacter_carbinolicus_DSM_2380_complete_genome	0.006256	0.000322	0.0696643
Bifidobacterium_bohemicum_DSM_22767_Contig2_whole_genome_shotgun_sequence	0.00624929	0.005101	0.109283
Bartonella_florencae_strain_R4_whole_genome_shotgun_sequence	0.00622898	0.003713	0.135613
Wolinella_succinogenes_DSM_1740_complete_genome	0.00622395	0.005642	0.0666215
Lactobacillus_hammesii_DSM_16381_NODE_94_whole_genome_shotgun_sequence	0.00621654	0.004499	0.0839433
Acetobacter_orientalis_21F-2_whole_genome_shotgun_sequence	0.00618316	-0.003335	0.0725735
Lactobacillus_kimchicus_JCM_15530_Scaffold1_whole_genome_shotgun_sequence	0.00617754	0.00302	0.0767313
Halodesulfovibrio_spirochaetisodalis_strain_JC271_contig1_whole_genome_shotgun_sequence	0.0061538	0.003977	0.064607
Gamma_proteobacterium_HTCC5015_scf_1106129323651_whole_genome_shotgun_sequence	0.00615276	0.004537	0.0856177
Veillonella_montpellierensis_DSM_17217_K357DRAFT_scaffold00001.1_C_whole_genome_shotgun_sequence	0.00614309	0.004846	0.111
Marinomonas_profundimaris_strain_D104_contig1_whole_genome_shotgun_sequence	0.00613996	0.006336	0.0765995
Hirschia_baltica_ATCC_49814_complete_genome	0.00613482	0.00753	0.0777367
gamma_proteobacterium_HdN1_complete_genome	0.00612817	0.004823	0.0845462
Lactobacillus_xiangfangensis_strain_LMG_26013_NODE_131_whole_genome_shotgun_sequence	0.0061217	0.006538	0.091062
Lactobacillus_paucivorans_strain_DSM_22467_NODE_56_whole_genome_shotgun_sequence	0.00610322	0.003294	0.0919669
Protochlamydia_naegleriophila_genome_assembly_PNK1_chromosome_:_cPNK	0.0061028	0.004162	0.0996457
Marinobacterium_profundum_strain_PAMC_27536_whole_genome_shotgun_sequence	0.00608055	-7.3e-05	0.0660768
Ferrimicrobium_acidiphilum_DSM_19497_Q367DRAFT_scaffold00001.1_C_whole_genome_shotgun_sequence	0.00607421	-0.003596	0.0784702
Alcanivorax_nanhaiticus_strain_19-m-6_contig1_whole_genome_shotgun_sequence	0.00607383	0.003235	0.0708471
Lactobacillus_saerimneri_DSM_16049_G541DRAFT_scaffold00001.1_C_whole_genome_shotgun_sequence	0.00607014	0.002568	0.0845061
Megasphaera_micronuciformis_F0359_Scfld98_whole_genome_shotgun_sequence	0.00606896	0.002603	0.0706184
Borrelia_garinii_BgVir_chromosome_linear_complete_sequence	0.00605934	0.052275	0.217708
Bartonella_elizabethae_Re6043vi_supercont1.1_whole_genome_shotgun_sequence	0.00605241	0.003406	0.133643
Synechococcus_sp._CC9902_complete_genome	0.00604226	0.001216	0.105829
Fructobacillus_pseudoficulneus_strain_DSM_15468_whole_genome_shotgun_sequence	0.00599507	-0.000675	0.0860076
Levilinea_saccharolytica_strain_KIBI-1_whole_genome_shotgun_sequence	0.0059625	-0.001857	0.0603115
Lactobacillus_ceti_DSM_22408_G540DRAFT_scaffold00001.1_whole_genome_shotgun_sequence	0.0059258	0.009737	0.123339
Anaerolinea_thermolimosa_strain_IMO-1_whole_genome_shotgun_sequence	0.005906	-0.006393	0.0875175
Leptospirillum_ferrooxidans_C2-3_DNA_complete_genome	0.00587346	0.000152	0.0648505
Zooshikella_ganghwensis_DSM_15267_F607DRAFT_scaffold00001.1_C_whole_genome_shotgun_sequence	0.00585477	0.007932	0.0834733
Brochothrix_campestris_FSL_F6-1037_c9_whole_genome_shotgun_sequence	0.00583703	0.002848	0.0974966
Geothermobacter_sp._EPR-M_contig_1_whole_genome_shotgun_sequence	0.00583146	-0.000127	0.0756655
Kerstersia_gyiorum_strain_CG1_PROKKA_contig000001_whole_genome_shotgun_sequence	0.00581475	-0.001742	0.0688406
Bartonella_doshiae_NCTC_12862_=_ATCC_700133_strain_NCTC_12862_supercont1.1_whole_genome_shotgun_sequence	0.00579843	0.0049	0.129823
Spongiibacter_tropicus_DSM_19543_G411DRAFT_scaffold00001.1_C_whole_genome_shotgun_sequence	0.00578869	0.00306	0.0691788
Veillonella_atypica_KON_Scfld5_whole_genome_shotgun_sequence	0.00578792	0.006773	0.0986554
Lactobacillus_oligofermentans_DSM_15707_=_LMG_22743_strain_DSM_15707_NODE_85_whole_genome_shotgun_sequence	0.00576538	0.001994	0.118022
Streptococcus_marmotae_strain_HTS5_complete_genome	0.00575593	0.009283	0.0941313
Streptococcus_hyovaginalis_DSM_12219_G574DRAFT_scaffold00001.1_C_whole_genome_shotgun_sequence	0.00567838	0.00431	0.0997643
Paraprevotella_xylaniphila_YIT_11841_genomic_scaffold_Scfld60_whole_genome_shotgun_sequence	0.00566912	0.023872	0.147858
Candidatus_Liberibacter_africanus_PTSAPSY_complete_genome	0.00566242	0.011837	0.151656
Ferrimonas_kyonanensis_DSM_18153_H598DRAFT_scaffold00001.1_C_whole_genome_shotgun_sequence	0.00565457	0.002624	0.0657158
Bartonella_birtlesii_IBS_325_chromosome_whole_genome_shotgun_sequence	0.0056071	0.004411	0.137887
Kiloniella_laminariae_DSM_19542_B152DRAFT_scaffold_0.1_whole_genome_shotgun_sequence	0.00558467	-0.000581	0.0543522
Streptococcus_cuniculi_strain_NED12-00049-6B_1_whole_genome_shotgun_sequence	0.00556752	0.007657	0.0939642
Thioalkalivibrio_sp._ALJT_G332DRAFT_scaffold00001.1_whole_genome_shotgun_sequence	0.00553472	0.000785	0.0714053
Lactobacillus_curvatus_strain_FBA2_complete_genome	0.00552121	0.00839	0.115761
Lactobacillus_florum_DSM_22689_=_JCM_16035_strain_DSM_22689_Scaffold1_whole_genome_shotgun_sequence	0.00551152	0.004928	0.0924251
Desulfoplanes_formicivorans_strain_Pf12B_whole_genome_shotgun_sequence	0.0054949	-0.000711	0.0704099
Fructobacillus_fructosus_KCTC_3544_strain_DSM_20349_Scaffold1_whole_genome_shotgun_sequence	0.00543309	0.003316	0.0817727
Snodgrassella_sp._CFCC_13594_contig00001_whole_genome_shotgun_sequence	0.00537967	0.002237	0.0702059
Leuconostoc_fallax_KCTC_3537_contig00017_whole_genome_shotgun_sequence	0.00536024	0.000402	0.111206
Commensalibacter_intestini_A911_74_3_whole_genome_shotgun_sequence	0.00535592	0.002906	0.128609
Kiloniella_spongiae_strain_MEBiC09566_contig2_whole_genome_shotgun_sequence	0.00535071	0.005337	0.0755585
Selenomonas_ruminantium_subsp._lactilytica_TAM6421_DNA_complete_genome	0.0053271	0.010859	0.109945
Lactobacillus_thailandensis_DSM_22698_=_JCM_13996_whole_genome_shotgun_sequence	0.00531856	0.004061	0.0708647
Sanguibacteroides_justesenii_strain_OUH_308042_contig43_whole_genome_shotgun_sequence	0.0053004	0.024656	0.142426
Lactobacillus_rossiae_DSM_15814_G400DRAFT_scaffold00001.1_C_whole_genome_shotgun_sequence	0.00525735	0.002766	0.0764886
Streptococcus_plurextorum_DSM_22810_G575DRAFT_scaffold00001.1_C_whole_genome_shotgun_sequence	0.00524238	0.004776	0.0882603
Streptococcus_ovis_DSM_16829_A3I9DRAFT_scaffold_0.1_whole_genome_shotgun_sequence	0.00523833	0.006463	0.0874576
Thiomicrospira_sp._Milos-T1_L868DRAFT_scf7180000000002_quiver.1_C_whole_genome_shotgun_sequence	0.00523347	0.009789	0.0763877
Marinobacterium_rhizophilum_DSM_18822_F451DRAFT_scaffold00001.1_whole_genome_shotgun_sequence	0.00522513	0.000446	0.0584345
Pseudoramibacter_alactolyticus_ATCC_23263_SCAFFOLD1_whole_genome_shotgun_sequence	0.00521288	0.006587	0.0887084
Acidihalobacter_ferrooxidans_strain_V8_genome	0.00520223	-0.001103	0.0643018
Desulfocapsa_sulfexigens_DSM_10523_complete_genome	0.00518811	0.004648	0.0645841
Lactobacillus_gastricus_DSM_16045_Scaffold1_whole_genome_shotgun_sequence	0.00518317	0.003152	0.0770721
Marinomonas_polaris_DSM_16579_whole_genome_shotgun_sequence	0.00515868	0.005928	0.0885836
Phascolarctobacterium_succinatutens_YIT_12067_Scfld300_whole_genome_shotgun_sequence	0.00512808	0.004487	0.0560596
Lactobacillus_parabrevis_ATCC_53295_strain_RODS-DW_F810DRAFT_scaffold00001.1_whole_genome_shotgun_sequence	0.00512575	0.00656	0.0992826
Kiloniella_litopenaei_strain_P1-1_contig2_whole_genome_shotgun_sequence	0.00511065	0.005356	0.0659853
Culturomica_massiliensis_strain_Marseille-P2698_whole_genome_shotgun_sequence	0.00509705	0.023431	0.132465
Lawsonia_intracellularis_PHE/MN1-00	0.00508479	0.007507	0.128249
Spirochaeta_americana_strain_ASpG1_whole_genome_shotgun_sequence	0.00507958	-0.000141	0.0635745
Veillonella_parvula_DSM_2008_complete_genome	0.00507188	0.005933	0.0928849
Streptococcus_castoreus_DSM_17536_H346DRAFT_scaffold00001.1_whole_genome_shotgun_sequence	0.00505344	0.005376	0.102398
Collinsella_sp._MS5_whole_genome_shotgun_sequence	0.00504769	-0.004523	0.0901581
Pelobacter_sp._SFB93_complete_genome	0.00502473	-0.000154	0.0585586
Pseudomonadaceae_bacterium_B4199_complete_genome	0.00499561	0.001114	0.0574479
Collinsella_bouchesdurhonensis_strain_Marseille-P3296_whole_genome_shotgun_sequence	0.00495176	-0.00473	0.0910468
Weissella_viridescens_strain_DSM_20410_Scaffold1_whole_genome_shotgun_sequence	0.00494998	0.003119	0.0821365
Leuconostoc_sp._C2_complete_genome	0.00492158	0.002884	0.0997852
Bartonella_australis_Aust/NH1_complete_genome	0.00492064	0.001965	0.103293
Kiloniella_sp._M146.1_Contig1_whole_genome_shotgun_sequence	0.00491126	0.004941	0.0700508
Lactobacillus_ingluviei_str._Autruche_4_whole_genome_shotgun_sequence	0.00491064	0.004675	0.0842896
Desulfopila_aestuarii_DSM_18488_whole_genome_shotgun_sequence	0.00488742	0.003475	0.0572981
Pseudovibrio_denitrificans_strain_DSM_17465_whole_genome_shotgun_sequence	0.00486489	0.001664	0.0578531
Succinispira_mobilis_DSM_6222_SucmoDRAFT_scaffold1.1_whole_genome_shotgun_sequence	0.00486118	0.001886	0.123318
Xanthomonas_albilineans_GPE_PC73_complete_genome	0.00485666	0.001014	0.0653203
Fibrobacter_intestinalis_strain_ATCC_43854_whole_genome_shotgun_sequence	0.00485498	0.003699	0.0600456
Eremococcus_coleocola_DSM_15696_G396DRAFT_scaffold00001.1_C_whole_genome_shotgun_sequence	0.00482873	0.004457	0.117859
Streptococcus_minor_DSM_17118_F602DRAFT_scaffold00001.1_C_whole_genome_shotgun_sequence	0.00480677	0.003517	0.0907231
Uliginosibacterium_gangwonense_DSM_18521_B145DRAFT_scaffold_0.1_whole_genome_shotgun_sequence	0.00478404	0.000554	0.0537641
Oceanococcus_atlanticus_strain_22II-S10r2_contig1_whole_genome_shotgun_sequence	0.00477592	-0.000334	0.0637279
Cellvibrio_japonicus_Ueda107_complete_genome	0.0047718	0.001735	0.0632341
Akkermansia_sp._KLE1605_Scfld49_whole_genome_shotgun_sequence	0.00472984	0.006074	0.10009
Pediococcus_cellicola_strain_DSM_17757_Scaffold1_whole_genome_shotgun_sequence	0.00472944	0.002387	0.0921537
Chlorobium_phaeobacteroides_DSM_266_complete_genome	0.00471304	0.006891	0.0707857
Lactobacillus_malefermentans_DSM_5705_=_KCTC_3548_strain_DSM_5705_Scaffold1_whole_genome_shotgun_sequence	0.00466522	-0.005199	0.11556
Corynebacterium_ulcerans_809_complete_genome	0.00464854	-0.001621	0.0536845
Shimia_sp._SK013_shim_contig000009_whole_genome_shotgun_sequence	0.00463332	-0.000699	0.0778399
Liberibacter_crescens_BT-1_complete_genome	0.00462917	0.005885	0.148432
Corynebacterium_freiburgense_DSM_45254_G393DRAFT_scaffold00001.1_C_whole_genome_shotgun_sequence	0.00461118	-0.000485	0.0452803
Marinobacterium_sp._AK27_AUG5_contig_17_whole_genome_shotgun_sequence	0.0045866	0.001924	0.0547494
Actinomyces_urinae_strain_Marseille-P2225_whole_genome_shotgun_sequence	0.00458152	0.002029	0.0602145
Janthinobacterium_sp._B9-8_complete_genome	0.00456489	0.003986	0.0546674
Edwardsiella_hoshinae_strain_ATCC_35051_complete_genome	0.0045581	-0.001559	0.060817
Alcanivorax_jadensis_T9_contig1_whole_genome_shotgun_sequence	0.00454976	0.002631	0.0595092
Gallionella_capsiferriformans_ES-2_complete_genome	0.00452417	0.006374	0.0750574
Pseudomonas_sp._S9_Contig1_whole_genome_shotgun_sequence	0.00452176	0.000375	0.0562183
Lactobacillus_oryzae_JCM_18671_strain_SG293_whole_genome_shotgun_sequence	0.00451928	0.005317	0.0827638
Streptococcus_suis_BM407_chromosome_complete_genome	0.00449913	0.005606	0.0823751
Candidatus_Nitrospira_defluvii_chromosome_complete_genome	0.00449856	0.003088	0.0605283
Thioalkalimicrobium_aerophilum_AL3_complete_genome	0.00449555	0.002829	0.05992
Synechococcus_sp._CC9311_complete_genome	0.00447348	0.001486	0.0963921
Lactobacillus_koreensis_strain_26-25_complete_genome	0.00446331	0.006229	0.0890376
Leuconostoc_carnosum_JB16_complete_genome	0.00445374	0.002507	0.101677
Pseudomonas_taeanensis_MS-3_contig_01_whole_genome_shotgun_sequence	0.00445326	-0.00037	0.0598672
Leuconostoc_kimchii_IMSNU_11154_complete_genome	0.00444962	0.003591	0.0944118
Nitrosococcus_halophilus_Nc4_complete_genome	0.00444957	0.000556	0.0469207
Bartonella_queenslandensis_AUST/NH15_whole_genome_shotgun_sequence	0.00443804	0.001584	0.132922
Weissella_minor_strain_DSM_20014_NODE_113_whole_genome_shotgun_sequence	0.00443408	0.001769	0.0908381
Porticoccus_hydrocarbonoclasticus_MCTG13d_U740DRAFT_scf7180000000004_quiver_dupTrim_6659.1_C_whole_genome_shotgun_sequence	0.00442917	0.003178	0.0581285
Leuconostoc_citreum_KM20_complete_genome	0.0044157	0.001296	0.0971521
Pseudomonas_hussainii_strain_JCM_19513_whole_genome_shotgun_sequence	0.00441294	0.001314	0.0602894
Streptococcus_gallolyticus_subsp._gallolyticus_ATCC_43143_DNA_complete_genome	0.00440761	0.003883	0.102534
Veillonella_tobetsuensis_strain_ATCC_BAA-2400_whole_genome_shotgun_sequence	0.00440591	0.006687	0.0894195
Streptococcus_sp._HTS9_complete_genome	0.00439929	0.005051	0.0967411
Carboxydocella_sp._ULO1_whole_genome_shotgun_sequence	0.00439909	0.000423	0.0622156
Facklamia_languida_CCUG_37842_supercont1.1_whole_genome_shotgun_sequence	0.00439812	0.004968	0.0981893
Streptococcus_sanguinis_SK36_chromosome_complete_genome	0.00439056	0.003884	0.0685431
Coxiella-like_endosymbiont_strain_CRt_complete_genome	0.00438919	0.00269	0.104407
Lactobacillus_rennini_DSM_20253_NODE_131_whole_genome_shotgun_sequence	0.0043704	0.006349	0.091363
Geofilum_rubicundum_JCM_15548_whole_genome_shotgun_sequence	0.0043597	0.00934	0.0713485
Propionispira_raffinosivorans_DSM_20765_F606DRAFT_scaffold00001.1_whole_genome_shotgun_sequence	0.00435828	0.008922	0.102585
Candidatus_Rickettsiella_isopodorum_strain_RCFS_May_2013_395_whole_genome_shotgun_sequence	0.00434649	0.003862	0.110918
Legionella_oakridgensis_ATCC_33761_=_DSM_21215_complete_genome	0.00434419	0.003409	0.0853831
Malonomonas_rubra_DSM_5091_whole_genome_shotgun_sequence	0.00433617	0.004532	0.0684658
Atopobium_vaginae_PB189-T1-4_contig00032_whole_genome_shotgun_sequence	0.00432876	0.002961	0.0796051
Selenomonas_bovis_DSM_23594_F599DRAFT_scaffold00001.1_whole_genome_shotgun_sequence	0.00431909	0.005324	0.0916635
Synechococcus_sp._KORDI-52_complete_genome	0.00430883	-0.000227	0.0938729
Thauera_phenylacetica_B4P_Cont1_whole_genome_shotgun_sequence	0.00430823	-0.000331	0.0592664
Streptococcus_azizii_strain_12-5291_1_whole_genome_shotgun_sequence	0.00430624	0.0084	0.0846986
Gilvimarinus_agarilyticus_strain_JEA5_scaffold1_whole_genome_shotgun_sequence	0.00429743	0.003545	0.057137
Selenomonas_flueggei_ATCC_43531_SCAFFOLD1_whole_genome_shotgun_sequence	0.00429742	0.004029	0.0611779
Shimia_marina_strain_CECT_7688_whole_genome_shotgun_sequence	0.00429397	2.8e-05	0.0803656
Corynebacterium_pseudotuberculosis_C231_complete_genome	0.00428594	-0.002094	0.0466289
Lactobacillus_pentosus_KCA1_chromosome_whole_genome_shotgun_sequence	0.00428358	0.004578	0.075879
Streptococcus_sp._X13SY08_scaffold1_whole_genome_shotgun_sequence	0.00428215	0.004283	0.0835871
Streptococcus_porci_DSM_23759_G576DRAFT_scaffold00001.1_C_whole_genome_shotgun_sequence	0.00427376	0.004644	0.0883969
Gilvimarinus_chinensis_DSM_19667_D568DRAFT_scaffold00001.1_whole_genome_shotgun_sequence	0.00426852	0.004524	0.0603702
Fangia_hongkongensis_FSC776_=_DSM_21703_A37QDRAFT_scaffold_0.1_whole_genome_shotgun_sequence	0.00426616	0.004291	0.0928291
Lactobacillus_mindensis_DSM_14500_NODE_6_whole_genome_shotgun_sequence	0.0042643	0.003936	0.111459
Bartonella_bovis_91-4_chromosome_whole_genome_shotgun_sequence	0.00426118	0.004838	0.145288
Nitrincola_nitratireducens_strain_AK23_contig000001_whole_genome_shotgun_sequence	0.00425452	-1.3e-05	0.0713193
Bartonella_schoenbuchensis_m07a_scaffold02_whole_genome_shotgun_sequence	0.0042545	0.004513	0.141336
Simiduia_agarivorans_SA1_=_DSM_21679_complete_genome	0.00424319	0.003194	0.0583408
Thiomicrospira_halophila_DSM_15072_A377DRAFT_scaffold1.1_whole_genome_shotgun_sequence	0.00424183	0.006858	0.0876651
Desulfovibrio_inopinatus_DSM_10711_G451DRAFT_scaffold00001.1_C_whole_genome_shotgun_sequence	0.00420987	-0.001398	0.061308
Thiolapillus_brandeum_DNA_complete_genome	0.00420578	0.00422	0.0664872
Streptococcus_orisasini_strain_SH06_whole_genome_shotgun_sequence	0.00419841	0.002073	0.0976034
Nitrosococcus_watsoni_C-113_complete_genome	0.00419212	0.000302	0.0478169
Photobacterium_marinum_strain_AK15_contig6_whole_genome_shotgun_sequence	0.00419089	0.006643	0.0583283
Streptococcus_ferus_DSM_20646_A3GYDRAFT_scaffold_0.1_C_whole_genome_shotgun_sequence	0.00419028	0.002299	0.0770167
Zetaproteobacteria_bacterium_TAG-1_DM09DRAFT_scaffold00001.1_C_whole_genome_shotgun_sequence	0.00418785	0.008698	0.100642
Streptococcus_infantarius_subsp._infantarius_CJ18_complete_genome	0.0041855	0.005802	0.107024
Streptococcus_merionis_DSM_19192_A3I5DRAFT_scaffold_0.1_whole_genome_shotgun_sequence	0.00418276	0.002169	0.0821237
Granulicella_tundricola_MP5ACTX9_complete_genome	0.00416993	0.001192	0.0794612
Chromobacterium_haemolyticum_DSM_19808_BR71DRAFT_scaffold00001.1_C_whole_genome_shotgun_sequence	0.00416548	0.002514	0.0618662
Chlorobium_sp._KB01_1706_whole_genome_shotgun_sequence	0.00414718	0.007524	0.0784836
Thioalkalimicrobium_cyclicum_ALM1_complete_genome	0.00414649	0.002015	0.0486904
Acetobacter_syzygii_9H-2_whole_genome_shotgun_sequence	0.004146	-0.003995	0.0803169
Sulfurivirga_caldicuralii_strain_DSM_17737_whole_genome_shotgun_sequence	0.00413478	0.005206	0.0796841
Bifidobacterium_minimum_strain_LMG_11592_Contig09_whole_genome_shotgun_sequence	0.00412004	0.000515	0.056897
Megasphaera_cerevisiae_DSM_20462_scaffold_0_whole_genome_shotgun_sequence	0.0041088	0.001956	0.0536622
Desulfobulbus_mediterraneus_DSM_13871_G494DRAFT_scaffold00001.1_whole_genome_shotgun_sequence	0.00410845	-0.000245	0.0673437
Tissierellia_bacterium_S5-A11_contig001_whole_genome_shotgun_sequence	0.00410444	0.0042	0.0840386
Hahella_ganghwensis_DSM_17046_F566DRAFT_scaffold00001.1_C_whole_genome_shotgun_sequence	0.0041038	0.007539	0.0632889
Gabonibacter_massiliensis_strain_GM7_whole_genome_shotgun_sequence	0.00409636	0.023994	0.139766
Thermomonas_hydrothermalis_strain_DSM_14834_whole_genome_shotgun_sequence	0.00409103	-0.000991	0.0631765
Acidibacillus_ferrooxidans_strain_ITV01_contig0010_whole_genome_shotgun_sequence	0.00408912	-0.00034	0.0395404
Hydrogenovibrio_marinus_DSM_11271_P166DRAFT_scf7180000000008_quiver.2_C_whole_genome_shotgun_sequence	0.00408378	0.010018	0.0714205
Marinobacter_nitratireducens_strain_AK21_contig3_whole_genome_shotgun_sequence	0.00408247	0.002757	0.0540676
Nitrospira_sp._ND1_isolate_Nitrospira_sp._strain_ND1_whole_genome_shotgun_sequence	0.0040515	0.002906	0.0592258
Peptococcaceae_bacterium_CEB3_CEB3_contig000064_whole_genome_shotgun_sequence	0.00404424	0.000448	0.0513327
Atopobium_rimae_ATCC_49626_contig00003_whole_genome_shotgun_sequence	0.00403657	-0.001345	0.0553655
Ehrlichia_chaffeensis_str._Arkansas_complete_genome	0.00401983	0.041647	0.197451
Microbulbifer_thermotolerans_strain_DAU221_complete_genome	0.00399921	0.005749	0.0847487
Nitrosococcus_oceani_ATCC_19707_complete_genome	0.00399313	0.000514	0.0420798
Neisseria_wadsworthii_9715_SCAFFOLD1_whole_genome_shotgun_sequence	0.00398028	0.009582	0.0874045
Photobacterium_gaetbulicola_Gung47_chromosome_2_complete_sequence	0.00397063	0.004418	0.047019
Zymobacter_palmae_DSM_10491_Q387DRAFT_scaffold00001.1_C_whole_genome_shotgun_sequence	0.0039629	0.00119	0.0500229
Thauera_sp._28_Cont1_whole_genome_shotgun_sequence	0.00395685	-0.002371	0.0644158
Zoogloea_sp._LCSB751_NODE_1_length_623202_cov_49.7641_ID_1_whole_genome_shotgun_sequence	0.00395517	-0.001211	0.0719955
Bartonella_tribocorum_CIP_105476_complete_genome_type_strain_CIP_105476	0.00394207	0.005403	0.106227
Thermanaerothrix_daxensis_strain_GNS-1_contig_1_whole_genome_shotgun_sequence	0.00393759	-0.007991	0.0998135
Lactobacillus_backii_strain_TMW_1.1988_complete_genome	0.00393348	0.003314	0.083089
Pelobacter_acetylenicus_strain_DSM_3246_complete_genome	0.00392512	0.000404	0.0504463
Pseudorhodobacter_antarcticus_strain_KCTC_23700_ctg7180000012664_whole_genome_shotgun_sequence	0.00391818	-0.003769	0.131441
Chlorobium_limicola_DSM_245_complete_genome	0.00391134	0.006099	0.101388
Colibacter_massiliensis_strain_Marseille-P2911_whole_genome_shotgun_sequence	0.00390268	0.005484	0.0750895
Thioalkalivibrio_sp._ALJ1_F462DRAFT_scaffold00001.1_whole_genome_shotgun_sequence	0.00389934	0.000638	0.0536119
Selenomonas_noxia_ATCC_43541_SCAFFOLD3_whole_genome_shotgun_sequence	0.00389043	0.004298	0.0637933
Agarivorans_gilvus_strain_WH0801_complete_genome	0.00388718	0.005429	0.0554062
Desulfohalobium_retbaense_DSM_5692_complete_genome	0.00388194	6.6e-05	0.0483298
Anaerolineaceae_bacterium_oral_taxon_439_strain_W11661_complete_genome	0.00387968	0.006557	0.0866502
Microbulbifer_mangrovi_strain_DD-13_1270_whole_genome_shotgun_sequence	0.00387725	0.005229	0.0813081
Mycobacterium_leprae_TN_chromosome_complete_genome	0.00387708	0.00107	0.0612495
Ferrovum_myxofaciens_strain_P3G_Contig8_whole_genome_shotgun_sequence	0.00386658	-0.005313	0.0701773
Halomonas_sinaiensis_strain_ALO_Sharm_whole_genome_shotgun_sequence	0.00386263	-0.00303	0.060873
Bacteroides_fluxus_YIT_12057_genomic_scaffold_Scfld297_whole_genome_shotgun_sequence	0.0038555	0.017587	0.110816
Actinomyces_europaeus_ACS-120-V-Col10b_acsNW-supercont1.1_whole_genome_shotgun_sequence	0.0038357	0.001416	0.0511471
Streptococcus_himalayensis_strain_HTS2_complete_genome	0.00383421	0.010135	0.0882373
Streptococcus_caballi_DSM_19004_A3GSDRAFT_scaffold_0.1_whole_genome_shotgun_sequence	0.00383328	0.001993	0.0974991
Streptococcus_canis_FSL_Z3-227_contig1end_whole_genome_shotgun_sequence	0.00382988	0.004517	0.0963637
Pedosphaera_parvula_Ellin514_ctg199_whole_genome_shotgun_sequence	0.0038298	0.001974	0.0447291
Paraprevotella_clara_YIT_11840_genomic_scaffold_Scfld32_whole_genome_shotgun_sequence	0.00382808	0.021139	0.135336
Weissella_ceti_strain_WS105_complete_genome	0.00381311	0.000627	0.0824292
Candidatus_Berkiella_cookevillensis_strain_CC99_CC99x_contig000001_whole_genome_shotgun_sequence	0.00381235	0.010263	0.0944738
Chlorobium_ferrooxidans_DSM_13031_ctg62_whole_genome_shotgun_sequence	0.00380433	0.004388	0.0744032
Oligella_ureolytica_DSM_18253_B092DRAFT_scaffold_0.1_whole_genome_shotgun_sequence	0.00379883	0.001363	0.0861955
Oceanospirillum_linum_strain_ATCC_11336_NODE_1_length_1127340_cov_774.617_whole_genome_shotgun_sequence	0.0037906	0.004872	0.0672034
Corynebacterium_kutscheri_strain_DSM_20755_complete_genome	0.00378469	-0.00469	0.0952974
Neptunomonas_antarctica_strain_S3-22_contig053_whole_genome_shotgun_sequence	0.0037672	0.004732	0.0648549
Rickettsiella_grylli_gcontig_637_whole_genome_shotgun_sequence	0.00376428	0.003136	0.102324
Streptococcus_vestibularis_ATCC_49124_SCAFFOLD1_whole_genome_shotgun_sequence	0.00376141	0.002188	0.102542
Alcanivorax_hongdengensis_A-11-3_contig1_whole_genome_shotgun_sequence	0.00375454	0.00127	0.0545707
Paludibacterium_yongneupense_DSM_18731_G520DRAFT_scaffold00001.1_whole_genome_shotgun_sequence	0.00375211	-0.002169	0.0615947
Chthonomonas_calidirosea_T49_complete_genome	0.00374903	-0.001908	0.0573006
Pseudovibrio_hongkongensis_strain_UST20140214-015B_contig_1_whole_genome_shotgun_sequence	0.00374844	0.00196	0.0535336
Halioglobus_japonicus_strain_NBRC_107739_complete_genome	0.00374485	0.001912	0.050224
Lactobacillus_capillatus_DSM_19910_NODE_39_whole_genome_shotgun_sequence	0.00374126	0.001442	0.0935078
Veillonella_dispar_ATCC_17748_Scfld0_whole_genome_shotgun_sequence	0.00373554	0.00502	0.0885533
Thioalkalivibrio_versutus_strain_D301_complete_genome	0.00373392	0.001373	0.0543967
Streptococcus_thoraltensis_DSM_12221_A3IADRAFT_scaffold_0.1_whole_genome_shotgun_sequence	0.00373344	0.005309	0.098736
Pediococcus_parvulus_strain_2.6_contig7_whole_genome_shotgun_sequence	0.00372968	0.001245	0.0953107
Halomonas_caseinilytica_strain_CGMCC_1.6773_whole_genome_shotgun_sequence	0.00372822	-0.003106	0.0606141
Thiomicrospira_crunogena_XCL-2_complete_genome	0.00372585	0.010497	0.0725611
Treponema_pallidum_subsp._pallidum_str._Sea_81-4_complete_genome	0.00371399	-0.002343	0.117822
Desulfofustis_glycolicus_DSM_9705_whole_genome_shotgun_sequence	0.00369574	0.000246	0.048142
Thiomicrospira_pelophila_DSM_1534_N746DRAFT_scf7180000000002_quiver_dupTrim_9340.1_C_whole_genome_shotgun_sequence	0.00368515	0.005249	0.057947
Streptococcus_pneumoniae_R6_chromosome_complete_genome	0.00368387	0.004629	0.082439
Alistipes_inops_strain_627_contig00001_whole_genome_shotgun_sequence	0.00367586	0.014287	0.151405
Photobacterium_jeanii_strain_R-40508_scaffold1_whole_genome_shotgun_sequence	0.00367125	0.005501	0.0527006
Dechloromonas_aromatica_RCB_complete_genome	0.00365427	-0.000631	0.059949
Lactobacillus_zeae_DSM_20178_=_KCTC_3804_strain_DSM_20178_Scaffold1_whole_genome_shotgun_sequence	0.00365193	0.002684	0.0467332
Lactobacillus_diolivorans_DSM_14421_NODE_166_whole_genome_shotgun_sequence	0.0036519	0.003932	0.0793241
Pusillimonas_sp._T7-7_complete_genome	0.0036499	0.000322	0.0454474
Lactobacillus_satsumensis_DSM_16230_=_JCM_12392_strain_DSM_16230_NODE_182_whole_genome_shotgun_sequence	0.00364469	0.002606	0.078354
Streptococcus_dysgalactiae_subsp._equisimilis_AC-2713_complete_genome	0.00364432	0.003645	0.091721
Roseburia_hominis_A2-183_complete_genome	0.00364293	0.009282	0.136643
Thalassospira_alkalitolerans_strain_JCM_18968_contig1_whole_genome_shotgun_sequence	0.0036406	-0.00236	0.0722625
Collinsella_tanakaei_YIT_12063_supercont1.1_whole_genome_shotgun_sequence	0.00363901	-0.002684	0.0718305
Tateyamaria_sp._ANG-S1_contig_6_whole_genome_shotgun_sequence	0.00363693	0.001759	0.05606
Neisseria_flavescens_NRL30031/H210_N_flavescens-1.0_Cont4.1_whole_genome_shotgun_sequence	0.00362359	0.006481	0.109032
Lactobacillus_odoratitofui_DSM_19909_=_JCM_15043_strain_DSM_19909_NODE_139_whole_genome_shotgun_sequence	0.00362198	0.002872	0.0837114
Lactobacillus_paralimentarius_DSM_13961_=_JCM_10707_strain_DSM_13961_NODE_22_whole_genome_shotgun_sequence	0.00359936	0.004078	0.10604
Streptococcus_porcinus_str._Jelinkova_176_Noncontiguous_Finished_Chromosome_whole_genome_shotgun_sequence	0.00359785	0.006272	0.10091
Lactobacillus_crustorum_strain_MN047_complete_genome	0.00359508	0.003393	0.108028
Neoasaia_chiangmaiensis_strain_NBRC_101099_complete_genome	0.0035946	-0.003225	0.0713494
Methylobacillus_flagellatus_KT_complete_genome	0.00359227	0.003991	0.0653189
Nitrincola_lacisaponensis_strain_4CA_MTCC16316_S1_L001_R1_001__paired__contig_5_whole_genome_shotgun_sequence	0.00358892	-0.000208	0.0739256
Desulfovibrio_alaskensis_G20_complete_genome	0.00356727	0.004388	0.0667937
Marinomonas_mediterranea_MMB-1_complete_genome	0.00356452	0.008636	0.0647951
Desulfovibrio_frigidus_DSM_17176_BR06DRAFT_scaffold00001.1_C_whole_genome_shotgun_sequence	0.00356369	0.009682	0.0804548
Methylohalobius_crimeensis_10Ki_H035DRAFT_scaffold00001.1_C_whole_genome_shotgun_sequence	0.00356207	0.000983	0.0387059
Pseudomonas_fuscovaginae_ICMP_5940_strain_ICMP5940_whole_genome_shotgun_sequence	0.00353521	3.1e-05	0.0545194
Pseudorhodobacter_psychrotolerans_strain_PAMC_27389_ctg7180000022461_whole_genome_shotgun_sequence	0.00352992	-0.003827	0.110053
Ferrithrix_thermotolerans_DSM_19514_whole_genome_shotgun_sequence	0.00352485	0.005297	0.0627267
Anaeroglobus_geminatus_F0357_Scfld63_whole_genome_shotgun_sequence	0.0035246	0.004933	0.0549395
Bordetella_avium_197N_complete_genome	0.00352032	-0.00354	0.0740484
Comamonas_kerstersii_strain_J29_contig_142_whole_genome_shotgun_sequence	0.00351941	0.000556	0.0373365
Tepidiphilus_margaritifer_DSM_15129_H607DRAFT_scaffold00001.1_whole_genome_shotgun_sequence	0.00350499	-0.002642	0.0625596
Treponema_paraluiscuniculi_Cuniculi_A_complete_genome	0.00350072	-0.002464	0.118143
Streptococcus_thermophilus_strain_S9_complete_genome	0.0034989	0.002872	0.0940415
Lactobacillus_coleohominis_101-4-CHN_supercont1.1_whole_genome_shotgun_sequence	0.003487	0.004336	0.0747018
Streptococcus_lutetiensis_033_complete_genome	0.00347868	0.006047	0.101166
Alcaligenes_sp._HPC1271_Contig03_whole_genome_shotgun_sequence	0.00347851	-0.00312	0.0758364
Verrucomicrobium_spinosum_DSM_4136_=_JCM_18804_strain_DSM_4136_chromosome_whole_genome_shotgun_sequence	0.00347609	0.002949	0.0569639
Streptococcus_oralis_subsp._tigurinus_AZ_3a_contig003_whole_genome_shotgun_sequence	0.00347217	0.007524	0.0894537
Marinomonas_ushuaiensis_DSM_15871_contig1_whole_genome_shotgun_sequence	0.0034718	0.004982	0.0905364
Halioglobus_sp._HI00S01_HI00S01_c6_whole_genome_shotgun_sequence	0.00345993	0.002422	0.051483
Blautia_sp._KLE_1732_Scaffold406_whole_genome_shotgun_sequence	0.00345521	0.008193	0.107737
Desulfobulbus_japonicus_DSM_18378_G493DRAFT_scaffold00001.1_C_whole_genome_shotgun_sequence	0.00344518	0.005499	0.0528423
Aminiphilus_circumscriptus_DSM_16581_K349DRAFT_scf7180000000017_quiver.2_C_whole_genome_shotgun_sequence	0.0034427	-0.000362	0.0422937
Microbulbifer_variabilis_ATCC_700307_G367DRAFT_scaffold00001.1_C_whole_genome_shotgun_sequence	0.0034392	0.004836	0.045426
Simkania_negevensis_Z_main_chromosome_complete_genome	0.00343623	0.004282	0.116042
Edwardsiella_ictaluri_93-146_complete_genome	0.00342855	0.000101	0.0491038
Teredinibacter_turnerae_T7901_complete_genome	0.00342481	0.004735	0.06239
Leuconostoc_gasicomitatum_LMG_18811_complete_genome_type_strain_LMG_18811T	0.00342075	0.002274	0.0978811
Gamma_proteobacterium_IMCC3088_ctg_11_whole_genome_shotgun_sequence	0.00341833	0.004273	0.0554963
Lentisphaera_araneosa_HTCC2155_1101329224563_whole_genome_shotgun_sequence	0.00341386	0.010009	0.100968
Desulfitobacterium_metallireducens_DSM_15288_complete_genome	0.0033996	0.003266	0.0651344
Micavibrio_aeruginosavorus_ARL-13_complete_genome	0.00338841	0.006093	0.0727456
Lactobacillus_rhamnosus_GG_whole_genome_sequence_strain_GG_ATCC_53103	0.0033871	0.001423	0.0482127
Halomonas_elongata_strain_HEK1_A8U91_scaf01_whole_genome_shotgun_sequence	0.00338588	-0.002178	0.0518487
Lautropia_mirabilis_ATCC_51599_SCAFFOLD1_whole_genome_shotgun_sequence	0.0033839	0.000747	0.0590993
Lactobacillus_algidus_DSM_15638_Scaffold1_whole_genome_shotgun_sequence	0.00337986	0.004578	0.0964876
Chitinilyticum_aquatile_DSM_21506_H559DRAFT_scaffold00001.1_C_whole_genome_shotgun_sequence	0.0033796	0.000823	0.049214
Rhodopirellula_sp._SWK7_cSWK70012_whole_genome_shotgun_sequence	0.00337521	0.004976	0.072448
Lactobacillus_heilongjiangensis_strain_DSM_28069_complete_genome	0.00337516	0.005096	0.0893319
Edwardsiella_piscicida_C07-087_complete_genome	0.00336569	-0.000966	0.0521307
Corynebacterium_oculi_strain_NML_130210_Cocul_contig000001_whole_genome_shotgun_sequence	0.00336195	-0.002652	0.0628815
Pelobacter_seleniigenes_DSM_18267_N909DRAFT_scf7180000000030_quiver.2_C_whole_genome_shotgun_sequence	0.00335688	0.000508	0.0400736
Ferriphaselus_amnicola_strain_OYT1_whole_genome_shotgun_sequence	0.00335503	0.003821	0.0569467
Streptococcus_thermophilus_JIM_8232_complete_genome	0.00335285	0.00343	0.0918309
Halothiobacillus_neapolitanus_c2_complete_genome	0.00335178	0.000325	0.0473404
Endosymbiont_of_unidentified_scaly_snail_isolate_Monju_DNA_complete_genome	0.00334564	0.001007	0.0599481
Pseudovibrio_sp._FO-BEG1_complete_genome	0.00333982	0.001739	0.047798
Alicyclobacillus_acidoterrestris_ATCC_49025_contig_19_whole_genome_shotgun_sequence	0.00333884	0.004822	0.0605999
Acetobacter_okinawensis_JCM_25146_whole_genome_shotgun_sequence	0.00333822	-0.002997	0.0790281
Lactobacillus_bifermentans_DSM_20003_NODE_162_whole_genome_shotgun_sequence	0.00333371	0.004733	0.0801442
Bacteroides_helcogenes_P_36-108_complete_genome	0.00333338	0.017653	0.110961
Edwardsiella_tarda_080813_complete_genome	0.00333328	-3.6e-05	0.0472993
Polynucleobacter_sinensis_strain_MWH-HuW1_Ga0081198_103_whole_genome_shotgun_sequence	0.00333145	0.002786	0.065873
Edwardsiella_tarda_EIB202_complete_genome	0.00332448	-0.000866	0.0524508
Chromohalobacter_japonicus_strain_CJ_CDGZ01000013_whole_genome_shotgun_sequence	0.00332072	-0.001182	0.0408008
Lactobacillus_farciminis_KCTC_3681_=_DSM_20184_strain_KCTC_3681_scaffold00003_whole_genome_shotgun_sequence	0.00331844	0.005099	0.100941
Bifidobacterium_tsurumiense_strain_JCM_13495_Contig15_whole_genome_shotgun_sequence	0.00331824	0.001382	0.0315437
Deefgea_rivuli_DSM_18356_Q320DRAFT_scaffold00001.1_whole_genome_shotgun_sequence	0.00331422	0.003913	0.0524928
Butyricimonas_virosa_DSM_23226_K252DRAFT_scaffold00001.1_whole_genome_shotgun_sequence	0.00331033	0.028115	0.15767
Gluconobacter_oxydans_621H_complete_genome	0.00330964	-0.003273	0.0582917
Acidomonas_methanolica_NBRC_104435_strain_MB58_whole_genome_shotgun_sequence	0.00330097	-0.005085	0.0885961
Edwardsiella_sp._EA181011_complete_genome	0.00329832	-0.000851	0.0489916
Pseudomonas_composti_strain_CCUG_59231_whole_genome_shotgun_sequence	0.00328818	-0.000961	0.0564628
Lactobacillus_casei_str._Zhang_complete_genome	0.0032856	0.00074	0.0543324
Thermoactinomyces_vulgaris_strain_NRRL_F-5595_F5595contig3.1_whole_genome_shotgun_sequence	0.00327951	0.009506	0.0851493
Marinobacter_lipolyticus_SM19_scaffold1_whole_genome_shotgun_sequence	0.00327779	0.002768	0.0485402
Pelodictyon_phaeoclathratiforme_BU-1_complete_genome	0.00327099	0.004402	0.0504236
Thermosinus_carboxydivorans_Nor1_ctg55_whole_genome_shotgun_sequence	0.00326716	0.003058	0.0453642
Marinobacterium_stanieri_S30_contig00049_whole_genome_shotgun_sequence	0.00326646	0.001368	0.0351611
Butyricimonas_sp._Marseille-P2440_whole_genome_shotgun_sequence	0.00326019	0.029892	0.162658
Lactobacillus_farraginis_DSM_18382_=_JCM_14108_whole_genome_shotgun_sequence	0.00324863	0.00493	0.0635403
Pediococcus_damnosus_strain_TMW_2.1535_complete_genome	0.00324622	0.004464	0.0829783
Butyricicoccus_desmolans_ATCC_43058_T363DRAFT_scaffold00001.1_C_whole_genome_shotgun_sequence	0.00323945	0.004603	0.080897
Streptococcus_iniae_strain_YSFST01-82_complete_genome	0.00323923	0.006147	0.10576
Lactobacillus_manihotivorans_DSM_13343_=_JCM_12514_strain_DSM_13343_NODE_25_whole_genome_shotgun_sequence	0.0032384	0.002282	0.0819661
Chlorobium_phaeobacteroides_BS1_complete_genome	0.00323549	0.01055	0.085974
Spirochaeta_alkalica_DSM_8900_B071DRAFT_scaffold_0.1_whole_genome_shotgun_sequence	0.00322765	-0.000222	0.0462867
Pseudomonas_caeni_DSM_24390_H591DRAFT_scaffold00001.1_C_whole_genome_shotgun_sequence	0.0032225	-0.000105	0.0596724
Bacteroides_uniformis_ATCC_8492_Scfld_3.0.1_32_whole_genome_shotgun_sequence	0.0032211	0.016513	0.115223
Marinospirillum_alkaliphilum_DSM_21637_whole_genome_shotgun_sequence	0.0032136	0.000318	0.0584019
Chlorobaculum_parvum_NCIB_8327_complete_genome	0.00320414	0.00352	0.103305
Spirochaeta_lutea_strain_JC230_contig874_whole_genome_shotgun_sequence	0.00320144	0.002324	0.0449623
Alistipes_sp._ZOR0009_L990_4_whole_genome_shotgun_sequence	0.00319587	0.016208	0.106256
Halorhodospira_halophila_SL1_complete_genome	0.0031924	0.000667	0.0519553
Streptococcus_macedonicus_ACA-DC_198_main_chromosome_complete_genome	0.00319022	0.00486	0.09419
Thalassospira_sp._TSL5-1_scaffold1_whole_genome_shotgun_sequence	0.00318961	-0.000964	0.061646
Desulfovibrio_vulgaris_str._Hildenborough_chromosome_complete_genome	0.0031852	-0.0013	0.0647852
Bartonella_grahamii_as4aup_complete_genome	0.00317877	0.005296	0.108035
Acidihalobacter_prosperus_strain_DSM_5130_contig_06_whole_genome_shotgun_sequence	0.00317103	-0.001268	0.0471426
Bdellovibrio_bacteriovorus_W_complete_genome	0.00316788	0.003459	0.0547936
Marinithermus_hydrothermalis_DSM_14884_complete_genome	0.00315519	-0.000552	0.0657575
Oxalobacter_formigenes_HOxBLS_supercont2.2_whole_genome_shotgun_sequence	0.00314868	0.008486	0.0906619
Acetobacter_ghanensis_genome_assembly_Acetobacter_ghanensis_chromosome_:_I	0.00314802	-0.003003	0.0647425
Lactobacillus_kimchiensis_strain_DSM_24716_Scaffold1_whole_genome_shotgun_sequence	0.00314652	0.00326	0.105381
Photobacterium_swingsii_strain_CAIM_1393_CAIM1393T_01_whole_genome_shotgun_sequence	0.0031452	0.005005	0.0531543
Desulfomicrobium_baculatum_DSM_4028_complete_genome	0.00314466	0.000284	0.0617376
Lactobacillus_senioris_DSM_24302_=_JCM_17472_strain_DSM_24302_NODE_26_whole_genome_shotgun_sequence	0.00314353	0.003314	0.0849969
Weissella_cibaria_strain_CH2_complete_genome	0.0031386	0.000957	0.0606184
Bavariicoccus_seileri_DSM_19936_H541DRAFT_scaffold00001.1_C_whole_genome_shotgun_sequence	0.00313675	0.009151	0.0859816
Moraxella_cuniculi_strain_CCUG_2154_2154T_ctg_0000002_whole_genome_shotgun_sequence	0.00313232	0.006595	0.053859
Abiotrophia_sp._HMSC24B09_Scaffold202_whole_genome_shotgun_sequence	0.00311804	0.002335	0.115465
Helicobacter_canadensis_MIT_98-5491_chromosome_whole_genome_shotgun_sequence	0.00310479	0.019198	0.140622
Marinobacterium_jannaschii_DSM_6295_Q354DRAFT_scaffold00001.1_whole_genome_shotgun_sequence	0.00310055	0.003868	0.0544651
Thermosyntropha_lipolytica_DSM_11003_whole_genome_shotgun_sequence	0.00309964	0.012723	0.117225
Shewanella_colwelliana_ATCC_39565_L876DRAFT_scaffold00001.1_whole_genome_shotgun_sequence	0.00308139	0.005459	0.0487046
Stomatobaculum_longum_strain_ACC2_supercont1.1_whole_genome_shotgun_sequence	0.00307815	0.005368	0.0895377
Porphyromonas_endodontalis_ATCC_35406_contig00096_whole_genome_shotgun_sequence	0.00306121	0.00307	0.0768959
Nitrincola_sp._A-D6_Contig6_whole_genome_shotgun_sequence	0.00305561	0.004175	0.0451653
Streptococcus_sobrinus_DSM_20742_=_ATCC_33478_strain_DSM_20742_BS63DRAFT_scaffold00001.1_C_whole_genome_shotgun_sequence	0.00305012	0.00049	0.0976554
Lactobacillus_brantae_DSM_23927_Scaffold1_whole_genome_shotgun_sequence	0.00304776	0.000446	0.0621049
Bordetella_trematum_strain_H044680328_genome_assembly_chromosome:_1	0.00304698	-0.002634	0.0547767
Desulfovibrio_cuneatus_DSM_11391_G497DRAFT_scaffold00001.1_whole_genome_shotgun_sequence	0.00303606	0.000448	0.0466026
Bartonella_sp._WD16.2_complete_genome	0.003035	0.006123	0.135085
Waddlia_chondrophila_WSU_86-1044_complete_genome	0.00303415	0.012376	0.0792661
Tepidiphilus_thermophilus_strain_JCM_19170_JCM_19170_01_whole_genome_shotgun_sequence	0.0030329	-0.002276	0.0579701
Oceanicoccus_sagamiensis_strain_NBRC_107125_complete_genome	0.00303266	0.003935	0.0447924
Dickeya_paradisiaca_NCPPB_2511_chromosome_whole_genome_shotgun_sequence	0.003032	0.001321	0.0514653
Legionella_worsleiensis_strain_ATCC_49508_Lwor_ctg012_whole_genome_shotgun_sequence	0.00302706	0.004885	0.0856565
Corynebacterium_pseudodiphtheriticum_DSM_44287_O146DRAFT_scaffold00001.1_C_whole_genome_shotgun_sequence	0.00302078	0.001348	0.0304504
Streptococcus_ictaluri_707-05_Contig1217055107_whole_genome_shotgun_sequence	0.00301874	0.003759	0.0980578
Nitratireductor_aquibiodomus_NL21_=_JCM_21793_whole_genome_shotgun_sequence	0.00301416	-0.0024	0.0607062
Methylacidiphilum_infernorum_V4_complete_genome	0.00301208	0.002463	0.0462387
Lactobacillus_nodensis_DSM_19682_=_JCM_14932_=_NBRC_107160_strain_JCM_14932_whole_genome_shotgun_sequence	0.0030117	0.008372	0.0844837
Desulfovibrio_hydrothermalis_AM13_=_DSM_14728_chromosome_complete_genome	0.00301039	0.006253	0.0561429
Neisseria_subflava_NJ9703_N_subflava-1.0.1_Cont0.1_whole_genome_shotgun_sequence	0.00301027	0.006089	0.119277
Enorma_massiliensis_phI_whole_genome_shotgun_sequence	0.00299565	-0.001148	0.0533546
Marinomonas_gallaica_strain_CECT_5115_whole_genome_shotgun_sequence	0.0029941	0.003775	0.0513062
Weissella_koreensis_KACC_15510_complete_genome	0.00298683	0.003936	0.101958
Pseudomonas_cichorii_JBC1_complete_genome	0.00298024	0.000484	0.049308
Propionibacterium_acnes_strain_KCOM_1861_=_ChDC_B594_complete_genome	0.00297688	-0.005434	0.0803986
Streptococcus_salivarius_strain_NCTC_8618_complete_genome	0.00297252	0.002812	0.0880824
Lactobacillus_saniviri_JCM_17471_=_DSM_24301_strain_JCM_17471_whole_genome_shotgun_sequence	0.00296958	0.003616	0.0718751
Sulfuricella_denitrificans_skB26_DNA_complete_genome	0.00296394	0.003783	0.0646369
Selenomonas_sp._oral_taxon_478_complete_genome	0.00296169	0.004835	0.0675945
Streptococcus_equinus_ATCC_700338_SCAFFOLD1_whole_genome_shotgun_sequence	0.00296031	0.00436	0.099151
Shewanella_woodyi_ATCC_51908_complete_genome	0.00295573	0.007457	0.0622408
Atopobium_sp._oral_taxon_199_str._F0494_acKdQ-supercont1.1_whole_genome_shotgun_sequence	0.00295498	-0.001433	0.0439928
Lactobacillus_alimentarius_DSM_20249_NODE_80_whole_genome_shotgun_sequence	0.00294796	0.004661	0.10051
Saccharophagus_degradans_2-40_complete_genome	0.00294665	0.010515	0.0915311
Carboxydocella_sporoproducens_DSM_16521_whole_genome_shotgun_sequence	0.00294207	0.000147	0.04673
Pseudomonas_pelagia_CL-AP6_111.KCCM90073.1_9_whole_genome_shotgun_sequence	0.00293985	0.000446	0.047029
Streptococcus_criceti_HS-6_Contig1217313612_whole_genome_shotgun_sequence	0.00292433	0.001698	0.0791168
Rhodopirellula_europaea_6C_c6C0216_whole_genome_shotgun_sequence	0.00292415	0.00365	0.0524585
Lactobacillus_concavus_DSM_17758_NODE_45_whole_genome_shotgun_sequence	0.0029239	0.003634	0.0680605
Leuconostoc_lactis_strain_WiKim40_complete_genome	0.00291278	0.002581	0.0543673
Cobetia_crustatorum_strain_JO1_contig_16_whole_genome_shotgun_sequence	0.00291163	-0.001596	0.063776
Helicobacter_pullorum_MIT_98-5489_supercont2.1_whole_genome_shotgun_sequence	0.00291143	0.024737	0.145967
Streptococcus_devriesei_DSM_19639_G573DRAFT_scaffold00001.1_whole_genome_shotgun_sequence	0.00291126	0.001582	0.0753644
Lactobacillus_animalis_KCTC_3501_=_DSM_20602_NODE_137_whole_genome_shotgun_sequence	0.00289186	0.004866	0.0708003
Legionella_spiritensis_strain_Mt.St.Helens-9_Lspi_ctg031_whole_genome_shotgun_sequence	0.00289124	0.003592	0.0470861
Legionella_drancourtii_LLAP12_scf_55_whole_genome_shotgun_sequence	0.00288992	0.0064	0.0871615
Thalassospira_permensis_NBRC_106175_contig1_whole_genome_shotgun_sequence	0.00288871	-0.001189	0.0482768
Saccharospirillum_impatiens_DSM_12546_G565DRAFT_scaffold00001.1_C_whole_genome_shotgun_sequence	0.00288752	0.000709	0.0308605
Marinomonas_aquimarina_strain_11SM4_NODE_1_whole_genome_shotgun_sequence	0.00288749	0.003367	0.0322232
Gluconobacter_roseus_strain_LMG_1418_LMG1418_5_whole_genome_shotgun_sequence	0.00288599	-0.003945	0.0627221
Streptococcus_oligofermentans_AS_1.3089_complete_genome	0.00288588	0.005231	0.0630003
Weissella_confusa_strain_DSM_20196_Scaffold1_whole_genome_shotgun_sequence	0.00288253	-3.9e-05	0.0633972
Marinobacter_lutaoensis_strain_T5054_DSM17466_contig_7_whole_genome_shotgun_sequence	0.00287951	0.001132	0.0427224
Opitutus_terrae_PB90-1_complete_genome	0.00287278	-0.000702	0.0468781
Selenomonas_infelix_ATCC_43532_supercont1.1_whole_genome_shotgun_sequence	0.00287153	0.005818	0.0728462
Shewanella_xiamenensis_strain_BC01_contig31_whole_genome_shotgun_sequence	0.00286986	0.003255	0.04573
Pediococcus_ethanolidurans_strain_DSM_22301_Scaffold1_whole_genome_shotgun_sequence	0.00286936	0.001127	0.0921457
Sedimenticola_thiotaurini_strain_SIP-G1_complete_genome	0.00286804	0.003765	0.056873
Dialister_pneumosintes_strain_F0677_complete_genome	0.00286312	0.005589	0.114729
Cellvibrio_sp._BR_O59_Scaffold1_whole_genome_shotgun_sequence	0.00286104	0.003435	0.0419149
Parachlamydia_sp._C2_whole_genome_shotgun_sequence	0.00285876	0.001449	0.089027
Bilophila_wadsworthia_ATCC_49260_T370DRAFT_scaffold00001.1_C_whole_genome_shotgun_sequence	0.00285616	-0.000828	0.047582
Scardovia_inopinata_JCM_12537_DNA_complete_genome	0.00285502	-0.000679	0.0570814
Neisseria_cinerea_ATCC_14685_N_cinerea-1.0.2_Cont0.1_whole_genome_shotgun_sequence	0.00285095	0.00839	0.136495
Frateuria_aurantia_DSM_6220_complete_genome	0.00284947	-0.003575	0.0754101
Streptococcus_pseudoporcinus_LQ_940-04_Contig1216510750_whole_genome_shotgun_sequence	0.00284741	0.005632	0.0910557
Streptococcus_gordonii_str._Challis_substr._CH1_complete_genome	0.00284682	0.004001	0.070736
Rubellimicrobium_mesophilum_DSM_19309_scaffold1_whole_genome_shotgun_sequence	0.002837	-0.000797	0.0537634
Desulfurivibrio_alkaliphilus_AHT2_complete_genome	0.00283565	0.00168	0.0517184
Propionispora_sp._2/2-37_whole_genome_shotgun_sequence	0.00283301	0.005314	0.0589027
Helicobacter_mustelae_12198_complete_genome	0.002826	0.012791	0.091796
Weissella_sp._DD23_scaffold00001_whole_genome_shotgun_sequence	0.00282518	-0.000329	0.0743507
Alcanivorax_pacificus_W11-5_complete_genome	0.00282272	0.001315	0.0392846
Photobacterium_galatheae_strain_S2753_contig0005_whole_genome_shotgun_sequence	0.00282257	0.004961	0.0429819
Microbulbifer_agarilyticus_S89_contig00008_whole_genome_shotgun_sequence	0.00282047	0.003604	0.0579453
Ectothiorhodospira_sp._PHS-1_contig001_whole_genome_shotgun_sequence	0.00281752	-0.000857	0.0426921
Pseudomonas_batumici_strain_UCM_B-321_Contig_3_whole_genome_shotgun_sequence	0.00280555	0.000274	0.0461561
Motiliproteus_sp._MSK22-1_scaffold39_cov2570_read212_whole_genome_shotgun_sequence	0.00280505	0.006592	0.0624106
Lactobacillus_composti_DSM_18527_=_JCM_14202_whole_genome_shotgun_sequence	0.00280485	0.000986	0.0900416
Geopsychrobacter_electrodiphilus_DSM_16401_D888DRAFT_scaffold00001.1_C_whole_genome_shotgun_sequence	0.00280107	0.000365	0.0375378
Acetobacterium_wieringae_strain_DSM_1911_ACWI_contig000027_whole_genome_shotgun_sequence	0.0027993	0.00308	0.0569312
Celeribacter_halophilus_strain_ZXM137_ZXM137_S32_whole_genome_shotgun_sequence	0.00279326	-0.000479	0.0425873
Oceanobacter_kriegii_DSM_6294_G516DRAFT_scaffold00001.1_whole_genome_shotgun_sequence	0.00279138	0.003497	0.0634821
Streptococcus_mitis_B6_complete_genome	0.00278844	0.007068	0.0788387
Aeromonas_finlandiensis_strain_4287D_contig286_whole_genome_shotgun_sequence	0.00278794	0.000177	0.0366791
Marinobacter_hydrocarbonoclasticus_str._ATCC_49840_chromosome_complete_genome	0.0027852	0.00262	0.0454254
Thauera_terpenica_58Eu_Cont1_whole_genome_shotgun_sequence	0.00278027	-0.002278	0.0515508
Streptococcus_pasteurianus_ATCC_43144_DNA_complete_genome	0.00277847	0.004786	0.0903026
Ignatzschineria_larvae_DSM_13226_YWGDRAFT_scaffold_0.1_C_whole_genome_shotgun_sequence	0.00277442	0.001431	0.078558
Halomonas_sp._S2151_contig0007_whole_genome_shotgun_sequence	0.00276992	-0.000562	0.0406444
Bellilinea_caldifistulae_strain_GOMI-1_whole_genome_shotgun_sequence	0.0027639	-0.002233	0.039659
Pseudomonas_pseudoalcaligenes_CECT_5344_complete_genome	0.00276327	-7.2e-05	0.0486554
Synechococcus_sp._KORDI-100_complete_genome	0.00273775	0.000844	0.0733372
Haliea_salexigens_DSM_19537_G533DRAFT_scaffold00001.1_C_whole_genome_shotgun_sequence	0.0027352	0.000854	0.044713
Lactobacillus_paracasei_ATCC_334_chromosome_complete_genome	0.00273138	0.00144	0.0482486
Rhodococcus_globerulus_NBRC_14531_whole_genome_shotgun_sequence	0.00272944	-0.001189	0.0390569
Marinobacterium_litorale_DSM_23545_G403DRAFT_scaffold00001.1_C_whole_genome_shotgun_sequence	0.00272272	0.00233	0.0496467
Marinobacter_excellens_HL-55_K417DRAFT_unitig_0_quiver_dupTrim_3826.1_C_whole_genome_shotgun_sequence	0.00271416	0.002758	0.044325
Thalassolituus_oleivorans_MIL-1_complete_genome	0.00271228	0.004357	0.0435817
Diplorickettsia_massiliensis_20B_CS_3_whole_genome_shotgun_sequence	0.00270968	0.002415	0.0932094
Leptospirillum_ferriphilum_ML-04_complete_genome	0.00270774	-0.002553	0.0494282
Gluconobacter_morbifer_G707_75_1_whole_genome_shotgun_sequence	0.00270638	-0.003674	0.0615786
Rhodothermus_profundi_strain_DSM_22212_whole_genome_shotgun_sequence	0.00270205	-0.004349	0.0659202
Weissella_hellenica_strain_R-53116_whole_genome_shotgun_sequence	0.00269356	0.001476	0.0933754
Propionibacterium_acnes_KPA171202_complete_genome	0.00269266	-0.005048	0.0767634
Neisseria_animaloris_strain_DSM_21642_NODE_1_length_568283_cov_40.5228_ID_1_whole_genome_shotgun_sequence	0.00267134	0.007818	0.103431
Lactobacillus_vaginalis_DSM_5837_=_ATCC_49540_SCAFFOLD1_whole_genome_shotgun_sequence	0.00266686	0.002238	0.0837447
Pseudomonas_deceptionensis_strain_DSM_26521_1_1862075_38.8261_whole_genome_shotgun_sequence	0.0026631	0.00065	0.0342219
Desulfovibrio_desulfuricans_subsp._desulfuricans_str._ATCC_27774_complete_genome	0.00265795	-0.000755	0.0392079
Pseudomonas_toyotomiensis_strain_JCM_15604_whole_genome_shotgun_sequence	0.0026529	-0.000597	0.0473126
Cryptobacterium_curtum_DSM_15641_complete_genome	0.0026503	-5.1e-05	0.0516308
Prosthecobacter_debontii_strain_ATCC_700200_whole_genome_shotgun_sequence	0.00264928	0.000245	0.0361286
Chrysiogenes_arsenatis_DSM_11915_contig_1_whole_genome_shotgun_sequence	0.00264593	0.002081	0.038542
Polynucleobacter_necessarius_subsp._necessarius_STIR1_complete_genome	0.00264477	0.001198	0.0618889
Corynebacterium_lowii_strain_NML_130206_Clow_contig000001_whole_genome_shotgun_sequence	0.00263985	-0.003632	0.0672622
Desulfatiglans_anilini_DSM_4660_H567DRAFT_scaffold00001.1_C_whole_genome_shotgun_sequence	0.0026395	0.003938	0.0581597
Acinetobacter_sp._BRTC-1_complete_genome	0.00263626	0.002576	0.0662852
Ferrimonas_futtsuensis_DSM_18154_G505DRAFT_scaffold00001.1_C_whole_genome_shotgun_sequence	0.0026348	0.00198	0.0477991
Bdellovibrio_exovorus_JSS_complete_genome	0.00262797	0.004475	0.0577976
Acidobacteriaceae_bacterium_KBS_83_G002DRAFT_scaffold00001.1_whole_genome_shotgun_sequence	0.00262241	0.000881	0.0339829
Thiomicrospira_sp._Kp2_A379DRAFT_chromosome1.1_C_whole_genome_shotgun_sequence	0.00262068	0.009501	0.073553
Piscicoccus_intestinalis_NBRC_104926_whole_genome_shotgun_sequence	0.00261645	-0.001983	0.0532598
Gynuella_sunshinyii_YC6258_complete_genome	0.00260912	0.00406	0.0353527
Marinomonas_fungiae_strain_JCM_18476_DSM_18476_01_whole_genome_shotgun_sequence	0.00260418	0.002896	0.0413604
Pseudomonas_weihenstephanensis_strain_DSM_29166_1_855826_38.97_whole_genome_shotgun_sequence	0.00259984	0.001568	0.0382778
Lactobacillus_paracasei_subsp._paracasei_JCM_8130_DNA_complete_genome	0.00258562	0.001758	0.049198
Pseudomonas_marincola_strain_BMP1_Contig_12_whole_genome_shotgun_sequence	0.0025818	0.001126	0.0342599
Ferrimonas_senticii_DSM_18821_G506DRAFT_scaffold00001.1_C_whole_genome_shotgun_sequence	0.0025783	0.003595	0.0536044
[Propionibacterium]_namnetense_SK182B-JCVI_ctg1123499743319_whole_genome_shotgun_sequence	0.0025738	-0.005208	0.0774643
Nitrospira_sp._ENR4_genome_assembly_NiCh1_chromosome_:_1	0.00256709	0.001838	0.0453932
Synechococcus_sp._RCC307_genomic_DNA_sequence	0.00255996	-0.000546	0.0994662
Vibrio_cincinnatiensis_DSM_19608_whole_genome_shotgun_sequence	0.0025518	0.00231	0.0584434
Stenotrophomonas_ginsengisoli_strain_DSM_24757_contig_18_whole_genome_shotgun_sequence	0.00255011	-0.001109	0.0401825
Atopobium_parvulum_DSM_20469_complete_genome	0.00255003	-0.00384	0.109173
Nitrococcus_mobilis_Nb-231_scf_1099646003885_whole_genome_shotgun_sequence	0.00254834	0.000292	0.0460211
Streptococcus_australis_ATCC_700641_SCAFFOLD1_whole_genome_shotgun_sequence	0.00254697	0.004933	0.0869853
Caldimonas_manganoxidans_ATCC_BAA-369_F615DRAFT_scaffold00001.1_whole_genome_shotgun_sequence	0.0025388	-0.001888	0.0596766
Pediococcus_pentosaceus_ATCC_25745_complete_genome	0.0025378	0.002068	0.0861814
Corynebacterium_matruchotii_ATCC_14266_gcontig_1125149795837_whole_genome_shotgun_sequence	0.00253672	0.001211	0.0505265
Marinobacter_santoriniensis_NKSG1_contig00016_whole_genome_shotgun_sequence	0.00253396	0.002015	0.041233
Lactobacillus_parafarraginis_DSM_18390_=_JCM_14109_whole_genome_shotgun_sequence	0.00253121	0.000306	0.0646675
Pediococcus_claussenii_ATCC_BAA-344_complete_genome	0.00252842	0.003931	0.0932772
Pseudomonas_taetrolens_strain_DSM_21104_1_766794_46.3544_whole_genome_shotgun_sequence	0.00252312	-2.5e-05	0.0287254
Pseudohongiella_sp._SCS-111_SCS111_S32_whole_genome_shotgun_sequence	0.00251457	0.003001	0.0414354
Bryobacter_aggregatus_MPL3_M017DRAFT_scf7180000000020_quiver.3_C_whole_genome_shotgun_sequence	0.00251297	0.000237	0.0305259
Lactobacillus_nantensis_DSM_16982_Scaffold1_whole_genome_shotgun_sequence	0.0025128	0.004873	0.0929097
Halomonas_utahensis_strain_P-halo_whole_genome_shotgun_sequence	0.00249628	0.003609	0.0627817
Photobacterium_kishitanii_strain_ATCC_BAA-1194_CFSAN029432_contig0000_whole_genome_shotgun_sequence	0.00249271	0.002508	0.0959961
Lampropedia_cohaerens_strain_CT6_460_whole_genome_shotgun_sequence	0.00248659	-4.9e-05	0.0367765
Parachlamydia_acanthamoebae_UV-7_complete_genome	0.00247366	0.004929	0.0902236
Shewanella_loihica_PV-4_complete_genome	0.00246795	0.004655	0.0767611
Roseovarius_pacificus_strain_DSM_29589_whole_genome_shotgun_sequence	0.00246654	0.001162	0.0506117
Lactobacillus_mellis_strain_Hon2_Hon2_scaffold1_whole_genome_shotgun_sequence	0.00246612	-0.000178	0.121808
Acetobacterium_woodii_DSM_1030_complete_genome	0.00246536	0.003688	0.0810287
Oleibacter_marinus_strain_DSM_24913_whole_genome_shotgun_sequence	0.00246529	0.003726	0.0477049
Pseudomonas_saudiphocaensis_strain_20_BN_chromosome_whole_genome_shotgun_sequence	0.0024649	0.000154	0.0350101
Methylococcus_capsulatus_str._Bath_complete_genome	0.00246383	0.000647	0.038804
Chlorobium_luteolum_DSM_273_complete_genome	0.00246231	0.000442	0.126145
Pseudomonas_psychrophila_strain_BS3667_genome_assembly_chromosome:_I	0.00245562	0.000309	0.028048
Magnetovibrio_blakemorei_strain_MV-1_Q16_whole_genome_shotgun_sequence	0.00245202	0.000461	0.020299
Corynebacterium_durum_F0235_Scfld66_whole_genome_shotgun_sequence	0.00244936	-0.000431	0.0305987
Hyphomonas_oceanitis_SCH89_contig1_whole_genome_shotgun_sequence	0.00244835	0.000609	0.0315454
Microbulbifer_sp._CCB-MM1_complete_genome	0.00244465	0.002217	0.0433875
Photobacterium_phosphoreum_ANT-2200_whole_genome_shotgun_sequence	0.00244116	0.003224	0.0897372
Bilophila_sp._4_1_30_supercont1.1_whole_genome_shotgun_sequence	0.00243905	-0.000486	0.0554414
Methylomarinum_vadi_strain_IT-4_EP25DRAFT_scf7180000000004_quiver.1_C_whole_genome_shotgun_sequence	0.00243402	0.00621	0.0753144
Alpha_proteobacterium_Mf_1.05b.01_whole_genome_shotgun_sequence	0.00243127	0.001453	0.0343387
Marinobacter_sp._Hb8_complete_genome	0.00243008	0.002459	0.0411503
Mailhella_massiliensis_strain_Marseille-P3199_whole_genome_shotgun_sequence	0.00242842	-0.000756	0.0566361
Thioalkalivibrio_thiocyanoxidans_ARh2_G372DRAFT_scaffold00001.1_C_whole_genome_shotgun_sequence	0.00242287	0.000807	0.044762
Afipia_sp._P52-10_contig000003_whole_genome_shotgun_sequence	0.00242246	-9e-06	0.0323861
Synechococcus_sp._RS9917_strain_RS9917_scf_1099465004208_whole_genome_shotgun_sequence	0.0024192	-0.002674	0.0942838
Streptococcus_macacae_NCTC_11558_final_molecule_whole_genome_shotgun_sequence	0.00241478	0.00313	0.0875512
Succinimonas_amylolytica_DSM_2873_F557DRAFT_scaffold00001.1_whole_genome_shotgun_sequence	0.00241323	0.008114	0.0661053
Desulfovermiculus_halophilus_DSM_18834_N902DRAFT_scaffold00001.1_whole_genome_shotgun_sequence	0.0024128	0.00287	0.0493276
Alcanivorax_xenomutans_strain_P40_complete_genome	0.00241136	0.000315	0.0431387
Streptococcus_henryi_DSM_19005_F601DRAFT_scaffold00001.1_C_whole_genome_shotgun_sequence	0.00241037	0.003745	0.0933157
Shewanella_decolorationis_S12_Contig76_whole_genome_shotgun_sequence	0.00240974	0.003066	0.039596
Thiorhodococcus_sp._AK35_contig25_whole_genome_shotgun_sequence	0.00240792	-0.002238	0.0532511
Granulicella_mallensis_MP5ACTX8_complete_genome	0.00240324	-0.000208	0.0572266
Pseudomonas_alcaliphila_JAB1_complete_genome	0.00240224	-0.000418	0.0469118
Pediococcus_stilesii_strain_DSM_18001_Scaffold1_whole_genome_shotgun_sequence	0.00239922	0.004489	0.0803415
Sedimenticola_selenatireducens_DSM_17993_A3GODRAFT_scaffold_0.1_C_whole_genome_shotgun_sequence	0.00239877	0.00378	0.0536394
Lactobacillus_nagelii_DSM_13675_NODE_73_whole_genome_shotgun_sequence	0.00238968	0.002147	0.0925574
Photobacterium_sanguinicancri_strain_ME15_contig00091_whole_genome_shotgun_sequence	0.00238873	0.004575	0.0494969
Aeromonas_sobria_strain_CECT_4245_whole_genome_shotgun_sequence	0.00236744	-2.1e-05	0.0324874
Cephaloticoccus_primus_strain_CAG34_contig_56_whole_genome_shotgun_sequence	0.00235622	0.001203	0.108991
Shewanella_marina_JCM_15074_whole_genome_shotgun_sequence	0.00235548	0.00557	0.0777704
Halomonas_anticariensis_FP35_=_DSM_16096_strain_FP35_Scaffold1_whole_genome_shotgun_sequence	0.00235502	-0.001052	0.0350658
Stenotrophomonas_terrae_strain_DSM_18941_contig_17_whole_genome_shotgun_sequence	0.00235154	0.000117	0.0312862
Mariprofundus_micogutta_strain_ET2_whole_genome_shotgun_sequence	0.00235122	0.005341	0.0566913
Bacterium_endosymbiont_of_Mortierella_elongata_FMR23-6_whole_genome_shotgun_sequence	0.00234578	0.00256	0.0343563
Photobacterium_iliopiscarium_strain_ATCC_51761_CFSAN029430_contig0000_whole_genome_shotgun_sequence	0.00234311	0.003387	0.0885079
Methylomicrobium_alcaliphilum_str._20Z_chromosome_complete_genome	0.00233373	0.006343	0.0579857
Streptococcus_didelphis_DSM_15616_A3GUDRAFT_scaffold_0.1_whole_genome_shotgun_sequence	0.00233207	0.004606	0.102172
Reinekea_blandensis_MED297_scf_1099646007055_whole_genome_shotgun_sequence	0.00232624	0.001078	0.0266337
Alcanivorax_dieselolei_B5_complete_genome	0.00232622	0.000219	0.0393994
Lactobacillus_homohiochii_strain_DSM_20571_NODE_2_whole_genome_shotgun_sequence	0.00232572	0.00838	0.0793466
Synechococcus_sp._KORDI-49_complete_genome	0.00232477	0.000358	0.0700273
Lactobacillus_fructivorans_KCTC_3543_=_DSM_20203_strain_KCTC_3543_scaffold00004_whole_genome_shotgun_sequence	0.00232398	0.007991	0.0780761
Ruminobacter_sp._RM87_T489DRAFT_scaffold00001.1_C_whole_genome_shotgun_sequence	0.00232346	0.010455	0.0947394
Roseovarius_tolerans_strain_EL-164_ROTO_contig000001_whole_genome_shotgun_sequence	0.00232203	-0.000712	0.0549514
Rhodopirellula_islandica_strain_K833_K8330045_whole_genome_shotgun_sequence	0.00232099	0.003114	0.048968
Synechococcus_sp._WH_8102_complete_genome	0.00232037	0.000255	0.0760872
Aquitalea_magnusonii_strain_SM6_contig_8_whole_genome_shotgun_sequence	0.00232026	0.000585	0.038047
Legionella_fairfieldensis_ATCC_49588_T345DRAFT_scaffold00001.1_C_whole_genome_shotgun_sequence	0.00231817	0.002811	0.0848548
Chitinibacter_sp._ZOR0017_L991_21_whole_genome_shotgun_sequence	0.00231744	0.001841	0.0376308
Vibrio_ichthyoenteri_ATCC_700023_VII00023_281_whole_genome_shotgun_sequence	0.00231542	0.002858	0.0420147
Conchiformibius_steedae_DSM_2580_Q321DRAFT_scaffold00001.1_C_whole_genome_shotgun_sequence	0.0023106	0.003675	0.0479453
Celeribacter_ethanolicus_strain_NH195_NH195_S6_whole_genome_shotgun_sequence	0.00230547	-0.001032	0.0338925
Halomonas_huangheensis_strain_BJGMM-B45_complete_genome	0.0023037	-0.002537	0.0609085
Novosphingobium_naphthalenivorans_NBRC_102051_whole_genome_shotgun_sequence	0.00230184	0.000164	0.0359952
Laribacter_hongkongensis_HLHK9_complete_genome	0.00230108	0.00023	0.0322138
Advenella_mimigardefordensis_DPN7_complete_genome	0.00229882	0.000909	0.0242093
Lactobacillus_acidifarinae_DSM_19394_NODE_101_whole_genome_shotgun_sequence	0.00229824	0.007516	0.121416
Nisaea_denitrificans_DSM_18348_K328DRAFT_scaffold00001.1_C_whole_genome_shotgun_sequence	0.00229814	0.000605	0.0323099
Aeromonas_australiensis_strain_CECT_8023_whole_genome_shotgun_sequence	0.0022958	-5.4e-05	0.0302469
Lactobacillus_uvarum_DSM_19971_Scaffold1_whole_genome_shotgun_sequence	0.00229099	0.007389	0.085242
Shewanella_baltica_OS678_complete_genome	0.0022891	0.003883	0.0423992
Pseudooctadecabacter_jejudonensis_strain_CECT_8397_whole_genome_shotgun_sequence	0.00228575	-0.000664	0.054046
Streptococcus_pyogenes_M1_GAS_complete_genome	0.00228378	0.003557	0.086159
Pediococcus_argentinicus_strain_DSM_23026_Scaffold1_whole_genome_shotgun_sequence	0.00228345	0.003831	0.0895792
Acinetobacter_nectaris_CIP_110549_adgTG-supercont2.1_whole_genome_shotgun_sequence	0.00227907	0.006524	0.0857846
Terracidiphilus_gabretensis_strain_S55_contig_10_whole_genome_shotgun_sequence	0.002279	0.000814	0.0287674
Endozoicomonas_arenosclerae_strain_ab112_bacteriosponge_c2_whole_genome_shotgun_sequence	0.00227734	0.005012	0.0353989
Synechococcus_WH7803_complete_genome_sequence	0.00227436	-0.00182	0.0953041
Candidatus_Symbiobacter_mobilis_CR_complete_genome	0.00227421	0.001444	0.0331097
Oceanospirillum_sp._AK56_YS43_1_contig_4_whole_genome_shotgun_sequence	0.00227307	0.003215	0.0523142
Terriglobus_sp._TAA_43_M504DRAFT_scaffold00001.1_C_whole_genome_shotgun_sequence	0.0022694	0.001525	0.0351257
Marichromatium_purpuratum_984_complete_genome	0.00226918	-0.004918	0.0726421
Collinsella_aerofaciens_ATCC_25986_C_aerofaciens-2.0_Cont1020_whole_genome_shotgun_sequence	0.0022644	-0.000753	0.0452749
Vibrio_ostreicida_strain_UCD-KL16_scaffold_0_whole_genome_shotgun_sequence	0.00225818	0.003319	0.035002
Pseudomonas_fragi_strain_P121_complete_genome	0.0022577	0.000302	0.027505
Paucibacter_sp._KCTC_42545_complete_genome	0.00225472	-0.000464	0.0392457
Marinomonas_atlantica_strain_Cmf_18.22_NODE_1_whole_genome_shotgun_sequence	0.00225354	0.004274	0.0470744
Methylotenera_mobilis_JLW8_complete_genome	0.00225135	0.011112	0.0701757
Streptococcus_ratti_FA-1_=_DSM_20564_strain_FA-1_contig5_whole_genome_shotgun_sequence	0.00224846	0.001492	0.0760442
Oceanisphaera_psychrotolerans_strain_LAM-WHM-ZC_NODE_1_length_393186_cov_252.209_ID_1_whole_genome_shotgun_sequence	0.00224731	0.00089	0.0251406
Acidaminococcus_sp._HPA0509_acArj-supercont-complete_whole_genome_shotgun_sequence	0.00224691	0.001012	0.0866059
Clostridiales_genomosp._BVAB3_str._UPII9-5_complete_genome	0.00223638	0.002057	0.0475502
Selenomonas_artemidis_DSM_19719_K341DRAFT_scaffold00001.1_C_whole_genome_shotgun_sequence	0.00223454	0.004339	0.0651214
Photobacterium_aphoticum_strain_DSM_25995_contig0010_whole_genome_shotgun_sequence	0.00223453	0.003831	0.0324842
Stenotrophomonas_humi_strain_DSM_18929_contig_4_whole_genome_shotgun_sequence	0.00222658	0.000989	0.0348447
Glomeribacter_sp._1016415_H174DRAFT_scaffold00001.1_whole_genome_shotgun_sequence	0.00222652	0.002485	0.0312576
Ponticaulis_koreensis_DSM_19734_G523DRAFT_scaffold00001.1_C_whole_genome_shotgun_sequence	0.00222167	8.8e-05	0.02935
Shewanella_violacea_DSS12_DNA_complete_genome	0.00222039	0.005509	0.0471416
Thalassospira_xiamenensis_M-5_=_DSM_17429_complete_genome	0.00221999	-0.000344	0.0364836
Mariprofundus_ferrooxydans_PV-1_scf_1099921033919_whole_genome_shotgun_sequence	0.0022174	0.004044	0.0600943
Shewanella_putrefaciens_CN-32_complete_genome	0.00221261	0.004202	0.0487666
Chromohalobacter_salexigens_DSM_3043_complete_genome	0.00221181	-0.000836	0.0299457
Butyricimonas_synergistica_DSM_23225_A3CYDRAFT_scaffold_0.1_whole_genome_shotgun_sequence	0.00221065	0.02829	0.158327
Idiomarina_sediminum_DSM_21906_G535DRAFT_scaffold00001.1_whole_genome_shotgun_sequence	0.0022069	8.7e-05	0.021539
Desulfovibrio_zosterae_DSM_11974_H589DRAFT_scaffold00001.1_whole_genome_shotgun_sequence	0.00220096	0.008782	0.0779398
Bdellovibrio_bacteriovorus_complete_genome_strain_HD100	0.00219785	0.004168	0.0508045
Lactobacillus_dextrinicus_DSM_20335_NODE_6_whole_genome_shotgun_sequence	0.00219703	0.00057	0.100909
Aeromonas_lacus_strain_AE122_Contig147_whole_genome_shotgun_sequence	0.0021952	-0.000794	0.0369972
Pseudomonas_sp._L10.10_complete_genome	0.00219437	0.000435	0.0268831
Ketogulonicigenium_robustum_strain_SPU_B003_complete_genome	0.00218856	-0.001185	0.0387434
Parasaccharibacter_apium_strain_G7_7_3c_complete_genome	0.00218638	-0.00254	0.054543
Chitinilyticum_litopenaei_DSM_21440_C515DRAFT_scaffold00001.1_C_whole_genome_shotgun_sequence	0.00218546	0.000537	0.0465926
Salinispora_tropica_CNB-440_complete_genome	0.00218438	-0.001823	0.0578441
Herbaspirillum_autotrophicum_strain_IAM_14942_contig1_whole_genome_shotgun_sequence	0.00218328	0.000728	0.02555
Lactobacillus_selangorensis_strain_DSM_13344_Scaffold1_whole_genome_shotgun_sequence	0.00218274	0.004394	0.0722745
Chondromyces_apiculatus_DSM_436_contig2_whole_genome_shotgun_sequence	0.00216705	0.001756	0.0511104
Lactobacillus_kisonensis_F0435_Scfld1650_whole_genome_shotgun_sequence	0.00216461	0.004585	0.0628067
Arhodomonas_aquaeolei_DSM_8974_C516DRAFT_scaffold00001.1_whole_genome_shotgun_sequence	0.00216418	-0.000916	0.039986
Hyphomicrobium_nitrativorans_NL23_complete_genome	0.00216374	0.000191	0.0319671
Vibrio_tritonius_DNA_chromosome_1_complete_genome_strain:_JCM_16456	0.00215516	0.003177	0.0483057
Marinilabilia_salmonicolor_JCM_21150_Contig2_whole_genome_shotgun_sequence	0.00215054	0.017076	0.0957809
Thauera_linaloolentis_47Lol_=_DSM_12138_Q393DRAFT_scaffold00001.1_whole_genome_shotgun_sequence	0.0021411	-0.000147	0.056533
Marine_gamma_proteobacterium_HTCC2080_1100755000537_whole_genome_shotgun_sequence	0.00213987	0.001776	0.052591
Marinobacter_algicola_DG893_1103407001931_whole_genome_shotgun_sequence	0.00213677	0.002461	0.040061
Streptococcus_equi_subsp._zooepidemicus_H70_complete_genome	0.00213639	0.007497	0.0595251
Halomonas_cupida_strain_DSM_4740_whole_genome_shotgun_sequence	0.00213397	-0.002873	0.0592466
Pseudodonghicola_xiamenensis_DSM_18339_G455DRAFT_scaffold00001.1_C_whole_genome_shotgun_sequence	0.00212976	-0.000523	0.0629338
Comamonas_thiooxydans_strain_DSM_17888_DSM_17888_01_whole_genome_shotgun_sequence	0.00212912	0.000468	0.0321965
Streptococcus_parasanguinis_ATCC_15912_complete_genome	0.00212713	0.005363	0.0787162
Azonexus_hydrophilus_DSM_23864_G471DRAFT_scaffold00001.1_whole_genome_shotgun_sequence	0.00212184	-0.001107	0.0773478
Lactococcus_chungangensis_CAU_28_=_DSM_22330_whole_genome_shotgun_sequence	0.00212177	0.002094	0.0843184
Andreprevotia_chitinilytica_DSM_18519_BR41DRAFT_scaffold00001.1_C_whole_genome_shotgun_sequence	0.00210963	0.000782	0.0445085
Legionella_moravica_DSM_19234_G543DRAFT_scaffold00001.1_whole_genome_shotgun_sequence	0.00210693	0.005347	0.0774406
Simplicispira_psychrophila_DSM_11588_Q390DRAFT_scaffold00001.1_C_whole_genome_shotgun_sequence	0.002105	-2.5e-05	0.0318634
Tidjanibacter_massiliensis_strain_Marseille-P3084_whole_genome_shotgun_sequence	0.00209905	0.01402	0.14651
Oxalobacter_formigenes_OXCC13_supercont1.1_whole_genome_shotgun_sequence	0.00209869	0.007598	0.0736655
Aeromonas_sp._ZOR0001_L972_474_whole_genome_shotgun_sequence	0.00209832	-0.000675	0.0307101
Lactobacillus_aquaticus_DSM_21051_NODE_20_whole_genome_shotgun_sequence	0.00209559	0.005848	0.0819373
Legionella_rubrilucens_strain_WA-270A-C2_Lrub_ctg007_whole_genome_shotgun_sequence	0.00209517	0.000871	0.0571931
Betaproteobacteria_bacterium_MOLA814_MOLA814_Contig1_whole_genome_shotgun_sequence	0.00209201	0.001914	0.0371555
Chromohalobacter_israelensis_strain_6768_Scaffold1_1_whole_genome_shotgun_sequence	0.0020918	-0.000695	0.0277767
Thiomicrospira_arctica_DSM_13458_F612DRAFT_scaffold00001.1_whole_genome_shotgun_sequence	0.00208643	0.005067	0.0592942
Desulfosporosinus_acididurans_strain_M1_DEAC_contig000001_whole_genome_shotgun_sequence	0.00208539	0.002229	0.0561421
Leuconostoc_mesenteroides_subsp._mesenteroides_ATCC_8293_complete_genome	0.00208194	0.003504	0.079702
Corynebacterium_diphtheriae_genome_assembly_NCTC11397_chromosome_:_1	0.00207944	-0.000804	0.0459746
Neisseria_mucosa_C102_supercont1.1_whole_genome_shotgun_sequence	0.00207246	0.006002	0.12727
Aquitalea_pelogenes_strain_CCM_7557_contig_1_whole_genome_shotgun_sequence	0.00207138	0.000792	0.0406223
Intestinimonas_butyriciproducens_strain_AF211_complete_genome	0.00206997	0.000607	0.045742
Enterorhabdus_mucosicola_DSM_19490_G503DRAFT_scaffold00001.1_whole_genome_shotgun_sequence	0.00206259	0.000481	0.0378798
Gamma_proteobacterium_NOR5-3_scf_1108854218889_whole_genome_shotgun_sequence	0.00206178	0.00136	0.0592907
Corynebacterium_lactis_RW2-5_complete_genome	0.00206147	-0.000851	0.024655
Afipia_felis_ATCC_53690_supercont1.1_whole_genome_shotgun_sequence	0.00205942	-0.000336	0.0271482
Pyrinomonas_methylaliphatogenes_strain_type_strain:K22_whole_genome_shotgun_sequence	0.00205729	0.001476	0.0324213
Cellvibrio_mixtus_subsp._mixtus_J3-8_Scaffold1_whole_genome_shotgun_sequence	0.00205712	0.003838	0.0366735
Pediococcus_inopinatus_strain_DSM_20285_Scaffold1_whole_genome_shotgun_sequence	0.002055	0.003663	0.0756316
Pseudomonas_helleri_strain_DSM_29165_1_623802_43.7532_whole_genome_shotgun_sequence	0.00205485	0.000742	0.0303371
Ehrlichia_cf._muris_str._EmCRT_emCRT.contig.1_1_whole_genome_shotgun_sequence	0.00205221	0.039599	0.190363
Ferriphaselus_sp._R-1_DM08DRAFT_scaffold00001.1_C_whole_genome_shotgun_sequence	0.00204484	0.002823	0.0533802
Corynebacterium_tuscaniense_DNF00037_contig02_whole_genome_shotgun_sequence	0.00203658	-0.001454	0.0332243
Halomonas_halodenitrificans_DSM_735_Q358DRAFT_scaffold00001.1_C_whole_genome_shotgun_sequence	0.00203592	-0.002228	0.0431675
Salinispora_pacifica_CNR942_C549DRAFT_scaffold00001.1_whole_genome_shotgun_sequence	0.00202707	-0.001867	0.0535878
Alistipes_ihumii_AP11_whole_genome_shotgun_sequence	0.00202199	0.007143	0.104824
Pseudomonas_gingeri_NCPPB_3146_scf_18585_1623_whole_genome_shotgun_sequence	0.00201828	-1.1e-05	0.0454521
Pseudomonas_punonensis_strain_CECT_8089_whole_genome_shotgun_sequence	0.00201653	-0.000479	0.0454098
Clostridium_lentocellum_DSM_5427_complete_genome	0.00201506	-0.000736	0.128929
Halothiobacillus_sp._XI15_contig_5_whole_genome_shotgun_sequence	0.00201174	0.000469	0.0509282
Shewanella_oneidensis_MR-1_chromosome_complete_genome	0.00200903	0.003986	0.0401563
Leptospirillum_sp._Group_II_CF-1_complete_genome	0.00200848	-0.000604	0.0204534
Commensalibacter_sp._MX01_Contig01_whole_genome_shotgun_sequence	0.00200384	0.001218	0.112384
Halomonas_sp._GFAJ-1_contig_c27_whole_genome_shotgun_sequence	0.00199966	-0.000399	0.0249653
Rhodopirellula_baltica_SH_1_chromosome_complete_genome	0.00199956	0.002756	0.0431583
Negativicoccus_massiliensis_strain_AT7_genome_assembly_chromosome:_contig00001	0.00199745	0.00051	0.0651696
Rhodothermus_marinus_DSM_4252_complete_genome	0.00199699	-0.000924	0.0341899
Corynebacterium_mastitidis_DSM_44356_B140DRAFT_scaffold_0.1_C_whole_genome_shotgun_sequence	0.00199116	-9.4e-05	0.0480586
Lactobacillus_paraplantarum_strain_L-ZS9_complete_genome	0.00198952	0.001835	0.0447568
Leeia_oryzae_DSM_17879_F552DRAFT_scaffold00001.1_C_whole_genome_shotgun_sequence	0.00198179	0.002428	0.0371014
Belnapia_moabensis_DSM_16746_EP26DRAFT_scaffold00001.1_C_whole_genome_shotgun_sequence	0.00197709	-0.00544	0.0923473
Collinsella_stercoris_DSM_13279_Scfld1_whole_genome_shotgun_sequence	0.00197638	-0.000558	0.0647186
Lactobacillus_frumenti_DSM_13145_NODE_25_whole_genome_shotgun_sequence	0.00196863	0.000757	0.0706781
Methylophilus_sp._5_scaffold1_whole_genome_shotgun_sequence	0.0019681	0.005216	0.0587022
Clostridia_bacterium_UC5.1-1D1_whole_genome_shotgun_sequence	0.00196644	0.001967	0.0663207
Vibrio_rhizosphaerae_DSM_18581_BS26DRAFT_scaffold00001.1_whole_genome_shotgun_sequence	0.00196575	0.003812	0.0400163
Alcaligenes_faecalis_strain_ZD02_complete_genome	0.00196456	-0.003569	0.0689235
Chromobacterium_aquaticum_strain_CC-SEYA-1_NODE_7_length_184467_cov_30.953905_whole_genome_shotgun_sequence	0.00196272	0.003062	0.0660427
Pseudomonas_mucidolens_NBRC_103159_whole_genome_shotgun_sequence	0.00195961	0.000443	0.0271138
Sulfuricella_sp._T08_whole_genome_shotgun_sequence	0.00195581	0.003448	0.0644902
Alloscardovia_macacae_strain_UMA81211_NODE_1_length_191860_cov_96.6042_whole_genome_shotgun_sequence	0.00195158	0.000897	0.0302295
Corynebacterium_atypicum_strain_R2070_complete_genome	0.00195105	0.000395	0.0268941
Thioalkalivibrio_sp._AKL17_D577DRAFT_scaffold00001.1_whole_genome_shotgun_sequence	0.00194778	0.002692	0.0602931
Nocardia_sp._CNY236_K940DRAFT_scaffold00001.1_C_whole_genome_shotgun_sequence	0.00194295	-0.000591	0.0359264
Photobacterium_piscicola_strain_type_strain:_NCCB_100098_whole_genome_shotgun_sequence	0.00194075	0.002643	0.0896599
Lactobacillus_hilgardii_DSM_20176_=_ATCC_8290_SCAFFOLD1_whole_genome_shotgun_sequence	0.00193878	0.004413	0.077519
Geoalkalibacter_subterraneus_strain_Red1_complete_genome	0.00193853	0.001142	0.0451422
Thalassomonas_viridans_strain_XOM25_contig_16_whole_genome_shotgun_sequence	0.00193818	0.007953	0.0937721
Acidobacteria_bacterium_KBS_146_M015DRAFT_scf7180000000004_quiver.1_C_whole_genome_shotgun_sequence	0.00193806	0.000193	0.0333694
Halomonas_hydrothermalis_strain_MTCC_5445_contig00001_whole_genome_shotgun_sequence	0.00193766	-0.000318	0.019981
Mycobacterium_marinum_E11_main_chromosome_genome	0.00193391	0.000371	0.0426814
Gamma_proteobacterium_HIMB30_contig00029_whole_genome_shotgun_sequence	0.00193307	0.003208	0.0448636
Aeromonas_fluvialis_strain_LMG_24681_whole_genome_shotgun_sequence	0.00193252	3.8e-05	0.0275981
Stenotrophomonas_koreensis_strain_DSM_17805_contig_6_whole_genome_shotgun_sequence	0.00193109	-0.001085	0.0398223
Acidobacteriaceae_bacterium_URHE0068_N547DRAFT_scaffold00001.1_whole_genome_shotgun_sequence	0.00193064	0.002027	0.0401594
Pseudomonas_frederiksbergensis_strain_ERDD5:01_complete_genome	0.00193024	0.001211	0.0376919
Cobetia_sp._MM1IDA2H-1_isolate_MM1IDA2H-1AD_whole_genome_shotgun_sequence	0.00193	-0.001066	0.0298294
Corynebacterium_mustelae_strain_DSM_45274_complete_genome	0.00192836	0.000435	0.0231576
Thalassospira_mesophila_strain_JCM_18969_contig1_whole_genome_shotgun_sequence	0.00192516	-0.001745	0.0465902
Chitinibacter_tainanensis_DSM_15459_G482DRAFT_scaffold00001.1_C_whole_genome_shotgun_sequence	0.00190663	0.001938	0.033605
Thioalkalivibrio_halophilus_strain_HL17_Ga0073316_107_whole_genome_shotgun_sequence	0.00190576	0.002728	0.0611009
Pseudomonas_endophytica_strain_BSTT44_contig_1_whole_genome_shotgun_sequence	0.00190552	0.000242	0.0186165
Wohlfahrtiimonas_chitiniclastica_strain_BM-Y_contig1_whole_genome_shotgun_sequence	0.00190387	0.002196	0.0438904
Eggerthella_sp._YY7918_DNA_complete_genome	0.00190012	0.001196	0.0332104
Tepidicaulis_marinus_strain_MA2_whole_genome_shotgun_sequence	0.00189935	0.000733	0.0253594
Hyphomonas_hirschiana_VP5_contig1_whole_genome_shotgun_sequence	0.00189774	-0.000612	0.0204192
Comamonas_composti_DSM_21721_G486DRAFT_scaffold00001.1_C_whole_genome_shotgun_sequence	0.0018969	-2.5e-05	0.0271217
Alkalilimnicola_ehrlichii_MLHE-1_complete_genome	0.0018908	0.000426	0.0410393
Methylomicrobium_buryatense_5G_METBUDRAFT_scaffold1.2_whole_genome_shotgun_sequence	0.00189056	0.006171	0.053045
Cobetia_marina_strain_JCM_21022_complete_genome	0.00188985	-0.000966	0.0274501
Sutterella_wadsworthensis_HGA0223_acAqX-supercont1.1_whole_genome_shotgun_sequence	0.0018844	-0.003142	0.054259
Mycobacterium_chelonae_CCUG_47445_complete_genome	0.00188311	-0.000156	0.0245137
Ferrimonas_marina_strain_DSM_16917_whole_genome_shotgun_sequence	0.0018781	0.001519	0.0393569
Pseudomonas_bauzanensis_strain_DSM_22558_whole_genome_shotgun_sequence	0.00187689	5e-05	0.0213939
Sediminispirochaeta_bajacaliforniensis_DSM_16054_F459DRAFT_scaffold00001.1_whole_genome_shotgun_sequence	0.00187599	0.00437	0.0548593
Aeromonas_simiae_strain_CIP_107798_whole_genome_shotgun_sequence	0.00187364	-0.001223	0.0345481
Desulfomicrobium_orale_DSM_12838_complete_genome	0.00187308	0.000466	0.0211149
Parachlamydiaceae_bacterium_HS-T3_whole_genome_shotgun_sequence	0.0018695	0.003056	0.0938297
Thauera_humireducens_strain_SgZ-1_complete_genome	0.0018695	-0.000227	0.0334401
Pseudomonas_costantinii_strain_LMG_22119_587_whole_genome_shotgun_sequence	0.00186731	0.000592	0.0323477
Thioalkalivibrio_sp._HK1_contig2576_whole_genome_shotgun_sequence	0.00186712	0.000998	0.0288767
Komagataeibacter_medellinensis_NBRC_3288_DNA_complete_genome	0.00186656	-0.000796	0.0444188
Limnohabitans_sp._103DPR2_complete_genome	0.00186568	0.000419	0.0349695
Hirschia_maritima_DSM_19733_F551DRAFT_scaffold00001.1_whole_genome_shotgun_sequence	0.00186498	0.008329	0.0579171
Corynebacterium_glyciniphilum_AJ_3170_complete_genome	0.0018624	-0.000909	0.0315507
Nereida_ignava_strain_CECT_5292_whole_genome_shotgun_sequence	0.00185813	0.002649	0.0624009
Lactobacillus_panis_DSM_6035_NODE_39_whole_genome_shotgun_sequence	0.00185474	0.003965	0.0879339
Vitreoscilla_stercoraria_DSM_513_H150DRAFT_scaffold00001.1_whole_genome_shotgun_sequence	0.00185464	0.002623	0.0903469
Advenella_kashmirensis_WT001_complete_genome	0.00185415	0.000634	0.0185312
Atopobium_deltae_strain_DNF00019_Scaffold11_whole_genome_shotgun_sequence	0.00185227	-0.000162	0.0519479
Alistipes_putredinis_DSM_17216_Scfld_02_7_whole_genome_shotgun_sequence	0.00184629	0.009188	0.113053
Lactobacillus_apodemi_DSM_16634_=_JCM_16172_strain_DSM_16634_NODE_187_whole_genome_shotgun_sequence	0.00184386	0.006589	0.0761768
Ferrimonas_balearica_DSM_9799_complete_genome	0.001843	0.000816	0.0268244
Vibrio_sagamiensis_NBRC_104589_whole_genome_shotgun_sequence	0.00184114	0.004018	0.0563971
Desulfonatronum_thiodismutans_strain_MLF-1_contig4_whole_genome_shotgun_sequence	0.00183918	0.000506	0.0228175
Oceanicola_litoreus_strain_DSM_29440_whole_genome_shotgun_sequence	0.00183763	0.00033	0.0300385
Halomonas_stevensii_S18214_Contig40_whole_genome_shotgun_sequence	0.00183119	0.000178	0.0153199
Streptococcus_entericus_DSM_14446_A3GWDRAFT_scaffold_0.1_whole_genome_shotgun_sequence	0.00182982	0.003502	0.0543787
Gammaproteobacteria_bacterium_MOLA455_MOLA455_Contig1_whole_genome_shotgun_sequence	0.00182448	0.001301	0.0310521
Terrimicrobium_sacchariphilum_strain_NM-5_whole_genome_shotgun_sequence	0.0018207	-0.001355	0.049028
Sphingomonas_sp._KC8_contig39_whole_genome_shotgun_sequence	0.00181895	-0.000926	0.0492856
Chlorobium_tepidum_TLS_chromosome_complete_genome	0.00181815	0.002958	0.0978323
Rhodococcus_erythropolis_CCM2595_complete_genome	0.00181635	-0.001064	0.0300932
Aeromonas_popoffii_strain_CIP_105493_whole_genome_shotgun_sequence	0.0018142	0.00029	0.0301359
Anaerolinea_thermophila_UNI-1_DNA_complete_genome	0.0018087	-0.000708	0.0435556
Lactobacillus_rapi_DSM_19907_=_JCM_15042_strain_DSM_19907_NODE_128_whole_genome_shotgun_sequence	0.00180797	0.004337	0.0704709
Rhodococcus_qingshengii_strain_MK1_MK1_MIRA_40_c3_whole_genome_shotgun_sequence	0.00180606	-0.00102	0.0287052
Marichromatium_gracile_strain_YL28_scaffold1_whole_genome_shotgun_sequence	0.00180215	-0.004724	0.0692566
Donghicola_sp._KarMa_whole_genome_shotgun_sequence	0.00179958	0.00112	0.0255334
Hyphomonas_polymorpha_PS728_contig1_whole_genome_shotgun_sequence	0.00179679	-0.00053	0.0202724
Aeromonas_jandaei_strain_CECT_4228_whole_genome_shotgun_sequence	0.00179328	6.7e-05	0.0326694
Methylococcaceae_bacterium_73a_EK23DRAFT_scaffold00001.1_C_whole_genome_shotgun_sequence	0.00179214	0.000673	0.027541
Collinsella_intestinalis_DSM_13280_Scfld_02_0_whole_genome_shotgun_sequence	0.00178794	-0.002922	0.0624763
Actinomyces_neuii_subsp._neuii_DSM_8576_G437DRAFT_scaffold00001.1_C_whole_genome_shotgun_sequence	0.00178688	0.001649	0.0285396
Corynebacterium_sp._JZ16_complete_genome	0.00178512	-0.002175	0.0500356
Neisseria_canis_strain_ATCC_14687_NODE_1_length_210713_cov_34.5521_ID_1_whole_genome_shotgun_sequence	0.00178462	0.00999	0.118063
Teredinibacter_sp._1162T.S.0a.05_H152DRAFT_scaffold00001.1_C_whole_genome_shotgun_sequence	0.00178416	0.003879	0.0307992
Aeromonas_allosaccharophila_strain_CECT_4199_CDBR01000005_whole_genome_shotgun_sequence	0.00178251	-8.4e-05	0.0256051
Fodinicurvata_fenggangensis_DSM_21160_BP38DRAFT_scaffold00001.1_C_whole_genome_shotgun_sequence	0.00178236	0.000807	0.0225604
Pseudomonas_taiwanensis_DSM_21245_H620DRAFT_scaffold00001.1_whole_genome_shotgun_sequence	0.00178217	0.000274	0.0374911
Jonquetella_sp._BV3C21_contig00001_whole_genome_shotgun_sequence	0.00177969	0.000885	0.0324391
Pseudomonas_alkylphenolia_strain_KL28_complete_genome	0.0017768	0.000182	0.0351753
Rhodococcus_enclensis_strain_NIO-1009_Scaffold1_whole_genome_shotgun_sequence	0.00177645	-0.000931	0.028533
Coriobacteriales_bacterium_DNF00809_Scaffold191_whole_genome_shotgun_sequence	0.00177226	0.004866	0.0507892
Halomonas_desiderata_SP1_contig_108_whole_genome_shotgun_sequence	0.00177093	-0.000858	0.0256074
Fodinicurvata_sediminis_DSM_21159_G502DRAFT_scaffold00001.1_C_whole_genome_shotgun_sequence	0.00177008	0.000921	0.0242099
Algiphilus_aromaticivorans_DG1253_U743DRAFT_scf7180000000006_quiver.1_C_whole_genome_shotgun_sequence	0.00176936	-0.000489	0.0319114
Nocardia_jiangxiensis_NBRC_101359_whole_genome_shotgun_sequence	0.00176775	-0.000161	0.0317268
Legionella_erythra_strain_SE-32A-C8_Lery_ctg034_whole_genome_shotgun_sequence	0.0017676	0.000465	0.0591198
Mycobacterium_immunogenum_strain_CCUG_47286_complete_genome	0.00176536	3e-06	0.0244044
Salinisphaera_hydrothermalis_C41B8_contig1_whole_genome_shotgun_sequence	0.0017647	-0.000686	0.0253662
Stigmatella_aurantiaca_DW4/3-1_complete_genome	0.00176435	6.3e-05	0.0393825
Mycobacterium_abscessus_chromosome_complete_sequence	0.00175225	-0.000228	0.0257547
Corynebacterium_propinquum_DSM_44285_B142DRAFT_scaffold_0.1_C_whole_genome_shotgun_sequence	0.00175162	0.000789	0.0156845
Shewanella_amazonensis_SB2B_complete_genome	0.00175071	0.00152	0.0313176
Aliagarivorans_taiwanensis_DSM_22990_G462DRAFT_scaffold00001.1_C_whole_genome_shotgun_sequence	0.00174906	0.002618	0.0449943
Coprobacter_secundus_strain_177_contig00001_whole_genome_shotgun_sequence	0.00174903	0.024164	0.122964
Marinimicrobium_sp._LS-A18_contig2_whole_genome_shotgun_sequence	0.00174842	0.002179	0.0401997
Hahella_chejuensis_KCTC_2396_complete_genome	0.00174546	0.005039	0.0600435
Geobacter_thiogenes_strain_ATCC_BAA-34_whole_genome_shotgun_sequence	0.00174505	0.003156	0.0461431
Chromobacterium_vaccinii_strain_21-1_complete_genome	0.0017415	0.003971	0.0708981
Marinicella_sp._F2_contig1_whole_genome_shotgun_sequence	0.00172926	0.0046	0.0486046
Dickeya_solani_IPO_2222_chromosome_whole_genome_shotgun_sequence	0.00172917	0.001797	0.0332416
Halomonas_sp._KM-1_whole_genome_shotgun_sequence	0.00172728	-0.001848	0.0379685
Candidatus_Phaeomarinobacter_ectocarpi_complete_genome	0.00172229	0.000805	0.0294939
Gordonia_kroppenstedtii_DSM_45133_strain_NP8-5_G341DRAFT_scaffold00001.1_C_whole_genome_shotgun_sequence	0.00172213	0.00013	0.0269097
Pseudomonas_lundensis_strain_DSM_6252_1_393880_30.2954_whole_genome_shotgun_sequence	0.00172152	0.00137	0.0345047
Acetobacter_cerevisiae_strain_LMG_1625_LMG1625_13_whole_genome_shotgun_sequence	0.00171636	-0.004768	0.0932615
Pseudohongiella_spirulinae_strain_KCTC_32221_complete_genome	0.00171582	0.001641	0.0414837
Leminorella_grimontii_ATCC_33999_=_DSM_5078_G544DRAFT_scaffold00001.1_C_whole_genome_shotgun_sequence	0.00171568	0.002931	0.042299
Shewanella_psychrophila_strain_WP2_complete_genome	0.00171344	0.006274	0.0457513
Stenotrophomonas_sp._KCTC_12332_complete_genome	0.0017109	0.000791	0.025469
Hyphomonas_beringensis_strain_25B14_1_contig1_whole_genome_shotgun_sequence	0.00170832	0.001484	0.0297507
Myxococcus_hansupus_strain_mixupus_complete_genome	0.0017075	0.000415	0.0573979
Marinobacter_antarcticus_strain_CGMCC_1.10835_whole_genome_shotgun_sequence	0.00170745	0.00208	0.0364135
Pseudomonas_sp._StFLB209_DNA_complete_genome	0.00170301	0.000258	0.0313221
Shewanella_waksmanii_ATCC_BAA-643_L865DRAFT_scaffold00001.1_C_whole_genome_shotgun_sequence	0.00170289	0.004986	0.0381428
Demequina_sediminicola_strain_NBRC_105855_whole_genome_shotgun_sequence	0.00170148	-0.001794	0.0363192
Atopobium_minutum_strain_DSM_20586_NODE_3_whole_genome_shotgun_sequence	0.00170124	-0.002319	0.0715961
Jonquetella_anthropi_DSM_22815_chromosome_whole_genome_shotgun_sequence	0.00169786	0.000994	0.0289815
Endozoicomonas_numazuensis_strain_DSM_25634_scaffold00001_whole_genome_shotgun_sequence	0.00169648	0.00613	0.0405216
Shewanella_benthica_KT99_1099576005631_whole_genome_shotgun_sequence	0.00169644	0.005617	0.0481059
Stenotrophomonas_nitritireducens_strain_2001_complete_genome	0.00169554	0.000796	0.0253838
Dickeya_sp._NCPPB_3274_chromosome_whole_genome_shotgun_sequence	0.0016945	0.001864	0.0333986
Perlucidibaca_sp._BK296_contig_2_whole_genome_shotgun_sequence	0.00169058	-0.002234	0.0460404
Roseovarius_albus_strain_CECT_7450_whole_genome_shotgun_sequence	0.00169041	0.001045	0.0402955
Marinobacter_manganoxydans_MnI7-9_contig00001_whole_genome_shotgun_sequence	0.00168928	0.001568	0.0309354
Acidaminococcus_intestini_RyC-MR95_complete_genome	0.00168475	0.002569	0.081793
Desulfonatronum_thioautotrophicum_strain_ASO4-1_LZ09DRAFT_scaffold00001.1_C_whole_genome_shotgun_sequence	0.00168449	-0.000448	0.0168713
Methylovorus_sp._MP688_complete_genome	0.00168446	0.001728	0.0377563
Thermus_antranikianii_DSM_12462_G584DRAFT_scaffold00001.1_C_whole_genome_shotgun_sequence	0.00168319	-0.001663	0.0886575
Pseudomonas_asturiensis_strain_LMG_26898_whole_genome_shotgun_sequence	0.00168144	0.000541	0.031336
Atopobium_vaginae_DSM_15829_Contig27.fasta_whole_genome_shotgun_sequence	0.00167934	0.002331	0.0818174
Mycobacterium_salmoniphilum_strain_D16Q15_sctg_0001_0001_whole_genome_shotgun_sequence	0.00167742	-0.000129	0.0242692
Pseudomonas_chloritidismutans_AW-1_Scaffold_39_Contig_1_whole_genome_shotgun_sequence	0.0016727	0.000223	0.0256361
Segniliparus_rugosus_ATCC_BAA-974_acqcO-supercont2.1_whole_genome_shotgun_sequence	0.00167233	0.001253	0.037464
Endozoicomonas_elysicola_strain_DSM_22380_scaffold00001_whole_genome_shotgun_sequence	0.00167101	0.005353	0.0479234
Candidatus_Saccharibacteria_oral_taxon_TM7x_complete_genome	0.00166878	0.018293	0.1067
Cobetia_amphilecti_strain_KMM_296_contig00001_whole_genome_shotgun_sequence	0.00166829	-0.000838	0.0235331
Hyphomonas_atlantica_strain_22II1-22F38_contig1_whole_genome_shotgun_sequence	0.00166762	0.001731	0.0308117
Pseudomonas_stutzeri_strain_28a24_complete_genome	0.00166305	5.3e-05	0.0195788
Acetobacter_tropicalis_strain_NBRC_16470_whole_genome_shotgun_sequence	0.00166191	-0.005249	0.0784838
Propionibacterium_sp._oral_taxon_192_str._F0372_acKdT-supercont1.1_whole_genome_shotgun_sequence	0.00166128	-0.001418	0.0374157
Kallipyga_gabonensis_strain_GM4_whole_genome_shotgun_sequence	0.00166121	0.003778	0.0911674
Lampropedia_hyalina_DSM_16112_whole_genome_shotgun_sequence	0.00166076	0.001256	0.0725348
Aerococcus_urinaehominis_strain_CCUG42038B_complete_genome	0.00165955	0.00113	0.0695366
Desulfobacterium_vacuolatum_DSM_3385_whole_genome_shotgun_sequence	0.00165846	0.005842	0.0553
Oleiagrimonas_soli_strain_3.5X_scaffold1_whole_genome_shotgun_sequence	0.00165639	0.000816	0.0417299
Legionella_geestiana_strain_ATCC_49504_Lgee_ctg072_whole_genome_shotgun_sequence	0.00165531	-0.002494	0.0475692
Aeromonas_veronii_strain_TH0426_complete_genome	0.00165528	0.000489	0.0284138
Solemya_velum_gill_symbiont_strain_WH_SV_sym_Scaffold_1_whole_genome_shotgun_sequence	0.00165093	0.004418	0.0594492
Shewanella_morhuae_strain_ATCC_BAA-1205_whole_genome_shotgun_sequence	0.00164364	0.003189	0.0494119
Coxiella_burnetii_RSA_493_complete_genome	0.00164181	0.001591	0.0585751
Streptococcus_pseudopneumoniae_IS7493_complete_genome	0.00163649	0.006238	0.0674466
Mycobacterium_saopaulense_strain_8489_NODE_1_length_1129567_cov_118.125_whole_genome_shotgun_sequence	0.00163453	0.000196	0.0206053
Clostridium_phoceensis_strain_GD3_whole_genome_shotgun_sequence	0.00163098	0.001317	0.0496409
Saccharomonospora_viridis_DSM_43017_complete_genome	0.00162917	0.001124	0.0483734
Geobacter_lovleyi_SZ_complete_genome	0.0016246	0.002845	0.0454219
Marinobacter_nanhaiticus_D15-8W_super1_whole_genome_shotgun_sequence	0.00161709	0.001389	0.0331933
Aeromonas_molluscorum_848_Cont1_whole_genome_shotgun_sequence	0.00161572	0.000128	0.0499863
Dechloromonas_agitata_is5_K420DRAFT_scaffold00001.1_whole_genome_shotgun_sequence	0.00161458	-0.000676	0.0641655
Acidobacterium_ailaaui_strain_PMMR2_N655DRAFT_scf7180000000002_quiver.1_C_whole_genome_shotgun_sequence	0.00161412	0.000104	0.0159843
Hyphomonas_chukchiensis_strain_BH-BN04-4_contig1_whole_genome_shotgun_sequence	0.00161118	0.00051	0.0267913
Porphyromonas_gingivicanis_JCM_15907_whole_genome_shotgun_sequence	0.00160842	0.005617	0.0586284
Austwickia_chelonae_NBRC_105200_whole_genome_shotgun_sequence	0.00160784	-0.001479	0.0333059
Acetobacter_malorum_strain_LMG_1746_LMG1746_7_whole_genome_shotgun_sequence	0.00160708	-0.002306	0.0478821
Pseudomonas_vranovensis_DSM_16006_H621DRAFT_scaffold00001.1_C_whole_genome_shotgun_sequence	0.00160546	1.8e-05	0.0413326
Marinomonas_sp._MED121_scf_1099517007713_whole_genome_shotgun_sequence	0.00160348	0.006094	0.067279
Streptococcus_orisratti_DSM_15617_A3I7DRAFT_scaffold_0.1_whole_genome_shotgun_sequence	0.0016032	0.005202	0.0772251
Streptomyces_thermolilacinus_SPC6_UNC:Contig_1_whole_genome_shotgun_sequence	0.00159967	4.2e-05	0.0405566
Vibrio_ruber_DSM_16370_strain_CECT_7878_whole_genome_shotgun_sequence	0.00159869	0.004378	0.0411494
Desulfitobacterium_chlororespirans_DSM_11544_whole_genome_shotgun_sequence	0.0015972	0.001603	0.0336821
Bordetella_holmesii_ATCC_51541_complete_genome	0.0015954	-0.002308	0.050742
Magnetofaba_australis_IT-1_contig00020_whole_genome_shotgun_sequence	0.00159441	0.00155	0.033523
Vitreoscilla_sp._SN6_whole_genome_shotgun_sequence	0.00159262	0.003339	0.0291563
[Butyribacterium]_methylotrophicum_strain_DSM_3468_BUME_contig000027_whole_genome_shotgun_sequence	0.00159032	0.005831	0.0803221
Comamonas_terrigena_NBRC_13299_whole_genome_shotgun_sequence	0.00158948	0.000875	0.0387452
Corynebacterium_epidermidicanis_strain_DSM_45586_complete_genome	0.001589	-6.4e-05	0.0423554
Methylomonas_lenta_strain_R-45370_contig_33__1..202146__whole_genome_shotgun_sequence	0.00158881	0.004229	0.0326189
Ehrlichia_muris_AS145_complete_genome	0.00158874	0.038835	0.188097
Planktotalea_sp._IMCC9565_9565_1__paired__trimmed__paired__contig_1_whole_genome_shotgun_sequence	0.00158758	0.000414	0.047017
Dickeya_dadantii_3937_complete_genome	0.00158586	0.002237	0.0359523
Pseudovibrio_axinellae_strain_DSM_24994_whole_genome_shotgun_sequence	0.00158437	0.001335	0.0325666
Oceanospirillum_maris_DSM_6286_G517DRAFT_scaffold00001.1_whole_genome_shotgun_sequence	0.00158412	0.003036	0.0536355
Phormidium_willei_BDU_130791_contig00001_whole_genome_shotgun_sequence	0.00158058	-0.000964	0.0456081
Mycobacterium_franklinii_strain_1559_NODE_1_length_2450046_cov_38.7804_whole_genome_shotgun_sequence	0.0015798	-0.000354	0.0232898
Thermosulfurimonas_dismutans_strain_S95_contig00001_whole_genome_shotgun_sequence	0.00157949	0.002275	0.0371251
Comamonas_testosteroni_TK102_complete_genome	0.00157929	0.000584	0.0265873
Halomonas_axialensis_strain_ACH-L-8_contig1_whole_genome_shotgun_sequence	0.00157925	0.001524	0.0257049
Staphylococcus_intermedius_NCTC_11048_whole_genome_shotgun_sequence	0.00157916	-0.00164	0.0914789
Desulfurispora_thermophila_DSM_16022_B064DRAFT_scaffold_0.1_C_whole_genome_shotgun_sequence	0.00157487	0.006345	0.0732178
Halioglobus_pacificus_strain_RR3-57_complete_genome	0.00157476	0.003389	0.0519327
Vibrio_ponticus_strain_CAIM_1731_NODE_1_length_241017_cov_1.08856_whole_genome_shotgun_sequence	0.00157099	0.003983	0.033217
Aeromonas_piscicola_strain_LMG_24783_whole_genome_shotgun_sequence	0.00157086	0.000573	0.0385617
Loktanella_sp._S4079_contig0002_whole_genome_shotgun_sequence	0.00156429	0.001674	0.0437641
Lactobacillus_harbinensis_DSM_16991_H627DRAFT_scaffold00001.1_C_whole_genome_shotgun_sequence	0.00156378	0.001498	0.0416741
Corynebacterium_phocae_strain_M408/89/1_complete_genome	0.00156283	0.000796	0.0447243
Steroidobacter_denitrificans_strain_DSM_18526_complete_genome	0.00155957	0.000419	0.0348795
Halotalea_alkalilenta_strain_IHB_B_13600_complete_genome	0.00155818	-0.001589	0.0364411
Desulfitobacterium_dichloroeliminans_LMG_P-21439_complete_genome	0.0015537	0.003014	0.0411601
Marine_gamma_proteobacterium_HTCC2148_scf_1106774214158_whole_genome_shotgun_sequence	0.0015531	0.003419	0.0470412
Vibrio_gazogenes_DSM_21264_whole_genome_shotgun_sequence	0.00154905	0.004245	0.0434062
Pseudomonas_corrugata_strain_RM1-1-4_complete_genome	0.00154899	0.000678	0.033809
Salinisphaera_shabanensis_E1L3A_Contig3_whole_genome_shotgun_sequence	0.00154643	-0.00025	0.0189713
Hyphomicrobium_sulfonivorans_strain_WDL6_contig_6_whole_genome_shotgun_sequence	0.00154553	-0.000276	0.0265426
Nitrosomonas_europaea_ATCC_19718_complete_genome	0.00154425	0.003841	0.0443798
Curvibacter_delicatus_NBRC_14919_whole_genome_shotgun_sequence	0.00154187	0.001245	0.0512816
Hyphomonas_sp._L-53-1-40_contig1_whole_genome_shotgun_sequence	0.00152913	0.001059	0.0203646
Salinivibrio_siamensis_strain_CBH464_scaffold1.1_whole_genome_shotgun_sequence	0.00152498	0.001912	0.025247
Weissella_jogaejeotgali_strain_FOL01_complete_genome	0.00152373	0.004388	0.0690627
Halomonas_lionensis_strain_RHS90_Halomonas_lionensis_RHS90_contig_51_whole_genome_shotgun_sequence	0.00152134	0.000177	0.0129241
Gordonia_effusa_NBRC_100432_whole_genome_shotgun_sequence	0.00151728	-0.00117	0.024969
Streptococcus_intermedius_B196_complete_genome	0.00151265	0.007373	0.0741339
Pseudomonas_kilonensis_strain_1855-344_contig1_whole_genome_shotgun_sequence	0.00151238	0.000635	0.0369983
Alistipes_indistinctus_YIT_12060_supercont1.1_whole_genome_shotgun_sequence	0.00151011	0.007636	0.110622
Dickeya_dadantii_Ech586_complete_genome	0.00150777	0.001456	0.0399762
Rhodococcus_marinonascens_NBRC_14363_whole_genome_shotgun_sequence	0.00150349	-5.9e-05	0.0178326
Oceanimonas_sp._GK1_complete_genome	0.00150332	0.000546	0.0162065
Halomonas_subglaciescola_strain_ACAM_12_genome_assembly_chromosome:_I	0.00150296	0.0002	0.00990033
Oligotropha_carboxidovorans_OM5_complete_genome	0.00150153	-0.000575	0.0219472
Gluconobacter_albidus_strain_TMW2.1191_complete_genome	0.0015004	-0.002851	0.0512132
Thioalkalivibrio_sp._ALJ24_D571DRAFT_scaffold00001.1_whole_genome_shotgun_sequence	0.00149884	0.002252	0.0568344
Thalassobacter_sp._16PALIMAR09_PM04_001_whole_genome_shotgun_sequence	0.00149766	-7.6e-05	0.0560042
Desulfitobacterium_hafniense_DCB-2_complete_genome	0.00149617	0.001854	0.0318256
Nocardia_sp._348MFTsu5.1_H290DRAFT_scaffold00001.1_whole_genome_shotgun_sequence	0.00148932	0.000316	0.028119
Tomitella_biformata_AHU_1821_whole_genome_shotgun_sequence	0.0014863	-0.000138	0.0278581
Dickeya_dianthicola_NCPPB_453_chromosome_whole_genome_shotgun_sequence	0.0014821	0.002028	0.0332948
Novispirillum_itersonii_subsp._itersonii_ATCC_12639_G365DRAFT_scaffold00001.1_whole_genome_shotgun_sequence	0.0014812	-0.003212	0.0916
Arsenophonus_endosymbiont_str._Hangzhou_of_Nilaparvata_lugens_strain_Hangzhou_contig1_whole_genome_shotgun_sequence	0.00147849	0.004535	0.0845365
Corynebacterium_sp._NML98-0116_genome	0.00147818	0.00199	0.039653
Labrenzia_suaedae_strain_DSM_22153_whole_genome_shotgun_sequence	0.00147679	-0.001968	0.0426336
Moraxella_oblonga_NBRC_102422_whole_genome_shotgun_sequence	0.00147556	0.006295	0.0653409
Lactobacillus_mellifer_strain_Bin4_Bin4_scaffold1_whole_genome_shotgun_sequence	0.00147148	0.001459	0.0985681
Chromobacterium_amazonense_strain_DSM_26508_Camzn_DSM26508.33_whole_genome_shotgun_sequence	0.0014706	0.003199	0.0621377
Nitrosomonas_cryotolerans_ATCC_49181_whole_genome_shotgun_sequence	0.00146919	0.006112	0.0546117
Afipia_sp._Root123D2_contig_1_whole_genome_shotgun_sequence	0.00146725	-5e-06	0.01943
Photobacterium_ganghwense_strain_DSM_22954_contig0015_whole_genome_shotgun_sequence	0.00146655	0.00299	0.0368025
Nocardia_miyunensis_NBRC_108239_whole_genome_shotgun_sequence	0.00146395	-0.000223	0.0257186
Scardovia_wiggsiae_F0424_cont1.1_whole_genome_shotgun_sequence	0.00146358	0.00416	0.0521332
Myxococcus_stipitatus_DSM_14675_complete_genome	0.00146157	-0.000201	0.0647879
Halocynthiibacter_namhaensis_strain_RA2-3_ctg7180000007333_whole_genome_shotgun_sequence	0.00146101	-0.000491	0.0516698
Lactobacillus_sucicola_DSM_21376_=_JCM_15457_whole_genome_shotgun_sequence	0.001461	0.004323	0.0726518
Lactobacillus_secaliphilus_strain_DSM_17896_NODE_29_whole_genome_shotgun_sequence	0.00145566	0.004118	0.0811979
Pseudovibrio_stylochi_strain_UST20140214-052_contig_1_whole_genome_shotgun_sequence	0.00144973	0.004054	0.0280588
Pseudomonas_flavescens_NBRC_103044_whole_genome_shotgun_sequence	0.00144806	-0.0007	0.0387872
Sterolibacterium_denitrificans_strain_DSM_13999_scaffold02_whole_genome_shotgun_sequence	0.00144662	0.00192	0.0752838
Porphyromonas_sp._COT-239_OH1446_contig_10_whole_genome_shotgun_sequence	0.00144358	-0.000117	0.070576
Roseovarius_nubinhibens_ISM_scf_1099451318306_whole_genome_shotgun_sequence	0.00143695	-0.001266	0.0454331
Photobacterium_aquimaris_strain_NCCB_100386_NODE_1_whole_genome_shotgun_sequence	0.00143426	0.001576	0.0872857
Caldimonas_taiwanensis_NBRC_104434_whole_genome_shotgun_sequence	0.00143423	-0.002065	0.0573972
Halomonas_campaniensis_strain_LS21_complete_genome	0.00143346	-0.000858	0.0288518
Marinobacter_adhaerens_HP15_complete_genome	0.00143335	0.002012	0.0337262
Andreprevotia_lacus_DSM_23236_whole_genome_shotgun_sequence	0.00143224	0.001012	0.0373328
Actinotignum_urinale_DSM_15805_G445DRAFT_scaffold00001.1_C_whole_genome_shotgun_sequence	0.00143192	0.001534	0.0412299
Pseudomonas_caricapapayae_strain_ICMP2855_PcaICMP2855_Contig_30_whole_genome_shotgun_sequence	0.00142696	0.000711	0.02969
[Propionibacterium]_humerusii_P08_contig00008_whole_genome_shotgun_sequence	0.00142605	-0.004846	0.0739939
Marinimicrobium_agarilyticum_DSM_16975_G547DRAFT_scaffold00001.1_whole_genome_shotgun_sequence	0.00142031	0.002487	0.047859
Novosphingobium_nitrogenifigens_DSM_19370_scaffold00002_whole_genome_shotgun_sequence	0.00141947	-0.003639	0.059409
Achromobacter_insolitus_strain_DSM_23807_complete_genome	0.0014162	-0.000122	0.0201114
Aliagarivorans_marinus_DSM_23064_G461DRAFT_scaffold00001.1_whole_genome_shotgun_sequence	0.00141615	0.002444	0.0445232
Candidatus_Vesicomyosocius_okutanii_HA_DNA_complete_genome	0.00141542	0.013768	0.13161
Azoarcus_tolulyticus_strain_ATCC_51758_whole_genome_shotgun_sequence	0.00141332	0.00057	0.0347276
Anaerobiospirillum_succiniciproducens_DSM_6400_H524DRAFT_scaffold00001.1_C_whole_genome_shotgun_sequence	0.00141148	0.000691	0.0753049
Photorhabdus_heterorhabditis_strain_VMG_contig001_whole_genome_shotgun_sequence	0.00141057	0.004546	0.0702849
Roseovarius_halotolerans_strain_CECT_8110_whole_genome_shotgun_sequence	0.00140858	-0.000303	0.0406152
Aerococcus_sanguinicola_strain_CCUG43001_complete_genome	0.00140634	0.006538	0.125862
Thermopetrobacter_sp._TC1_strain_TC-1_EK16DRAFT_scaffold00001.1_whole_genome_shotgun_sequence	0.0014027	-0.001369	0.0359222
Henriciella_litoralis_strain_DSM_22014_DSM22014_S6_93_whole_genome_shotgun_sequence	0.00140127	0.000584	0.0156997
Gammaproteobacteria_bacterium_MFB021_Contig-052_whole_genome_shotgun_sequence	0.00140108	-0.000619	0.0191631
Lactobacillus_perolens_DSM_12744_Scaffold1_whole_genome_shotgun_sequence	0.00140028	0.001513	0.040489
Thermus_scotoductus_SA-01_complete_genome	0.00139993	-0.001363	0.0751746
Bifidobacterium_crudilactis_strain_LMG_23609_Contig2_whole_genome_shotgun_sequence	0.00139868	0.003676	0.0649551
Acetobacter_nitrogenifigens_DSM_23921_=_LMG_23498_strain_DSM_23921_G442DRAFT_scaffold00001.1_C_whole_genome_shotgun_sequence	0.00139698	-0.002239	0.0641311
Tateyamaria_omphalii_strain_DOK1-4_complete_genome	0.0013962	0.001031	0.0390079
Erysipelothrix_tonsillarum_DSM_14972_B096DRAFT_scaffold_0.1_whole_genome_shotgun_sequence	0.00139389	0.004181	0.0786874
Thalassomonas_actiniarum_strain_A5K-106_contig_3_whole_genome_shotgun_sequence	0.00139354	0.006831	0.0694853
Ehrlichia_canis_str._Jake_complete_genome	0.00139254	0.043296	0.19744
Lactobacillus_collinoides_DSM_20515_=_JCM_1123_strain_DSM_20515_NODE_9_whole_genome_shotgun_sequence	0.0013924	0.003941	0.0675606
[Clostridium]_viride_DSM_6836_Q325DRAFT_scaffold00001.1_whole_genome_shotgun_sequence	0.00139144	0.000523	0.043004
Paenalcaligenes_hominis_strain_15S00501_complete_genome	0.00138707	-0.002217	0.0633187
Afipia_massiliensis_strain_LC387_LC387_contig1_whole_genome_shotgun_sequence	0.00138626	0.000534	0.0231586
Coriobacteriaceae_bacterium_68-1-3_complete_genome	0.00138595	0.001478	0.053609
Actinobaculum_massiliense_ACS-171-V-Col2_supercont1.1_whole_genome_shotgun_sequence	0.00138592	-0.000243	0.0120578
Thiomicrospira_sp._Milos-T2_BS34DRAFT_scaffold00001.1_whole_genome_shotgun_sequence	0.00138354	0.009302	0.0742762
Pseudomonas_indica_NBRC_103045_whole_genome_shotgun_sequence	0.0013831	0.000566	0.0562103
Acaricomes_phytoseiuli_DSM_14247_C501DRAFT_scaffold00001.1_C_whole_genome_shotgun_sequence	0.00138168	0.000423	0.0185623
Novosphingobium_tardaugens_NBRC_16725_whole_genome_shotgun_sequence	0.00138125	0.000314	0.0377927
Desulfovibrio_desulfuricans_subsp._desulfuricans_DSM_642_G449DRAFT_scaffold00001.1_C_whole_genome_shotgun_sequence	0.00137907	-0.001065	0.0358506
Sutterellaceae_bacterium_ND3_whole_genome_shotgun_sequence	0.00137591	-0.000126	0.0148536
Desulfonatronum_lacustre_DSM_10312_scaffold1_whole_genome_shotgun_sequence	0.00137498	0.000555	0.0209898
Gluconobacter_cerinus_strain_CECT_9110_A0123_contig005_whole_genome_shotgun_sequence	0.00137421	-0.00361	0.0628394
Schwartzia_succinivorans_DSM_10502_whole_genome_shotgun_sequence	0.0013718	0.012636	0.0895403
Caecibacter_massiliensis_strain_Marseille-P2974_whole_genome_shotgun_sequence	0.00136774	0.005376	0.0900699
Bordetella_bronchiseptica_253_complete_genome	0.0013677	-8.9e-05	0.024977
Aeromonas_enteropelogenes_strain_CECT_4255T_whole_genome_shotgun_sequence	0.00136614	4.9e-05	0.0343286
Chromobacterium_piscinae_strain_ND17_Contig29_whole_genome_shotgun_sequence	0.00136444	0.00284	0.057606
Salinicola_sp._MIT1003_NODE_1_length_446308_cov_93.1428_ID_1_whole_genome_shotgun_sequence	0.00136397	2.1e-05	0.00838216
Castellaniella_caeni_NBRC_101664_whole_genome_shotgun_sequence	0.0013633	-0.002771	0.0657724
Pseudohaliea_rubra_DSM_19751_scaffold1_whole_genome_shotgun_sequence	0.00136246	-0.002892	0.0554826
Bartonella_rattimassiliensis_15908_supercont1.1_whole_genome_shotgun_sequence	0.00136151	0.003699	0.125444
Barnesiella_viscericola_DSM_18177_complete_genome	0.001361	0.007451	0.126495
Myxococcus_xanthus_DK_1622_complete_genome	0.00135852	0.000671	0.0585082
Corynebacterium_kroppenstedtii_DSM_44385_complete_genome	0.00135717	0.000164	0.00739248
Pseudohongiella_acticola_strain_KCTC_42131_KCTC42131_S1_whole_genome_shotgun_sequence	0.00135617	0.001166	0.0236408
Afipia_birgiae_34632_whole_genome_shotgun_sequence	0.00135542	0.000285	0.0208029
Pseudomonas_coronafaciens_pv._oryzae_strain_36_1_Por361_Scaffold023_whole_genome_shotgun_sequence	0.00135528	0.001003	0.0345343
Marinobacter_subterrani_strain_JG233_contig1_whole_genome_shotgun_sequence	0.0013551	0.002068	0.0376799
Ferrovum_sp._JA12_FERRO_contig000001_whole_genome_shotgun_sequence	0.00135246	0.001098	0.0513826
Bacteroides_barnesiae_DSM_18169_=_JCM_13652_strain_DSM_18169_C510DRAFT_scaffold00001.1_whole_genome_shotgun_sequence	0.00135148	0.015761	0.108656
Agarivorans_albus_MKT_106_whole_genome_shotgun_sequence	0.00134908	0.004955	0.0443904
Streptomyces_acidiscabies_84-104_contig_66_whole_genome_shotgun_sequence	0.00134608	-0.00065	0.0315523
Chromobacterium_subtsugae_strain_MWU2920_contig00001_whole_genome_shotgun_sequence	0.00134484	0.003715	0.0737587
Woeseia_oceani_strain_XK5_complete_genome	0.00133933	0.002097	0.035086
Abiotrophia_defectiva_ATCC_49176_Scfld0_whole_genome_shotgun_sequence	0.00133497	0.002566	0.0946152
Photobacterium_halotolerans_DSM_18316_H511DRAFT_scaffold00001.1_whole_genome_shotgun_sequence	0.00133416	0.002097	0.0262061
Nesiotobacter_exalbescens_DSM_16456_G512DRAFT_scaffold00001.1_C_whole_genome_shotgun_sequence	0.00133263	0.000928	0.0419475
Pseudomonas_meliae_strain_CFBP_3225_CFBP3225001_whole_genome_shotgun_sequence	0.00132708	0.000786	0.0305525
Lactobacillus_hokkaidonensis_DNA_complete_genome	0.00132648	0.004353	0.0705371
Skermania_piniformis_NBRC_15059_whole_genome_shotgun_sequence	0.00132638	-0.000767	0.0722037
Halomonas_alkaliantarctica_strain_FS-N4_scaffold1_whole_genome_shotgun_sequence	0.00132211	-0.000835	0.0295863
Gluconobacter_frateurii_M-2_whole_genome_shotgun_sequence	0.00131684	-0.004607	0.0729849
Janthinobacterium_sp._Marseille_complete_genome	0.00131532	0.0032	0.0533077
Pseudomonas_brassicacearum_subsp._brassicacearum_NFM421_complete_genome	0.00131342	0.000618	0.0373279
Corynebacterium_glutamicum_ATCC_13032_chromosome_complete_genome	0.00131216	-0.000639	0.0571227
Desulfacinum_hydrothermale_DSM_13146_whole_genome_shotgun_sequence	0.00131193	0.001611	0.0308087
Halomonas_meridiana_strain_R1t3_scaffold_5_whole_genome_shotgun_sequence	0.00131126	0.001073	0.0178079
Shewanella_fidelis_ATCC_BAA-318_L884DRAFT_scaffold00001.1_whole_genome_shotgun_sequence	0.00131021	0.005932	0.0487231
Sagittula_stellata_E-37_1101159001468_whole_genome_shotgun_sequence	0.00130819	0.000956	0.0273049
Bradyrhizobiaceae_bacterium_SG-6C_chromosome_whole_genome_shotgun_sequence	0.001307	0.000262	0.0213221
Pectobacterium_carotovorum_subsp._carotovorum_PC1_complete_genome	0.00130588	0.002112	0.0323187
Halomonas_sp._HL-93_genome_assembly_chromosome:_I	0.0013005	-0.000338	0.0147109
Luteimonas_abyssi_strain_XH031_Scaffold1_whole_genome_shotgun_sequence	0.00129938	-0.001195	0.0348345
Pseudomonas_fluorescens_F113_complete_genome	0.00129768	0.000655	0.0376946
Hylemonella_gracilis_ATCC_19624_Contig31_whole_genome_shotgun_sequence	0.00129678	-0.000509	0.034888
Desulfitobacterium_sp._PCE1_DesPCE1DRAFT_Scaffold1.1_whole_genome_shotgun_sequence	0.00129635	0.002406	0.0357235
Azoarcus_toluclasticus_ATCC_700605_strain_MF63_F464DRAFT_scaffold00001.1_whole_genome_shotgun_sequence	0.00129614	0.000642	0.0380289
Orrella_dioscoreae_isolate_Orrdi1_whole_genome_shotgun_sequence	0.00129506	-0.001073	0.0277928
Aeromonas_salmonicida_subsp._salmonicida_A449_complete_genome	0.00129318	0.000721	0.0315961
Adlercreutzia_equolifaciens_DSM_19450_DNA_complete_genome	0.00129114	-1.6e-05	0.0358066
Aeromonas_diversa_CDC_2478-85_strain_CECT_4254_whole_genome_shotgun_sequence	0.0012908	-0.001514	0.0364399
Hyphomicrobium_zavarzinii_ATCC_27496_strain_ZV-622_F812DRAFT_scaffold00001.1_whole_genome_shotgun_sequence	0.00128888	-8.8e-05	0.0276811
Chromobacterium_pseudoviolaceum_strain_LMG_3953_NODE_19_length_226300_cov_22.484379_whole_genome_shotgun_sequence	0.00128454	0.00285	0.0642456
Luminiphilus_syltensis_NOR5-1B_scf_1109846220923_whole_genome_shotgun_sequence	0.00128371	0.000435	0.0453521
Nocardia_paucivorans_NBRC_100373_whole_genome_shotgun_sequence	0.0012814	-0.001009	0.0266634
Chitinimonas_taiwanensis_DSM_18899_whole_genome_shotgun_sequence	0.00127992	-0.000176	0.0258342
Thalassobacter_stenotrophicus_strain_CECT_5294_whole_genome_shotgun_sequence	0.00127595	0.000206	0.0478802
Polynucleobacter_yangtzensis_strain_MWH-JaK3_Ga0068521_101_whole_genome_shotgun_sequence	0.00127373	0.001591	0.0493607
Thauera_chlorobenzoica_strain_3CB1_complete_genome	0.00127128	-0.000899	0.0461212
Aquabacterium_sp._NJ1_contig01_whole_genome_shotgun_sequence	0.0012705	0.000212	0.0550317
Sphingomonas_sp._37zxx_contig1_scaffold1_whole_genome_shotgun_sequence	0.00126811	-0.000966	0.0626681
Afipia_clevelandensis_ATCC_49720_supercont1.1_whole_genome_shotgun_sequence	0.00126764	0.00028	0.0221532
Pyramidobacter_piscolens_W5455_contig00015_whole_genome_shotgun_sequence	0.00126746	0.00361	0.0632928
Carnimonas_nigrificans_ATCC_BAA-78_L881DRAFT_scaffold00001.1_C_whole_genome_shotgun_sequence	0.0012668	-0.001317	0.044989
Brucella_inopinata_BO1_chromosome_I_map_unlocalized_VBI00041_1_whole_genome_shotgun_sequence	0.0012662	-0.001101	0.0356699
Pseudomonas_congelans_strain_ICMP19117_PcoICMP19117_Contig_32_whole_genome_shotgun_sequence	0.0012626	0.000632	0.0296893
Insolitispirillum_peregrinum_strain_DSM_11589_whole_genome_shotgun_sequence	0.00126216	-0.002203	0.0537342
Pseudomonas_reinekei_strain_MT1_NODE_1_length_592223_cov_112.512_ID_5408_whole_genome_shotgun_sequence	0.00126155	0.000861	0.0320223
Marivivens_sp._JLT3646_complete_genome	0.00126037	-0.000141	0.0323965
Pseudomonas_xanthomarina_strain_UASWS0955_40_whole_genome_shotgun_sequence	0.00125979	0.000732	0.0350142
Stappia_stellulata_DSM_5886_G572DRAFT_scaffold00001.1_C_whole_genome_shotgun_sequence	0.00125915	-0.001827	0.0457068
Salinicola_socius_strain_SMB35_contig0_whole_genome_shotgun_sequence	0.00125592	-0.000332	0.013471
Facklamia_sourekii_ATCC_700629_T408DRAFT_scaffold00001.1_whole_genome_shotgun_sequence	0.00125563	0.003452	0.0635838
Aeromonas_rivuli_strain_DSM_22539_whole_genome_shotgun_sequence	0.00125501	-0.00043	0.0313197
Spirochaeta_smaragdinae_DSM_11293_complete_genome	0.00125345	0.005058	0.0573607
Luteimonas_tolerans_strain_UM1_whole_genome_shotgun_sequence	0.0012528	0.000501	0.0204776
Bordetella_genomosp._6_strain_AU22978_complete_genome	0.00124887	-0.000165	0.021919
Actinopolyspora_halophila_DSM_43834_ActhaDRAFT_contig1.1_C_whole_genome_shotgun_sequence	0.00124619	0.003223	0.0711517
Limnobacter_sp._MED105_1103186003327_whole_genome_shotgun_sequence	0.00124523	0.004164	0.059075
Henriciella_sp._LA220_LA220_S7_78_whole_genome_shotgun_sequence	0.00124148	0.000792	0.0230012
Pseudomonas_tremae_strain_ICMP9151_PtrICMP9151_Contig_6_whole_genome_shotgun_sequence	0.00124131	0.000817	0.0304374
Rhodoferax_saidenbachensis_strain_DSM_22694_complete_genome	0.00123738	0.001074	0.0342276
Nocardia_vaccinii_NBRC_15922_whole_genome_shotgun_sequence	0.00123642	-0.000426	0.0276256
Thauera_butanivorans_NBRC_103042_whole_genome_shotgun_sequence	0.00123634	0.001094	0.0565169
Pseudomonas_gessardii_strain_DSM_17152_1_554093_29.9948_whole_genome_shotgun_sequence	0.0012355	0.000656	0.0341198
Longilinea_arvoryzae_strain_KOME-1_whole_genome_shotgun_sequence	0.00123439	-0.000412	0.0284423
Gluconobacter_thailandicus_NBRC_3255_whole_genome_shotgun_sequence	0.00123362	-0.005094	0.0809098
Photorhabdus_asymbiotica_ATCC43949_complete_genome	0.00123158	0.006512	0.0625817
Secondary_endosymbiont_of_Heteropsylla_cubana_complete_genome	0.00123113	0.008342	0.151191
Actinopolyspora_mortivallis_DSM_44261_strain_HS-1_ActmoDRAFT_scaffold1.1_whole_genome_shotgun_sequence	0.00123062	0.002366	0.062775
Marinobacter_psychrophilus_strain_20041_complete_genome	0.00122949	0.001663	0.025146
Aeromonas_schubertii_strain_WL1483_complete_genome	0.00122562	-0.001204	0.0327785
Pseudomonas_stutzeri_strain_CGMCC_1.1803_complete_genome	0.00122369	0.000391	0.0304452
Halomonas_salina_strain_B6_CDGR01000025_whole_genome_shotgun_sequence	0.00121719	-0.001401	0.0359142
Methylovorus_glucosetrophus_SIP3-4_complete_genome	0.00121719	0.001975	0.03921
Mitsuokella_sp._oral_taxon_131_str._W9106_Scaffold25_whole_genome_shotgun_sequence	0.00121636	0.006421	0.0877458
Pseudomonas_synxantha_BG33R_chromosome_whole_genome_shotgun_sequence	0.001213	0.000787	0.0355844
Brucella_sp._09RB8471_chromosome_2_complete_sequence	0.0012121	-0.000989	0.0323996
Microvirgula_aerodenitrificans_DSM_15089_Q352DRAFT_scaffold00001.1_C_whole_genome_shotgun_sequence	0.00121174	-0.000284	0.0128979
Pseudomonas_migulae_NBRC_103157_whole_genome_shotgun_sequence	0.00121066	0.000918	0.0291387
Acidobacteriaceae_bacterium_TAA166_strain_TAA_166_H979DRAFT_scaffold_0.1_C_whole_genome_shotgun_sequence	0.00120956	0.000578	0.0466125
Devosia_riboflavina_strain_IFO13584_contig1_whole_genome_shotgun_sequence	0.00120897	-0.004567	0.0752905
Methylomonas_methanica_MC09_complete_genome	0.0012076	0.004263	0.0589118
Desulfovibrio_brasiliensis_JCM_12178_whole_genome_shotgun_sequence	0.00120655	0.002389	0.0780076
Vibrio_renipiscarius_strain_DCR_1-4-2_Contig24_whole_genome_shotgun_sequence	0.0012054	0.003315	0.0280829
Pseudomonas_putida_KT2440_chromosome_complete_genome	0.00120529	0.00108	0.0403083
Henriciella_aquimarina_strain_LMG_24711_LMG24711_S218_whole_genome_shotgun_sequence	0.00120432	0.000507	0.0267744
Saccharopolyspora_rectivirgula_DSM_43747_Contig1_whole_genome_shotgun_sequence	0.00120313	0.003603	0.0779919
Vibrio_sinaloensis_DSM_21326_VISI1226_12_whole_genome_shotgun_sequence	0.00120054	0.003925	0.029984
Shewanella_algae_strain_MARS_14_whole_genome_shotgun_sequence	0.00119911	0.003257	0.045986
Azovibrio_restrictus_DSM_23866_G474DRAFT_scaffold00001.1_C_whole_genome_shotgun_sequence	0.00119848	-0.001319	0.0603351
Nocardia_vermiculata_NBRC_100427_whole_genome_shotgun_sequence	0.00119651	-0.000468	0.0256941
Beta_proteobacterium_L13_L13_contig00001_whole_genome_shotgun_sequence	0.00119596	0.003082	0.0853531
Neisseria_sp._74A18_contig_1_whole_genome_shotgun_sequence	0.0011934	0.004862	0.100842
Schlesneria_paludicola_DSM_18645_Scaffold1_whole_genome_shotgun_sequence	0.00119333	0.002248	0.0374021
Komagataeibacter_oboediens_174Bp2_whole_genome_shotgun_sequence	0.00119304	-0.000206	0.0405243
Acinetobacter_bouvetii_DSM_14964_=_CIP_107468_acLrD-supercont1.3_whole_genome_shotgun_sequence	0.00118811	0.002883	0.0297455
Nocardia_sp._BMG51109_D892DRAFT_scf7180000000033_quiver.4_C_whole_genome_shotgun_sequence	0.00118752	-0.000215	0.0307811
Serratia_rubidaea_strain_1122_complete_genome	0.00118648	0.002427	0.0420441
Phaseolibacter_flectens_ATCC_12775_L871DRAFT_scaffold00001.1_C_whole_genome_shotgun_sequence	0.00118609	0.000795	0.047681
Butyricicoccus_pullicaecorum_1.2_acBRa-supercont1.1_whole_genome_shotgun_sequence	0.00118547	0.002433	0.0549756
Devosia_sp._LC5_contig1_whole_genome_shotgun_sequence	0.0011848	-0.002479	0.0465962
Pseudomonas_abietaniphila_strain_KF717_whole_genome_shotgun_sequence	0.0011838	0.001013	0.0279849
Hyphomonas_jannaschiana_VP2_contig1_whole_genome_shotgun_sequence	0.0011837	0.00125	0.0268932
Dickeya_chrysanthemi_NCPPB_516_chromosome_whole_genome_shotgun_sequence	0.00118313	0.001986	0.0409864
Tatlockia_micdadei_genome_assembly_LMI_chromosome_:_I	0.001181	0.002319	0.0716265
Brevundimonas_diminuta_ATCC_11568_BDIM_scaffold00005_whole_genome_shotgun_sequence	0.00118091	-0.000375	0.0185001
Acinetobacter_rudis_strain_DSM_24031_whole_genome_shotgun_sequence	0.0011808	0.00044	0.0900916
Devosia_sp._Root685_contig_1_whole_genome_shotgun_sequence	0.00118053	-0.004695	0.0741479
Spirochaeta_africana_DSM_8902_complete_genome	0.00118011	0.001685	0.0431685
Komagataeibacter_europaeus_LMG_18494_isolate_V3_whole_genome_shotgun_sequence	0.00117958	0.000102	0.0343104
Desulfovibrio_vulgaris_str._Miyazaki_F_complete_genome	0.00117531	0.000553	0.0329774
Pseudomonas_lini_strain_BS3782_genome_assembly_chromosome:_I	0.00117381	0.000758	0.0279331
Komagataeibacter_rhaeticus_AF1_GLUCORHAEAF1_SCAF5_whole_genome_shotgun_sequence	0.00117324	-0.001296	0.0469432
Pseudomonas_syringae_pv._syringae_B728a_chromosome_complete_genome	0.0011732	0.000883	0.0328982
Brucella_abortus_biovar_1_str._9-941_chromosome_I_complete_sequence	0.00117304	-0.001043	0.0334012
Halofilum_ochraceum_strain_XJ16_contig1_whole_genome_shotgun_sequence	0.00117284	0.000647	0.0321049
Nitrobacter_vulgaris_strain_Ab1_NvAb1_1_whole_genome_shotgun_sequence	0.00116914	0.000482	0.0230095
Vibrio_scophthalmi_strain_VS-12_chromosome_1_complete_sequence	0.00116746	0.003641	0.0314454
Brucella_ceti_TE10759-12_chromosome_1_complete_sequence	0.00116587	-0.001087	0.0345261
Burkholderia_paludis_strain_MSh1_contigs1_whole_genome_shotgun_sequence	0.0011655	0.000307	0.0282519
Brucella_canis_ATCC_23365_chromosome_I_complete_sequence	0.00116401	-0.001089	0.0345047
Terriglobus_roseus_DSM_18391_complete_genome	0.00116381	0.001132	0.0398962
Thalassospira_lucentensis_MCCC_1A00383_=_DSM_14000_K355DRAFT_scaffold00001.1_C_whole_genome_shotgun_sequence	0.00116213	-0.001088	0.0452637
Pseudoalteromonas_rubra_strain_SCSIO_6842_chromosome_1_complete_sequence	0.00116157	0.005992	0.0408541
Lactococcus_garvieae_Lg2_DNA_complete_genome	0.001161	0.00279	0.0754853
Lonsdalea_quercina_subsp._quercina_strain_ATCC_29281_Contig6_whole_genome_shotgun_sequence	0.0011609	0.001249	0.0181956
Brevundimonas_abyssalis_TAR-001_whole_genome_shotgun_sequence	0.00116073	-0.000321	0.0272631
Halomonas_jeotgali_Hwa_50.KUC.1_14_whole_genome_shotgun_sequence	0.00116066	0.001098	0.0257262
Pseudomonas_thivervalensis_strain_BS3779_genome_assembly_chromosome:_I	0.00115996	0.000718	0.0370235
Pseudomonas_syringae_pv._phaseolicola_1448A_complete_genome	0.00115957	0.001032	0.0323016
Paraburkholderia_ferrariae_NBRC_106233_whole_genome_shotgun_sequence	0.00115914	-0.000172	0.0115423
Demetria_terragena_DSM_11295_F562DRAFT_scaffold00001.1_C_whole_genome_shotgun_sequence	0.00115832	-0.001287	0.0285079
Bacteroides_eggerthii_DSM_20697_Scfld1_whole_genome_shotgun_sequence	0.00115619	0.017597	0.102328
Plesiomonas_shigelloides_strain_NCTC10360_genome_assembly_chromosome:_1	0.00115614	0.001422	0.0421517
Curvibacter_lanceolatus_ATCC_14669_F624DRAFT_scaffold00001.1_whole_genome_shotgun_sequence	0.00115426	-0.001314	0.0378505
Pseudomonas_balearica_DSM_6083_whole_genome_shotgun_sequence	0.00115285	-0.000244	0.0173744
Pseudomonas_avellanae_BPIC_631_Pav631_scaffold044_whole_genome_shotgun_sequence	0.00115125	0.000811	0.0463201
Duodenibacillus_massiliensis_strain_Marseille-P2968_whole_genome_shotgun_sequence	0.00115104	0.001498	0.0327741
Xanthomonas_bromi_isolate_LMG947_whole_genome_shotgun_sequence	0.00114927	0.00068	0.028852
Brucella_microti_CCM_4915_chromosome_1_complete_sequence	0.00114902	-0.001069	0.0339742
Brucella_melitensis_bv._1_str._16M_chromosome_I_complete_sequence	0.00114648	-0.001119	0.0345451
Paraburkholderia_caryophylli_strain_Ballard_720_whole_genome_shotgun_sequence	0.00114642	-0.000343	0.018364
Brucella_suis_1330_chromosome_I_complete_sequence	0.00114575	-0.001104	0.0344603
Comamonas_badia_DSM_17552_K320DRAFT_scaffold00001.1_C_whole_genome_shotgun_sequence	0.00114462	0.001221	0.0349502
Pseudomonas_viridiflava_TA043_Scaffold_4_whole_genome_shotgun_sequence	0.00114408	0.00062	0.0297174
Methylocaldum_sp._175_whole_genome_shotgun_sequence	0.00114393	0.000128	0.0428616
Pseudomonas_salomonii_strain_ICMP_14252_whole_genome_shotgun_sequence	0.0011433	0.000501	0.0321112
Mycobacterium_liflandii_128FXT_complete_genome	0.00114238	-0.000149	0.0272139
Terasakiella_sp._PR1_whole_genome_shotgun_sequence	0.0011422	0.002552	0.0281685
Methylobacillus_glycogenes_JCM_2850_whole_genome_shotgun_sequence	0.00114164	0.001129	0.020577
Pseudomonas_mediterranea_strain_DSM_16733_genome_assembly_chromosome:_I	0.00114007	0.0009	0.0396077
Sphaerochaeta_coccoides_DSM_17374_complete_genome	0.00113751	0.002704	0.0381236
Dehalobacter_sp._FTH1_A37GDRAFT_scaffold_0.1_C_whole_genome_shotgun_sequence	0.00113616	0.000447	0.0272644
Selenomonas_sputigena_ATCC_35185_complete_genome	0.00113442	0.00827	0.0991122
Bordetella_parapertussis_Bpp5_complete_genome	0.00113374	8.2e-05	0.0234497
Tepidimonas_taiwanensis_strain_VT154-175_scaffold340_whole_genome_shotgun_sequence	0.00113328	0.000927	0.0596743
Phaeobacter_sp._11ANDIMAR09_PM09_001_whole_genome_shotgun_sequence	0.00112938	-0.001209	0.0460204
Streptococcus_massiliensis_DSM_18628_A3I3DRAFT_scaffold_0.1_whole_genome_shotgun_sequence	0.00112901	0.003137	0.0493724
Planctopirus_sp._JC280_Contig14_whole_genome_shotgun_sequence	0.00112866	-0.00016	0.0141439
Salinivibrio_sharmensis_strain_CBH463_scaffold1.1_whole_genome_shotgun_sequence	0.00112636	0.001657	0.024252
Thalassospira_australica_strain_NP3b2_scaffold_0_whole_genome_shotgun_sequence	0.00112562	-0.000587	0.0345138
Candidatus_Thiodiazotropha_endolucinida_strain_COS_CODIS_contig000001_whole_genome_shotgun_sequence	0.00112497	0.004859	0.0580198
Aquimixticola_soesokkakensis_strain_CECT_8620_whole_genome_shotgun_sequence	0.00112448	-0.001628	0.0397058
Sulfitobacter_donghicola_DSW-25_=_KCTC_12864_=_JCM_14565_strain_KCTC_12864_KCTC12864_contig5_whole_genome_shotgun_sequence	0.00112406	0.000694	0.0329969
Brucella_ovis_ATCC_25840_chromosome_I_complete_sequence	0.0011239	-0.001085	0.0340206
Salinispora_arenicola_CNS-205_complete_genome	0.0011232	-0.001152	0.0419051
Xanthomonas_pisi_DSM_18956_Contig_17_whole_genome_shotgun_sequence	0.00112158	0.000564	0.0254003
Pelagibacterium_halotolerans_B2_complete_genome	0.00112071	-0.002057	0.0455175
[Brevibacterium]_flavum_strain_ATCC_15168_complete_genome	0.00111872	-0.000513	0.0522496
Amycolicicoccus_subflavus_DQS3-9A1_complete_genome	0.0011151	-0.000157	0.00670222
Pseudomonas_antarctica_strain_PAMC_27494_complete_genome	0.00111332	0.000798	0.0354766
Sediminimonas_qiaohouensis_DSM_21189_G568DRAFT_scaffold00001.1_C_whole_genome_shotgun_sequence	0.00111284	0.001844	0.0590307
Pseudomonas_mendocina_ymp_complete_genome	0.00111072	-0.000179	0.043134
Halomonas_lutea_DSM_23508_F568DRAFT_scaffold00001.1_whole_genome_shotgun_sequence	0.00110955	-0.001334	0.0265649
Rhodococcus_defluvii_strain_Ca11_contig028_whole_genome_shotgun_sequence	0.00110842	-0.001	0.0298662
Acidovorax_delafieldii_2AN_ctg00913_whole_genome_shotgun_sequence	0.00110672	0.000456	0.0241741
Afipia_broomeae_ATCC_49717_supercont1.1_whole_genome_shotgun_sequence	0.00110505	0.000288	0.0195221
Brucella_pinnipedialis_B2/94_chromosome_1_complete_sequence	0.00110392	-0.00105	0.03326
Nautella_italica_strain_CECT_7645_whole_genome_shotgun_sequence	0.00110286	-0.000288	0.037003
Nitrobacter_sp._Nb-311A_scf_1099473104522_whole_genome_shotgun_sequence	0.00110214	0.00075	0.0251495
Brackiella_oedipodis_DSM_13743_Q335DRAFT_scaffold00001.1_whole_genome_shotgun_sequence	0.00109821	9.2e-05	0.0793704
Lactobacillus_amylotrophicus_DSM_20534_Scaffold1_whole_genome_shotgun_sequence	0.00109592	0.008789	0.0736271
Candidatus_Protochlamydia_sp._R18_strain_S13_whole_genome_shotgun_sequence	0.00109574	0.004073	0.104496
Streptomyces_gancidicus_BKS_13-15_Contig0053_whole_genome_shotgun_sequence	0.00109446	-0.000497	0.0282334
Legionella_israelensis_strain_Bercovier_4_Lisr_ctg149_whole_genome_shotgun_sequence	0.0010944	0.004119	0.0664867
Nocardia_mexicana_NBRC_108244_whole_genome_shotgun_sequence	0.00109214	-0.000291	0.0244504
Mameliella_alba_strain_UMTAT08_contig000001_whole_genome_shotgun_sequence	0.0010914	0.00078	0.028624
Senegalimassilia_anaerobia_JC110_strain_type_strain:_JC110_whole_genome_shotgun_sequence	0.00109038	0.002013	0.0622465
Thioflavicoccus_mobilis_8321_complete_genome	0.00108877	-0.002098	0.0417069
Sphaerochaeta_globosa_str._Buddy_complete_genome	0.00108838	0.001755	0.0443411
Novosphingobium_sp._AAP93_AAP93_Contigs_19_whole_genome_shotgun_sequence	0.00108366	-0.000609	0.0176652
Marinobacter_salarius_strain_R9SW1_complete_genome	0.00107967	0.002253	0.0372412
Pseudomonas_simiae_strain_WCS417_genome	0.00107905	0.000616	0.0352121
Komagataeibacter_intermedius_AF2_GLUCOINTAF2_SCAF2_whole_genome_shotgun_sequence	0.00107548	-0.000476	0.0390746
Pelistega_sp._MC2_whole_genome_shotgun_sequence	0.00107539	0.003103	0.0838989
Enterorhabdus_caecimuris_B7_acPFx-supercont1.1_whole_genome_shotgun_sequence	0.00107382	0.000625	0.0327099
Salinivibrio_proteolyticus_strain_CBH449_scaffold5.1_whole_genome_shotgun_sequence	0.00107364	0.001625	0.0181234
Wenzhouxiangella_marina_strain_KCTC_42284_complete_genome	0.00107305	-0.001903	0.0384556
Geoalkalibacter_ferrihydriticus_DSM_17813_scaffold1_whole_genome_shotgun_sequence	0.00107144	-0.001975	0.0505583
Azoarcus_sp._KH32C_DNA_complete_genome	0.00107105	0.000516	0.0354335
Nautella_sp._ECSMB14104_contig1_whole_genome_shotgun_sequence	0.00106816	-0.000337	0.0387005
Pseudoglutamicibacter_albus_DNF00011_contig04_whole_genome_shotgun_sequence	0.00106748	0.000849	0.0195794
Brucella_sp._F60_genome_assembly_BVF60_chromosome_:_1	0.00106614	-0.001047	0.0336951
Hyphomicrobium_sp._99_G359DRAFT_scaffold00001.1_whole_genome_shotgun_sequence	0.00106609	0.000261	0.0287937
Gordonia_neofelifaecis_NRRL_B-59395_Scaffold1_whole_genome_shotgun_sequence	0.0010648	0.000133	0.0182658
Dechloromonas_denitrificans_strain_ATCC_BAA-841_contig021_whole_genome_shotgun_sequence	0.00106446	-0.000639	0.0584414
Weissella_paramesenteroides_ATCC_33313_SCAFFOLD2_whole_genome_shotgun_sequence	0.00106432	0.001064	0.0849738
Archangium_violaceum_Cb_vi76_contig00249_whole_genome_shotgun_sequence	0.00106342	5.9e-05	0.054135
Saccharomonospora_azurea_NA-128_chromosome_whole_genome_shotgun_sequence	0.00106313	-0.000144	0.0414591
Corynebacterium_crenatum_MT_contig_as_whole_genome_shotgun_sequence	0.00106152	-0.000733	0.0562856
Nitratireductor_indicus_C115_contig1_whole_genome_shotgun_sequence	0.00106051	-0.001839	0.0457326
Ottowia_thiooxydans_DSM_14619_G518DRAFT_scaffold00001.1_C_whole_genome_shotgun_sequence	0.0010591	0.000213	0.0246701
Brucella_neotomae_5K33_supercont1.8_whole_genome_shotgun_sequence	0.00105708	-0.001058	0.0362663
Pseudomonas_luteola_XLDN4-9_contig000099_whole_genome_shotgun_sequence	0.00105696	-0.001333	0.0351999
Serratia_marcescens_subsp._marcescens_Db11_complete_genome	0.00105641	0.002291	0.0380404
Pseudomonas_donghuensis_strain_HYS_Scaffold1_whole_genome_shotgun_sequence	0.00105548	-0.000149	0.04495
Streptomyces_rubrolavendulae_strain_MJM4426_complete_genome	0.00105449	-0.000768	0.036009
Aeromonas_bestiarum_strain_CECT_4227_whole_genome_shotgun_sequence	0.00105294	0.000357	0.0369595
Ralstonia_sp._PBA_contig24_whole_genome_shotgun_sequence	0.00105148	7.9e-05	0.0174459
Vibrio_panuliri_strain_CAIM_703_CAIM703_1_whole_genome_shotgun_sequence	0.00105122	0.003503	0.0271054
Rhodococcus_tukisamuensis_NBRC_100609_whole_genome_shotgun_sequence	0.00105089	-0.000599	0.0241684
Devosia_psychrophila_strain_Cr7-05_contig93_whole_genome_shotgun_sequence	0.00105042	-0.000977	0.0328273
Aeromonas_hydrophila_subsp._hydrophila_ATCC_7966_chromosome_complete_genome	0.00105037	0.00075	0.0408073
Desulfobacterium_autotrophicum_HRM2_complete_genome	0.00104996	0.004001	0.0690506
Collinsella_ihuae_strain_GD8_whole_genome_shotgun_sequence	0.00104785	-0.000461	0.0438158
Sphaerochaeta_pleomorpha_str._Grapes_complete_genome	0.0010472	0.003798	0.0465009
Achromobacter_spanius_strain_CGMCC9173_V6_1_whole_genome_shotgun_sequence	0.00104517	7.4e-05	0.0129975
Vibrio_metschnikovii_CIP_69.14_VIB.Contig146_whole_genome_shotgun_sequence	0.00104512	0.000748	0.0551518
Pseudomonas_azotoformans_strain_S4_complete_genome	0.0010446	0.000581	0.0359179
Brevibacterium_mcbrellneri_ATCC_49030_contig00020_whole_genome_shotgun_sequence	0.00104402	0.000939	0.0252483
Vibrio_proteolyticus_NBRC_13287_whole_genome_shotgun_sequence	0.00104322	0.003546	0.0273099
Ahrensia_sp._R2A130_contig00003_whole_genome_shotgun_sequence	0.00104215	0.000404	0.0308205
Gluconobacter_oxydans_H24_complete_genome	0.00104184	-0.003486	0.0604062
Sphingobium_quisquiliarum_P25_contig070_whole_genome_shotgun_sequence	0.00103916	-0.000566	0.0378359
Actinospica_acidiphila_strain_NRRL_B-24431_contig1.1_whole_genome_shotgun_sequence	0.00103913	2.5e-05	0.0305322
Lactobacillus_hamsteri_DSM_5661_=_JCM_6256_whole_genome_shotgun_sequence	0.0010383	0.002097	0.0973788
Pandoraea_apista_strain_TF80G25_complete_genome	0.00103705	-0.000877	0.0294462
Lactococcus_plantarum_NBRC_100936_whole_genome_shotgun_sequence	0.00103692	0.004217	0.0771274
Pectobacterium_betavasculorum_strain_NCPPB_2795_ID_1_whole_genome_shotgun_sequence	0.00103668	0.001916	0.0296701
Pseudomonas_canadensis_strain_2-92_scaffold1.1_whole_genome_shotgun_sequence	0.0010366	0.000625	0.0352269
Pseudomonas_libanensis_strain_BS2975_genome_assembly_chromosome:_I	0.00103586	0.000594	0.0350239
Aestuariivita_atlantica_strain_22II-S11-z3_contig1_whole_genome_shotgun_sequence	0.001035	0.000684	0.0340387
Rhodococcus_maanshanensis_NBRC_100610_whole_genome_shotgun_sequence	0.00103495	-0.000424	0.0271643
Rhodococcus_yunnanensis_NBRC_103083_whole_genome_shotgun_sequence	0.00103492	-0.000281	0.00936426
Bordetella_sp._FB-8_H143DRAFT_scaffold00001.1_whole_genome_shotgun_sequence	0.00103475	-0.000683	0.028284
Pseudooceanicola_atlanticus_strain_22II-s11g_contig1_whole_genome_shotgun_sequence	0.00103188	0.000851	0.0211702
Candidatus_Berkiella_aquae_strain_HT99_HT99x_contig000001_whole_genome_shotgun_sequence	0.00103172	0.004671	0.0760884
Congregibacter_litoralis_KT71_chromosome_whole_genome_shotgun_sequence	0.00103096	0.000159	0.0331735
Kushneria_aurantia_DSM_21353_H146DRAFT_scaffold00001.1_whole_genome_shotgun_sequence	0.00103005	-0.001217	0.0353134
Holophaga_foetida_DSM_6591_HolfoDRAFT_HFA.1_whole_genome_shotgun_sequence	0.00102928	-0.00091	0.0591977
Hoyosella_altamirensis_strain_NBRC_109631_whole_genome_shotgun_sequence	0.00102446	-0.000171	0.00740626
Paraburkholderia_sacchari_strain_LMG_19450_contig00001_whole_genome_shotgun_sequence	0.00102316	0.000161	0.00942987
Pseudomonas_umsongensis_strain_BS3657_genome_assembly_chromosome:_I	0.00102214	0.00066	0.0301615
Leifsonia_xyli_strain_356_LXYL_134_450881_11304880_0__..._8__whole_genome_shotgun_sequence	0.00102096	-0.000185	0.0236219
Methyloversatilis_thermotolerans_strain_3t_A3Q7DRAFT_scaffold1.1_whole_genome_shotgun_sequence	0.00101923	0.000171	0.0329481
Desulfovibrio_termitidis_HI1_DesteDRAFT_DTF.1_whole_genome_shotgun_sequence	0.0010185	0.001086	0.0367312
Legionella_feeleii_strain_WO-44C_Lfee_ctg085_whole_genome_shotgun_sequence	0.0010164	0.001782	0.0684401
Serratia_nematodiphila_strain_CGMCC_1.6853_whole_genome_shotgun_sequence	0.00101525	0.002182	0.0369496
Acidimicrobium_ferrooxidans_DSM_10331_complete_genome	0.00101232	-0.009221	0.112591
Xenorhabdus_griffiniae_strain_BMMCB_Contig15_whole_genome_shotgun_sequence	0.00101185	0.001362	0.0373927
Labrenzia_sp._CP4_complete_genome	0.00100836	8.4e-05	0.019466
Lysobacter_daejeonensis_GH1-9_contig4_whole_genome_shotgun_sequence	0.00100819	0.000471	0.0255127
Thiorhodovibrio_sp._970_Thi970scaffold_8_whole_genome_shotgun_sequence	0.00100636	-0.000948	0.032823
Pseudomonas_amygdali_pv._lachrymans_strain_NM002_complete_genome	0.00100589	0.001068	0.031959
Coriobacteriaceae_bacterium_BV3Ac1_contig00001_whole_genome_shotgun_sequence	0.00100232	-0.001349	0.0651042
Aeromonas_tecta_strain_CECT_7082_whole_genome_shotgun_sequence	0.00100095	0.000321	0.0345929
Hyphomonas_neptunium_ATCC_15444_complete_genome	0.00100024	-0.000394	0.0158477
Pseudooceanicola_marinus_strain_CECT_7751_whole_genome_shotgun_sequence	0.00100018	-7.5e-05	0.0134083
Verrucomicrobium_sp._3C_A37ADRAFT_scaffold1.1_whole_genome_shotgun_sequence	0.00099954	-0.002894	0.0518657
Rhodovibrio_salinarum_DSM_9154_RHOSADRAFT_scaffold1.1_whole_genome_shotgun_sequence	0.00099841	0.002065	0.0505194
Eubacterium_limosum_KIST612_complete_genome	0.00099805	0.005519	0.081622
Vibrio_pacinii_DSM_19139_BS19DRAFT_scaffold00001.1_C_whole_genome_shotgun_sequence	0.000998	0.002261	0.0313139
Streptococcus_uberis_0140J_complete_genome	0.00099662	0.004643	0.0901249
Moraxella_ovis_strain_199/55_complete_genome	0.00099634	0.006429	0.0563437
Trueperella_pyogenes_strain_TP6375_complete_genome	0.00099384	-0.000996	0.0438508
Parasutterella_excrementihominis_YIT_11859_genomic_scaffold_Scfld16_whole_genome_shotgun_sequence	0.00099022	0.000701	0.0649653
Nocardia_jinanensis_NBRC_108249_SCAFFOLD5_whole_genome_shotgun_sequence	0.00099014	-0.000635	0.0201108
Brevundimonas_nasdae_strain_TPW30_Contig_4_whole_genome_shotgun_sequence	0.00098723	-0.000181	0.0123358
Meiothermus_taiwanensis_DSM_14542_H572DRAFT_scaffold00001.1_C_whole_genome_shotgun_sequence	0.00098565	-0.000278	0.0206161
Burkholderia_sp._383_chromosome_1_complete_sequence	0.00098552	0.000485	0.0255909
Moraxella_porci_DSM_25326_strain_CCUG_54912_54912T_ctg_0000001_whole_genome_shotgun_sequence	0.00098396	0.002414	0.0220182
Pseudomonas_protegens_CHA0_complete_genome	0.00098182	0.000282	0.0548262
Shewanella_haliotis_JCM_14758_whole_genome_shotgun_sequence	0.00098167	0.003365	0.0452515
Chloracidobacterium_thermophilum_B_chromosome_1_complete_sequence	0.00098064	-0.001173	0.0253229
Hyphomonas_johnsonii_MHS-2_contig1_whole_genome_shotgun_sequence	0.00098052	0.000962	0.0242371
Thermophagus_xiamenensis_strain_HS1_Contig8_whole_genome_shotgun_sequence	0.0009795	0.011202	0.0741785
Methyloligella_halotolerans_strain_VKM_B-2706_A7A08_contig000001_whole_genome_shotgun_sequence	0.00097648	0.001318	0.0291171
Nocardia_speluncae_NBRC_108251_whole_genome_shotgun_sequence	0.00097503	-0.000601	0.015722
Thioalkalivibrio_paradoxus_ARh_1_complete_genome	0.00097196	0.000383	0.0468663
Thalassobius_mediterraneus_strain_CECT_5383_whole_genome_shotgun_sequence	0.00097176	0.001392	0.0433421
Erwinia_carotovora_subsp._atroseptica_SCRI1043_complete_genome	0.00096934	0.002216	0.0328361
Segniliparus_rotundus_DSM_44985_complete_genome	0.00096808	0.000919	0.0414089
Tepidimonas_fonticaldi_strain_PL17_contig_6_whole_genome_shotgun_sequence	0.00096797	-5e-06	0.0476424
Methylocaldum_szegediense_O-12_MetszDRAFT_MSL.2_whole_genome_shotgun_sequence	0.00096405	0.00102	0.0221614
Corynebacterium_simulans_strain_PES1_complete_genome	0.00096324	-0.000954	0.0515937
Acidithiobacillus_ferrivorans_SS3_complete_genome	0.00096105	-0.000472	0.0309177
Thioalkalivibrio_nitratireducens_DSM_14787_complete_genome	0.0009576	0.000395	0.0412065
Asticcacaulis_sp._AC466_contig00001_whole_genome_shotgun_sequence	0.00095504	-0.000609	0.0424013
[Pseudomonas]_cissicola_strain_LMG21719_contig_4_whole_genome_shotgun_sequence	0.00095358	0.000604	0.0234828
Pectobacterium_sp._SCC3193_complete_genome	0.00095161	0.002753	0.0366207
Rhodanobacter_sp._115_contig355_whole_genome_shotgun_sequence	0.00095122	-0.000135	0.0202603
Microbulbifer_donghaiensis_strain_CGMCC_1.7063_whole_genome_shotgun_sequence	0.00094983	0.003177	0.0613073
Nocardia_flavorosea_NBRC_108225_whole_genome_shotgun_sequence	0.00094807	-0.000349	0.0140556
Nocardia_altamirensis_NBRC_108246_whole_genome_shotgun_sequence	0.0009456	-0.000615	0.0160904
Pandoraea_pulmonicola_strain_DSM_16583_complete_genome	0.00094469	-7.8e-05	0.0121907
Corynebacterium_amycolatum_SK46_contig00015_whole_genome_shotgun_sequence	0.0009444	-0.002172	0.0404961
Hyphomonas_adhaerens_MHS-3_contig1_whole_genome_shotgun_sequence	0.00094136	0.001454	0.0309418
Legionella_brunensis_strain_ATCC_43878_Lbru_ctg029_whole_genome_shotgun_sequence	0.00094083	0.003327	0.074448
Aeromonas_aquatica_strain_MX16A_complete_genome	0.00094015	0.000809	0.0401645
Herminiimonas_arsenicoxydans_chromosome_complete_sequence	0.00094013	0.003416	0.0498717
Myxococcus_fulvus_HW-1_complete_genome	0.00093881	0.000551	0.0583844
Acetobacter_cibinongensis_4H-1_whole_genome_shotgun_sequence	0.00093662	-0.004032	0.0596283
Enterovibrio_norvegicus_FF-454_FF-454_contig_6_whole_genome_shotgun_sequence	0.00093602	0.002617	0.0153168
Burkholderiales_bacterium_GJ-E10_DNA_complete_genome	0.00093492	1.8e-05	0.0133349
Pseudomonas_capeferrum_strain_WCS358_WCS358-Sc1_whole_genome_shotgun_sequence	0.00093419	0.000646	0.0359752
Moorella_mulderi_DSM_14980_MOMU_contig000001_whole_genome_shotgun_sequence	0.00093392	0.00093	0.0388322
Gamma_proteobacterium_HIMB55_ctg2504557020_whole_genome_shotgun_sequence	0.00093346	0.002391	0.0425107
Alicyclobacillus_tengchongensis_strain_CGMCC1504_Contig1_whole_genome_shotgun_sequence	0.00093244	-0.001106	0.0406107
Pseudomonas_sp._12M76_air_genome_assembly_PRJEB5504_assembly_1_scaffold_PRJEB5504_1_001	0.00093222	0.000208	0.00567189
Saccharomonospora_glauca_K62_chromosome_whole_genome_shotgun_sequence	0.00093188	0.000124	0.0424221
Ktedonobacter_racemifer_DSM_44963_strain_SOSP1-21_Krac_Contig206_whole_genome_shotgun_sequence	0.00093158	0.000308	0.0438487
Atopobium_fossor_DSM_15642_G469DRAFT_scaffold00001.1_whole_genome_shotgun_sequence	0.0009311	-0.004081	0.108449
Archangium_sp._Cb_G35_Contig_95_whole_genome_shotgun_sequence	0.00092775	0.000351	0.0471578
Williamsia_sp._1135_contig606_whole_genome_shotgun_sequence	0.00092665	0.000295	0.0173135
Tardiphaga_robiniae_strain_Vaf-07_contig_1_whole_genome_shotgun_sequence	0.0009258	-0.000566	0.0227736
Roseibium_sp._TrichSKD4_scf_1119120597021_whole_genome_shotgun_sequence	0.00092454	0.001336	0.0211213
Roseobacter_sp._AzwK-3b_1103032000568_whole_genome_shotgun_sequence	0.00092364	-0.00049	0.0441341
Pseudoalteromonas_tunicata_D2_scf_1099591001458_whole_genome_shotgun_sequence	0.00092259	0.003873	0.0667748
Trueperella_bernardiae_strain_LCDC_89-0504_AQZ59_contig000001_whole_genome_shotgun_sequence	0.00092172	0.00012	0.0184152
Pseudomonas_parafulva_strain_CRS01-1_complete_genome	0.00092144	0.00019	0.0359448
Sphaerobacter_thermophilus_DSM_20745_chromosome_1_complete_sequence	0.00092023	-0.000594	0.030769
Exiguobacterium_undae_strain_KCTC_3810_contig_1_whole_genome_shotgun_sequence	0.00091677	0.001893	0.068704
Rhodobacteraceae_bacterium_PD-2_scaffold1_whole_genome_shotgun_sequence	0.00091636	0.000238	0.0202625
Magnetococcus_marinus_MC-1_complete_genome	0.00091474	-0.000659	0.0558394
Halocynthiibacter_arcticus_strain_PAMC_20958_complete_genome	0.00091289	-0.000363	0.0202704
Halomonas_boliviensis_LC1_Scaffold1_whole_genome_shotgun_sequence	0.00091113	-0.000883	0.022541
Nocardia_asiatica_NBRC_100129_whole_genome_shotgun_sequence	0.00090869	-0.001192	0.0295395
Actinomyces_johnsonii_F0542_Scaffold96_whole_genome_shotgun_sequence	0.00090864	-0.00149	0.034568
Chromobacterium_violaceum_ATCC_12472_complete_genome	0.000908	0.003756	0.069999
Acidovorax_radicis_N35_contig00018_whole_genome_shotgun_sequence	0.0009077	0.000212	0.0254221
Mycobacterium_houstonense_strain_type_strain:_ATCC_49403_whole_genome_shotgun_sequence	0.00090605	0.00012	0.0128873
Marinobacter_sp._ES-1_contig21_whole_genome_shotgun_sequence	0.00090604	0.003313	0.0590139
Bifidobacterium_saguini_DSM_23967_Contig03_whole_genome_shotgun_sequence	0.00090417	0.000799	0.0482578
Corynebacterium_auriscanis_strain_CIP_106629_106629_sc3_whole_genome_shotgun_sequence	0.00090352	0.001692	0.0291654
Burkholderia_seminalis_strain_FL-5-4-10-S1-D7_chromosome_1_complete_sequence	0.00090345	0.000325	0.0266679
Comamonas_aquatica_strain_CJG_genome	0.00090343	0.001406	0.058567
Desulfitobacterium_dehalogenans_ATCC_51507_complete_genome	0.00090241	0.002569	0.0338747
Aerococcus_sp._HMSC23C02_Scaffold1125_whole_genome_shotgun_sequence	0.00090032	0.005145	0.1021
Pandoraea_pnomenusa_strain_DSM_16536_complete_genome	0.00090012	-0.000503	0.0209251
Hafnia_sp._HMSC23F03_Scaffold273_whole_genome_shotgun_sequence	0.0008985	0.001197	0.0313618
Brachymonas_chironomi_DSM_19884_C513DRAFT_scaffold00001.1_whole_genome_shotgun_sequence	0.00089747	0.001368	0.0395379
Meiothermus_ruber_DSM_1279_genome	0.0008941	-0.00027	0.0158397
Oenococcus_kitaharae_DSM_17330_chromosome_whole_genome_shotgun_sequence	0.00089211	0.000798	0.0705924
Meiothermus_cerbereus_DSM_11376_Q355DRAFT_scaffold00001.1_C_whole_genome_shotgun_sequence	0.00088966	-9.9e-05	0.0180935
Dyella_thiooxydans_strain_ATSB10_complete_genome	0.0008893	-6.9e-05	0.016953
Terriglobus_saanensis_SP1PR4_complete_genome	0.00088732	-4.2e-05	0.0410117
Devosia_sp._Root436_contig_1_whole_genome_shotgun_sequence	0.0008873	-0.000814	0.0372649
Eubacterium_callanderi_strain_FD_whole_genome_shotgun_sequence	0.0008864	0.006365	0.0849928
Lysobacter_concretionis_Ko07_=_DSM_16239_strain_Ko07_contig1_whole_genome_shotgun_sequence	0.00088276	0.000794	0.0275519
Loktanella_sp._3ANDIMAR09_PM07_001_whole_genome_shotgun_sequence	0.00088271	0.0007	0.0295886
Streptomyces_zinciresistens_K42_contig00001_whole_genome_shotgun_sequence	0.00088248	-0.000499	0.0260374
Brevundimonas_naejangsanensis_strain_B1_complete_genome	0.0008778	-0.000214	0.0105649
Azotobacter_vinelandii_DJ_complete_genome	0.00087608	-0.000335	0.0414786
Acidobacterium_capsulatum_ATCC_51196_complete_genome	0.00087578	-0.000173	0.0141813
Pseudomonas_sp._58_isolate_Sour_cherry_Prunus_cerasus_symptomatic_leaf_genome_assembly_chromosome:_1	0.00087323	0.00095	0.0334452
Kozakia_baliensis_strain_DSM_14400_complete_genome	0.00087241	-0.002651	0.045988
Ectothiorhodospira_haloalkaliphila_ATCC_51935_EcthaDRAFT_EHB.4_whole_genome_shotgun_sequence	0.00087192	0.000122	0.0257581
Actinokineospora_spheciospongiae_strain_EG49_contig1284_2_whole_genome_shotgun_sequence	0.00087177	-0.001081	0.0329208
Pandoraea_sputorum_strain_DSM_21091_complete_genome	0.00086946	-0.000581	0.0241938
Prevotella_sp._FD3004_T325DRAFT_scaffold00001.1_whole_genome_shotgun_sequence	0.00086898	0.007524	0.0619833
Streptomyces_uncialis_strain_DCA2648_scaffold1_whole_genome_shotgun_sequence	0.00086892	-0.000639	0.023546
Alloprevotella_rava_F0323_supercont1.1_whole_genome_shotgun_sequence	0.0008687	0.004399	0.0804197
Acidovorax_temperans_strain_KY4_Contig_8_whole_genome_shotgun_sequence	0.00086618	0.000689	0.0361079
Nitrospira_japonica_isolate_Genome_sequencing_of_Nitrospira_japonica_strain_NJ11_genome_assembly_chromosome:_I	0.00086246	0.001968	0.0336682
Enterovibrio_calviensis_DSM_14347_Q365DRAFT_scaffold00001.1_C_whole_genome_shotgun_sequence	0.00085666	0.002665	0.0151351
Rhodanobacter_spathiphylli_B39_contig004_whole_genome_shotgun_sequence	0.00085666	0.000649	0.0262321
Ruminococcaceae_bacterium_D16_acsPy-supercont2.1_whole_genome_shotgun_sequence	0.00085628	0.001535	0.0393166
Vibrio_metoecus_strain_YB5B06_YB05_B06_contig_13_consensus_whole_genome_shotgun_sequence	0.0008554	0.0014	0.0186536
Pseudomonas_argentinensis_strain_LMG_22563_whole_genome_shotgun_sequence	0.00085379	-0.000232	0.0424569
Pseudomonas_veronii_strain_R02_complete_genome	0.00085345	0.000705	0.0449216
Mycobacterium_mungi_strain_BM22813_contigs-73_whole_genome_shotgun_sequence	0.0008526	-0.000275	0.0372712
Amycolatopsis_jejuensis_strain_NRRL_B-24427_contig12.1_whole_genome_shotgun_sequence	0.00085212	-4.4e-05	0.0405914
Hyphomicrobium_sp._MC1_chromosome_complete_genome	0.00085112	0.000309	0.0156751
Brevundimonas_vesicularis_NBRC_12165_whole_genome_shotgun_sequence	0.00084986	-0.000545	0.0185003
Limnohabitans_planktonicus_II-D5_scaffold00001_whole_genome_shotgun_sequence	0.00084972	0.001071	0.0612429
Mycobacterium_arupense_strain_GUC1_Marup_contig000001_whole_genome_shotgun_sequence	0.00084836	-0.000372	0.0229621
Methylobacter_sp._BBA5.1_EK22DRAFT_scaffold00001.1_C_whole_genome_shotgun_sequence	0.00084597	0.003639	0.0554135
Burkholderia_thailandensis_E264_chromosome_I_complete_sequence	0.00084542	0.000341	0.0355895
Pseudomonas_zeshuii_strain_KACC_15471_whole_genome_shotgun_sequence	0.00084348	-0.001003	0.0294606
Nocardia_pseudovaccinii_NBRC_100343_whole_genome_shotgun_sequence	0.00084285	-0.000454	0.0145812
Kordiimonas_gwangyangensis_DSM_19435_=_JCM_12864_strain_DSM_19435_B150DRAFT_scaffold_0.1_C_whole_genome_shotgun_sequence	0.00084219	0.001493	0.0298178
Curvibacter_gracilis_ATCC_BAA-807_L880DRAFT_scaffold00001.1_whole_genome_shotgun_sequence	0.00084184	-0.001237	0.0344219
Enterobacteriaceae_bacterium_B14_whole_genome_shotgun_sequence	0.00083924	0.00199	0.0395822
Burkholderia_rhizoxinica_HKI_454_complete_genome	0.00083901	0.001794	0.0479329
Brevundimonas_bacteroides_DSM_4726_Q333DRAFT_scaffold00001.1_C_whole_genome_shotgun_sequence	0.00083868	-0.000778	0.0298255
Bacteroides_clarus_YIT_12056_genomic_scaffold_Scfld52_whole_genome_shotgun_sequence	0.00083726	0.015726	0.0980374
Erwinia_teleogrylli_strain_SCU-B244_scaffold1_whole_genome_shotgun_sequence	0.00083703	0.000454	0.0305494
Pseudogulbenkiania_ferrooxidans_2002_ctg1_whole_genome_shotgun_sequence	0.00083541	0.000697	0.044818
Diaphorobacter_sp._J5-51_NODE_147_whole_genome_shotgun_sequence	0.00083531	0.000485	0.0297122
Acetobacter_papayae_JCM_25143_whole_genome_shotgun_sequence	0.00083493	-0.003189	0.0827459
Pseudomonas_orientalis_strain_BS2775_genome_assembly_chromosome:_I	0.00083478	0.000729	0.0355573
Labrenzia_alexandrii_DFL-11_scf_1101159010753_whole_genome_shotgun_sequence	0.00083377	0.00051	0.0164562
Pseudomonas_rhodesiae_strain_BS2777_genome_assembly_chromosome:_I	0.0008334	0.000776	0.0373737
Desulfosporosinus_acidiphilus_SJ4_complete_genome	0.00083214	0.00289	0.0432896
Nocardia_brevicatena_NBRC_12119_whole_genome_shotgun_sequence	0.00083184	-0.00059	0.0175666
Acetobacter_orleanensis_JCM_7639_strain_JCM_7639T_whole_genome_shotgun_sequence	0.00083054	-0.004171	0.075448
Dyella_ginsengisoli_LA-4_contig000015_whole_genome_shotgun_sequence	0.00082998	7.5e-05	0.0176008
Nocardia_carnea_NBRC_14403_whole_genome_shotgun_sequence	0.00082967	-0.00026	0.0114548
Cupriavidus_metallidurans_CH34_complete_genome	0.00082961	0.000641	0.0194255
Sphingobium_amiense_NBRC_102518_whole_genome_shotgun_sequence	0.00082861	0.000243	0.0198847
Shewanella_denitrificans_OS217_complete_genome	0.00082814	0.003675	0.0403052
Archangium_gephyra_strain_DSM_2261_complete_genome	0.00082764	0.000219	0.0438778
Lactobacillus_murinus_ASF361_acLZi-supercont1.1_whole_genome_shotgun_sequence	0.00082555	0.004522	0.06679
Aeromonas_caviae_strain_CECT_838_whole_genome_shotgun_sequence	0.00082203	0.000423	0.040978
Acidovorax_caeni_strain_R-24608_isolate_Acidovorax_caeni_sp._nov._strain_R-24608_whole_genome_shotgun_sequence	0.0008217	0.000999	0.0445244
Pandoraea_thiooxydans_strain_DSM_25325_complete_genome	0.00082142	-0.000625	0.0244172
Salinivibrio_sp._IB872_scaffold1.1_whole_genome_shotgun_sequence	0.00082058	0.002015	0.0326083
Roseomonas_aerilata_DSM_19363_BO39DRAFT_scaffold00001.1_C_whole_genome_shotgun_sequence	0.0008193	-0.004772	0.0800665
Pacificibacter_marinus_strain_CECT_7971_whole_genome_shotgun_sequence	0.00081864	0.000684	0.0480363
Kocuria_kristinae_strain_RSA28_contig_27_whole_genome_shotgun_sequence	0.00081708	0.000618	0.0466132
Smaragdicoccus_niigatensis_DSM_44881_=_NBRC_103563_strain_DSM_44881_F600DRAFT_scaffold00001.1_C_whole_genome_shotgun_sequence	0.00081531	-0.00077	0.0192672
Sphingomonas_hankookensis_strain_CN3_contig_1_whole_genome_shotgun_sequence	0.0008142	0.000198	0.0479752
Litoreibacter_ascidiaceicola_strain_DSM_100566_whole_genome_shotgun_sequence	0.00081368	0.000827	0.0235489
Xanthomonas_vasicola_pv._vasculorum_NCPPB_702_strain_NCPPB702_scf_7293_4125_whole_genome_shotgun_sequence	0.0008136	0.000399	0.0230411
Lactobacillus_versmoldensis_DSM_14857_=_KCTC_3814_strain_DSM_14857_Scaffold1_whole_genome_shotgun_sequence	0.00081328	0.003506	0.0815812
Pandoraea_vervacti_strain_NS15_complete_genome	0.00081249	-0.000579	0.0219416
Porphyromonas_catoniae_ATCC_51270_ctg7180000005743_whole_genome_shotgun_sequence	0.00081081	0.001014	0.0915115
Desulfovibrio_litoralis_DSM_11393_whole_genome_shotgun_sequence	0.00080961	0.008484	0.0872003
Verrucomicrobia_bacterium_LP2A_G346DRAFT_scf7180000000013_quiver.1_C_whole_genome_shotgun_sequence	0.00080896	-0.003469	0.0605113
Burkholderia_metallica_strain_FL-6-5-30-S1-D7_chromosome_1_complete_sequence	0.00080886	0.000556	0.0280184
Flavonifractor_plautii_strain_YL31_complete_genome	0.00080826	0.001258	0.0418443
Pseudomonas_extremorientalis_strain_BS2774_genome_assembly_chromosome:_I	0.0008082	0.00081	0.0407669
Selenomonas_ruminantium_AB3002_P159DRAFT_scf7180000000016_quiver.8_C_whole_genome_shotgun_sequence	0.00080798	0.011452	0.113515
Nocardia_vinacea_NBRC_16497_whole_genome_shotgun_sequence	0.00080656	-0.000412	0.0155419
Sphingobium_sp._Leaf26_contig_1_whole_genome_shotgun_sequence	0.00080651	8.5e-05	0.0223949
Hafnia_paralvei_strain_GTA-HAF03_Cont19_whole_genome_shotgun_sequence	0.00080548	0.001074	0.0280818
Paraburkholderia_oxyphila_NBRC_105797_whole_genome_shotgun_sequence	0.00080438	0.000177	0.00744519
Pseudomonas_trivialis_strain_IHBB745_complete_genome	0.00080333	0.000612	0.0302663
Halomonas_ilicicola_DSM_19980_whole_genome_shotgun_sequence	0.00080235	-0.000209	0.0119382
Pseudophaeobacter_arcticus_DSM_23566_Phaar_neu_scaffold_2516677464.1_whole_genome_shotgun_sequence	0.000799	-0.000685	0.0402398
Candidimonas_bauzanensis_strain_CGMCC_1.10190_whole_genome_shotgun_sequence	0.00079899	0.000324	0.0257686
Arthrobacter_sp._IHBB_11108_complete_genome	0.00079852	-0.000823	0.0293737
Nocardia_araoensis_NBRC_100135_whole_genome_shotgun_sequence	0.00079799	-0.000152	0.0181642
Bordetella_sp._N_genome	0.00079787	-0.00023	0.0102611
Pseudomonas_mandelii_JR-1_complete_genome	0.00079616	0.000773	0.0271706
Desulfurispirillum_indicum_S5_complete_genome	0.000796	-2.5e-05	0.0628408
Lactobacillus_cacaonum_DSM_21116_NODE_37_whole_genome_shotgun_sequence	0.00079599	0.006539	0.109209
Nitrobacter_winogradskyi_Nb-255_complete_genome	0.00079538	0.000582	0.0230885
Vibrio_lentus_strain_5F79_5F79_contig_101_whole_genome_shotgun_sequence	0.00079532	0.005371	0.0486287
Rhodococcus_kunmingensis_strain_DSM_45001_contig001_whole_genome_shotgun_sequence	0.00079467	-0.001779	0.0504633
Thermus_caliditerrae_strain_YIM_77777_EI72DRAFT_scf7180000000016_quiver.3_C_whole_genome_shotgun_sequence	0.00079427	-0.001667	0.0707139
Alicyclobacillus_hesperidum_URH17-3-68_URH17368ctg11_whole_genome_shotgun_sequence	0.00079312	-0.000342	0.0398515
Paraburkholderia_acidipaludis_NBRC_101816_whole_genome_shotgun_sequence	0.0007928	0.000242	0.00857172
Collimonas_arenae_strain_Cal35_complete_genome	0.00079188	0.001652	0.0400762
Burkholderia_pseudomallei_K96243_chromosome_1_complete_sequence	0.00079075	0.00014	0.0361305
Streptomyces_avicenniae_strain_NRRL_B-24776_contig1.1_whole_genome_shotgun_sequence	0.00078871	-0.000909	0.0324454
Enterococcus_asini_ATCC_700915_acOtD-supercont2.1_whole_genome_shotgun_sequence	0.0007875	0.007429	0.0638473
Desulfovirgula_thermocuniculi_DSM_16036_G454DRAFT_scaffold00001.1_C_whole_genome_shotgun_sequence	0.00078692	0.004755	0.0708961
Burkholderia_humptydooensis_strain_MSMB122_chromosome_1_whole_genome_shotgun_sequence	0.00078619	0.000153	0.0321693
Mycobacterium_conceptionense_strain_MLE_Mconc_contig000001_whole_genome_shotgun_sequence	0.00078509	8.8e-05	0.0115007
Pseudomonas_marginalis_ICMP_9505_scaffold1_whole_genome_shotgun_sequence	0.00078343	0.001084	0.0415285
Leuconostoc_pseudomesenteroides_PS12_contig_071_whole_genome_shotgun_sequence	0.0007819	-0.000748	0.0805664
Candidatus_Marispirochaeta_associata_strain_JC231_contig423_whole_genome_shotgun_sequence	0.00077997	0.001116	0.0386087
Sphingobium_sp._C100_contig1_whole_genome_shotgun_sequence	0.0007774	-0.000294	0.0252525
Mycobacterium_fortuitum_strain_CT6_complete_genome	0.00077727	-9.1e-05	0.0121559
Aerococcus_urinae_strain_CCUG36881_complete_genome	0.0007736	0.005033	0.0957114
Slackia_sp._CM382_contig00012_whole_genome_shotgun_sequence	0.00077217	-0.000277	0.0194654
Pectobacterium_wasabiae_CFBP_3304_complete_genome	0.00077126	0.002897	0.0381315
Paraburkholderia_tropica_strain_P-31_P31_contig_44_whole_genome_shotgun_sequence	0.00077014	-7e-06	0.00834896
Carboxydothermus_ferrireducens_DSM_11255_CarfeDRAFT_scaffold_0.1_C_whole_genome_shotgun_sequence	0.00076997	0.007467	0.0686536
Polycyclovorans_algicola_TG408_U741DRAFT_scf7180000000002_quiver.1_C_whole_genome_shotgun_sequence	0.00076948	-0.000412	0.0185331
Cystobacter_ferrugineus_strain_Cbfe23_Contig_22_whole_genome_shotgun_sequence	0.00076939	-0.000139	0.0355841
Desulfacinum_infernum_DSM_9756_whole_genome_shotgun_sequence	0.00076883	0.001989	0.0383429
Asticcacaulis_excentricus_CB_48_chromosome_1_complete_sequence	0.00076882	-0.000376	0.0182882
Xanthomonas_cannabis_pv._phaseoli_strain_Nyagatare_scf_52938_32_whole_genome_shotgun_sequence	0.00076882	0.00028	0.0216479
Cystobacter_fuscus_DSM_2262_contig1_whole_genome_shotgun_sequence	0.0007684	-0.000203	0.0311994
Corynebacterium_aurimucosum_ATCC_700975_complete_genome	0.00076762	-0.000891	0.0560753
Leptonema_illini_DSM_21528_Lepilscaffold_1_whole_genome_shotgun_sequence	0.00076716	-0.000406	0.0297963
Hydrocarboniphaga_daqingensis_strain_CGMCC_1.7049_whole_genome_shotgun_sequence	0.00076384	1.9e-05	0.0265335
Moorella_glycerini_strain_NMP_whole_genome_shotgun_sequence	0.00076275	0.001099	0.0293373
Lamprocystis_purpurea_DSM_4197_A39ODRAFT_scaffold_0.1_whole_genome_shotgun_sequence	0.00076196	-0.001379	0.0415135
Mycobacterium_porcinum_strain_HMC1_PROKKA_contig000001_whole_genome_shotgun_sequence	0.00076186	8.2e-05	0.0113892
Gordonia_hirsuta_DSM_44140_=_NBRC_16056_whole_genome_shotgun_sequence	0.00076114	-0.00011	0.0179518
Thermus_amyloliquefaciens_strain_YIM_77409_BS74DRAFT_scf7180000000012_quiver_dupTrim_10634.3_C_whole_genome_shotgun_sequence	0.00076098	-0.00106	0.0846743
Moraxella_pluranimalium_strain_CCUG_54913_54913T_ctg_0000006_whole_genome_shotgun_sequence	0.00076055	0.003116	0.0301913
Ralstonia_insidiosa_strain_FC1138_chromosome_1_complete_sequence	0.00076003	0.000165	0.0118183
Sphingobium_yanoikuyae_ATCC_51230_supercont1.1_whole_genome_shotgun_sequence	0.0007599	-0.000387	0.00981683
Pandoraea_faecigallinarum_strain_DSM_23572_complete_genome	0.00075938	-1.1e-05	0.0172327
Novosphingobium_pentaromativorans_US6-1_complete_genome	0.00075713	0	0.0192893
Nioella_nitratireducens_strain_SSW136_contig1_whole_genome_shotgun_sequence	0.00075568	-0.000426	0.0379452
Vibrio_brasiliensis_LMG_20546_VIBR0546_49_whole_genome_shotgun_sequence	0.00075371	0.00167	0.0266665
[Pseudomonas_syringae]_pv._tomato_str._DC3000_chromosome_complete_genome	0.00075333	0.000961	0.0325956
Nocardia_vulneris_strain_W9851_isolate_Nocardia_vulneri_contig00001_whole_genome_shotgun_sequence	0.00075304	-0.00078	0.0206668
Roseivivax_halodurans_JCM_10272_contig1_whole_genome_shotgun_sequence	0.00075304	0.000266	0.0138462
Nocardia_jejuensis_NBRC_103114_whole_genome_shotgun_sequence	0.00075267	-0.000868	0.0194605
Xanthomonas_perforans_91-118_complete_genome	0.00075169	0.000426	0.0214892
Vibrio_rumoiensis_1S-45_1S-45_contig_5_whole_genome_shotgun_sequence	0.00075148	0.003484	0.0552006
Novosphingobium_mathurense_strain_SM117_whole_genome_shotgun_sequence	0.00074889	-0.000119	0.0283944
Coxiella_burnetii_Dugway_5J108-111_complete_genome	0.0007485	0.001631	0.0562188
Alicyclobacillus_sp._USBA-503_whole_genome_shotgun_sequence	0.00074846	-0.001095	0.0702524
Rhizobium_sp._Root1334_contig_1_whole_genome_shotgun_sequence	0.00074839	-0.001198	0.0358776
Burkholderia_cepacia_ATCC_25416_chromosome_1_complete_sequence	0.00074772	0.000548	0.0262351
Streptomyces_pharetrae_CZA14_contig00001_whole_genome_shotgun_sequence	0.00074693	0.000162	0.0523703
Celeribacter_marinus_strain_IMCC_12053_complete_genome	0.00074663	0.000265	0.0384465
Hoeflea_phototrophica_DFL-43_chromosome_whole_genome_shotgun_sequence	0.00074641	-6.3e-05	0.0299176
Mycobacterium_farcinogenes_strain_DSM_43637_whole_genome_shotgun_sequence	0.0007457	-7.6e-05	0.00908468
[Pseudomonas]_geniculata_N1_contig25_whole_genome_shotgun_sequence	0.00074514	0.00039	0.0197912
Mycobacterium_peregrinum_strain_CSUR_P2098_whole_genome_shotgun_sequence	0.00074497	-5e-06	0.00974104
Vibrio_variabilis_strain_T01_Contig3_whole_genome_shotgun_sequence	0.00074463	0.004154	0.0323142
Legionella_massiliensis_strain_LegA_whole_genome_shotgun_sequence	0.00074308	0.002164	0.0668203
Loktanella_atrilutea_strain_DSM_29326_whole_genome_shotgun_sequence	0.00074118	0.000397	0.0136274
Olegusella_massiliensis_strain_KHD7_whole_genome_shotgun_sequence	0.00074102	-0.001928	0.0660441
Mycobacterium_pseudoshottsii_L15_strain_JCM_15466_whole_genome_shotgun_sequence	0.00074072	-0.000248	0.0466965
Azoarcus_olearius_strain_DQS4_complete_genome	0.00074005	-0.000326	0.0249338
Aquamicrobium_defluvii_strain_W13Z1_V9__scaffold_01_whole_genome_shotgun_sequence	0.0007386	-0.000277	0.0128733
Achromobacter_arsenitoxydans_SY8_Contig00056_whole_genome_shotgun_sequence	0.00073807	0.000462	0.0279933
Exiguobacterium_indicum_strain_RSA11_contig_12_whole_genome_shotgun_sequence	0.00073607	0.002513	0.0802897
Legionella_fallonii_LLAP-10_genome_assembly_LFA_chromosome_:_I	0.00073553	0.006075	0.0737967
Halomonas_xinjiangensis_strain_TRM_0175_Scaffold1_whole_genome_shotgun_sequence	0.00073414	-0.000881	0.0228256
Labrenzia_aggregata_IAM_12614_1101096003783_whole_genome_shotgun_sequence	0.00073372	8.7e-05	0.018932
Vibrio_furnissii_NCTC_11218_chromosome_1_complete_sequence	0.00073301	0.003508	0.0463573
Mycobacterium_llatzerense_strain_CLUC14_Mllat_contig000001_whole_genome_shotgun_sequence	0.00073218	-2.1e-05	0.0149077
Gordonia_aichiensis_NBRC_108223_whole_genome_shotgun_sequence	0.00073214	-0.000126	0.0209701
Xanthomonas_axonopodis_pv._dieffenbachiae_LMG_695_genome	0.00073205	0.000408	0.021774
Halomonas_titanicae_BH1_contig00001_whole_genome_shotgun_sequence	0.00073081	-0.001034	0.0276076
Olsenella_profusa_F0195_contig00001_whole_genome_shotgun_sequence	0.0007308	-0.000502	0.0209322
Serratia_ureilytica_strain_Lr5/4_LG59.unitig_0_quiver_whole_genome_shotgun_sequence	0.00072747	0.002491	0.042077
Pseudomonas_alcaligenes_strain_NEB_585_complete_genome	0.00072547	-0.000383	0.0546799
Coriobacterium_glomerans_PW2_complete_genome	0.00072191	0.000266	0.0287815
Novosphingobium_sp._Rr_2-17_contig86_whole_genome_shotgun_sequence	0.0007217	-0.00023	0.0140333
Cucumibacter_marinus_DSM_18995_G489DRAFT_scaffold00001.1_C_whole_genome_shotgun_sequence	0.00072128	-0.001299	0.0297169
Enterovibrio_calviensis_1F-211_1F-211_contig_220_whole_genome_shotgun_sequence	0.00072045	0.003305	0.0236597
Nocardia_brasiliensis_ATCC_700358_complete_genome	0.00071984	-0.00053	0.0154205
Perlucidibaca_piscinae_DSM_21586_F595DRAFT_scaffold00001.1_C_whole_genome_shotgun_sequence	0.00071914	-0.002812	0.0525628
Pseudaminobacter_manganicus_strain_JH-7_JH-7_scaffold1_whole_genome_shotgun_sequence	0.0007182	-0.000708	0.0215202
Henriciella_marina_DSM_19595_F550DRAFT_scaffold00001.1_C_whole_genome_shotgun_sequence	0.00071812	0.000259	0.016978
Actinobacteria_bacterium_IMCC26256_complete_genome	0.00071764	0.000284	0.0308492
Burkholderia_oklahomensis_strain_EO147_chromosome_1_complete_sequence	0.00071258	0.000427	0.0294466
Sciscionella_marina_DSM_45152_A37UDRAFT_scaffold_0.1_whole_genome_shotgun_sequence	0.00071046	0.000532	0.027512
Oleispira_antarctica_strain_RB-8_complete_genome_sequence	0.00070974	0.006115	0.0520772
Erythrobacter_sp._SG61-1L_scaffold_1_whole_genome_shotgun_sequence	0.00070863	0.000649	0.0252087
Xanthomonas_alfalfae_subsp._alfalfae_CFBP_3836_chromosome_whole_genome_shotgun_sequence	0.00070854	0.000426	0.0208187
Photobacterium_sp._JCM_19050_whole_genome_shotgun_sequence	0.00070744	0.002019	0.0198374
Burkholderia_cenocepacia_J2315_chromosome_1_complete_genome	0.00070614	0.000511	0.0282371
Burkholderiaceae_bacterium_26_contig10_whole_genome_shotgun_sequence	0.00070513	0.000262	0.0121606
Agrobacterium_arsenijevicii_strain_KFB_330_contig_3_whole_genome_shotgun_sequence	0.00070455	-0.001271	0.0391634
Acetobacter_pomorum_DM001_Contig00034_whole_genome_shotgun_sequence	0.00070115	-0.003092	0.0606776
Coprobacter_fastidiosus_NSB1_scaffoldcontig11_whole_genome_shotgun_sequence	0.00070104	0.024574	0.123935
Acidithiobacillus_ferrooxidans_ATCC_23270_complete_genome	0.0007009	-0.001019	0.0301055
Lactobacillus_antri_DSM_16041_SCAFFOLD2_whole_genome_shotgun_sequence	0.00069975	0.00592	0.100638
Pseudoxanthomonas_mexicana_strain_CCH9-G4_CCH9-G4_contig83_whole_genome_shotgun_sequence	0.00069949	0.000531	0.0209761
Serratia_grimesii_strain_A2_contig_1_whole_genome_shotgun_sequence	0.0006994	0.000691	0.0220159
Corynebacterium_pilosum_DSM_20521_B097DRAFT_scaffold_0.1_whole_genome_shotgun_sequence	0.0006991	0.000567	0.0267145
Trueperella_sp._HMSC08B05_Scaffold117_whole_genome_shotgun_sequence	0.00069806	0.00048	0.0213878
Marine_gamma_proteobacterium_HTCC2143_1100111000176_whole_genome_shotgun_sequence	0.00069613	0.004786	0.0399651
Pseudogulbenkiania_subflava_DSM_22618_whole_genome_shotgun_sequence	0.00069603	0.000734	0.0366428
Arcanobacterium_haemolyticum_DSM_20595_complete_genome	0.00069277	-0.001301	0.0230712
Turicella_sp._HMSC068H04_Scaffold255_whole_genome_shotgun_sequence	0.0006923	-0.002037	0.0519032
Litoreibacter_arenae_DSM_19593_Contig202_whole_genome_shotgun_sequence	0.00069229	0.00134	0.0283833
Pandoraea_oxalativorans_strain_DSM_23570_complete_genome	0.00069219	-4.2e-05	0.0212005
Gordonia_shandongensis_DSM_45094_G528DRAFT_scaffold00001.1_C_whole_genome_shotgun_sequence	0.00069129	-5.9e-05	0.026405
Lactobacillus_ghanensis_DSM_18630_NODE_35_whole_genome_shotgun_sequence	0.00069042	0.003553	0.0773946
Novosphingobium_sp._MBES04_whole_genome_shotgun_sequence	0.00069034	-0.000542	0.0401366
Demequina_oxidasica_strain_NBRC_106264_whole_genome_shotgun_sequence	0.00068774	-0.000491	0.0134131
Paraburkholderia_heleia_NBRC_101817_whole_genome_shotgun_sequence	0.00068719	-4.7e-05	0.00394373
Fusicatenibacter_saccharivorans_strain_2789STDY5834923_whole_genome_shotgun_sequence	0.00068714	0.006788	0.125898
Nitritalea_halalkaliphila_LW7_Contig02_whole_genome_shotgun_sequence	0.00068627	0.005755	0.0433327
Gluconobacter_japonicus_strain_A813_R-49117_37_whole_genome_shotgun_sequence	0.00068618	-0.004721	0.071974
Shewanella_pealeana_ATCC_700345_complete_genome	0.00068568	0.0047	0.0301805
Neisseria_zoodegmatis_strain_DSM_21643_NODE_1_length_272040_cov_34.4404_ID_1_whole_genome_shotgun_sequence	0.00068402	0.006109	0.122172
Thioalkalivibrio_denitrificans_strain_ALJD_Ga0073317_1021_whole_genome_shotgun_sequence	0.00068362	0.000538	0.023491
Thiobacillus_thioparus_DSM_505_B058DRAFT_scaffold_0.1_whole_genome_shotgun_sequence	0.00068272	0.001155	0.0461908
Rhizobium_nepotum_39/7_contig_7_whole_genome_shotgun_sequence	0.00068216	-0.001145	0.0385381
[Clostridium]_aminophilum_DSM_10710_BR86DRAFT_scaffold00001.1_C_whole_genome_shotgun_sequence	0.00068189	0.008529	0.116161
Corynebacterium_resistens_DSM_45100_complete_genome	0.00068128	0.001704	0.0306045
Vibrio_albensis_ATCC_14547_T430DRAFT_scaffold00001.1_whole_genome_shotgun_sequence	0.00068078	0.000917	0.0173689
Vibrio_ezurae_NBRC_102218_whole_genome_shotgun_sequence	0.00068076	0.004233	0.0361584
Bifidobacterium_asteroides_PRL2011_complete_genome	0.00068048	3.1e-05	0.0845771
Comamonas_sp._B-9_scaffold105_whole_genome_shotgun_sequence	0.00068004	0.000134	0.00969603
Pararhizobium_polonicum_strain_F5.1_contig_0_whole_genome_shotgun_sequence	0.00067831	-0.00123	0.0369432
Asticcacaulis_benevestitus_DSM_16100_=_ATCC_BAA-896_strain_DSM_16100_B060DRAFT_scaffold_0.1_C_whole_genome_shotgun_sequence	0.00067695	-0.000798	0.0498951
Microbacterium_resistens_NBRC_103078_whole_genome_shotgun_sequence	0.00067518	0.000542	0.0325827
Gulbenkiania_indica_strain_DSM_17901_DSM_17901_01_whole_genome_shotgun_sequence	0.00067503	1.2e-05	0.017176
Gordonia_sihwensis_NBRC_108236_whole_genome_shotgun_sequence	0.00067216	0.000165	0.0118194
Parvibaculum_lavamentivorans_DS-1_complete_genome	0.00067077	0.000338	0.0156735
Novosphingobium_fuchskuhlense_strain_FNE08-7_PRJNA299317_s001_whole_genome_shotgun_sequence	0.00067011	-0.000369	0.0125204
Pectobacterium_wasabiae_WPP163_complete_genome	0.00066981	0.002447	0.0348849
Burkholderia_pyrrocinia_strain_DSM_10685_chromosome_1_complete_sequence	0.00066892	0.000606	0.0284194
Eggerthella_lenta_DSM_2243_complete_genome	0.00066871	0.002694	0.0596161
Acetobacter_persici_strain_TMW2.1084_complete_genome	0.00066723	-0.002398	0.0561746
Corynebacterium_caspium_DSM_44850_A3E5DRAFT_scaffold_0.1_whole_genome_shotgun_sequence	0.00066674	-0.000853	0.0548716
Mycobacterium_ulcerans_strain_S4018_Cont697_whole_genome_shotgun_sequence	0.00066548	0.000131	0.0420088
Xanthomonas_hortorum_pv._carotae_str._M081_chromosome_whole_genome_shotgun_sequence	0.00066462	0.000338	0.0223723
Mycobacterium_senegalense_strain_CK2_M4421_contig000001_whole_genome_shotgun_sequence	0.00066264	0.000161	0.0116232
[Pseudomonas]_mesoacidophila_strain_ATCC_31433_chromosome_1_complete_sequence	0.00066174	0.000589	0.0294538
Nocardia_gamkensis_NBRC_108242_whole_genome_shotgun_sequence	0.00066104	-0.000242	0.019514
Streptomyces_kanasensis_strain_ZX01_contig00001_whole_genome_shotgun_sequence	0.00066092	-0.001395	0.0350579
Magnetospirillum_gryphiswaldense_MSR-1_v2_complete_genome	0.00066042	-0.001483	0.0354183
Xanthomonas_arboricola_pv._juglandis_strain_Xaj_417_genome	0.00065852	0.000571	0.0231131
Roseisalinus_antarcticus_strain_CECT_7023_whole_genome_shotgun_sequence	0.00065416	-0.00039	0.0295854
Rhodothermaceae_bacterium_RA_complete_genome	0.00065334	-0.000353	0.0420277
Sphingopyxis_ummariensis_strain_UI2_whole_genome_shotgun_sequence	0.00065325	-8.7e-05	0.0115989
Novosphingobium_subterraneum_strain_DSM_12447_NJ75_contig000001_whole_genome_shotgun_sequence	0.00065228	2.9e-05	0.00646211
Saccharomonospora_cyanea_NA-134_chromosome_whole_genome_shotgun_sequence	0.00065214	-8e-06	0.0416863
Sphingomonas_wittichii_strain_YR128_EX04DRAFT_scaffold00001.1_C_whole_genome_shotgun_sequence	0.00065145	-0.000618	0.0400452
Xanthomonas_citri_subsp._citri_Aw12879_complete_genome	0.00064981	0.00054	0.0237385
Mycobacterium_canettii_CIPT_140010059_complete_genome	0.00064832	6.8e-05	0.0409782
Corynebacterium_renale_strain_CIP_52.96_contig_3_whole_genome_shotgun_sequence	0.00064697	6.9e-05	0.0412559
Pragia_fontium_strain_24613_complete_genome	0.00064569	0.001417	0.0553182
Serratia_proteamaculans_568_complete_genome	0.00064523	0.001241	0.0228429
Mycobacterium_sp._155_B133DRAFT_scaffold1.1_whole_genome_shotgun_sequence	0.00064393	-0.00016	0.0151431
Corynebacterium_freneyi_DNF00450_contig42_whole_genome_shotgun_sequence	0.00064324	-1.5e-05	0.0127913
Lactobacillus_buchneri_CD034_complete_genome	0.00064294	0.003916	0.0700842
Alpha_proteobacterium_BAL199_1103548001534_whole_genome_shotgun_sequence	0.00064268	-0.000338	0.0436525
Frankia_coriariae_strain_BMG5.1_scaffold2.3_whole_genome_shotgun_sequence	0.00063855	-0.001308	0.0305133
Pseudomonas_extremaustralis_strain_DSM_17835_genome_assembly_chromosome:_I	0.00063746	0.000913	0.0519501
Oceanicaulis_alexandrii_DSM_11625_G405DRAFT_scaffold00001.1_C_whole_genome_shotgun_sequence	0.00063728	-0.00068	0.0416396
Mycobacterium_haemophilum_DSM_44634_strain_ATCC_29548_complete_genome	0.00063704	-0.000127	0.0366518
Xanthomonas_campestris_pv._campestris_str._ATCC_33913_chromosome_complete_genome	0.0006357	0.000436	0.0222536
Xanthomonas_vesicatoria_ATCC_35937_strain_LMG911_complete_genome	0.00063569	0.000524	0.0220136
Komagataeibacter_nataicola_strain_RZS01_complete_genome	0.00063564	-0.000931	0.0307909
Agrobacterium_sp._H13-3_circular_chromosome_complete_sequence	0.00063516	-0.000886	0.036675
Rhodopseudomonas_palustris_CGA009_complete_genome	0.00063494	-5.3e-05	0.0164119
Carboxydothermus_islandicus_strain_SET_whole_genome_shotgun_sequence	0.0006343	0.009452	0.0721018
Kytococcus_sp._CUA-901_NODE_1_length_301417_cov_218.795_ID_33_whole_genome_shotgun_sequence	0.00063422	-2.2e-05	0.0285322
Gluconacetobacter_sp._SXCC-1_Contig2926_whole_genome_shotgun_sequence	0.00063408	-0.001133	0.0358223
Sphaerotilus_natans_subsp._natans_DSM_6575_X805_27_whole_genome_shotgun_sequence	0.00063228	-0.000625	0.0421436
Methylobacillus_sp._MM2_Methylobacillus1348_1_whole_genome_shotgun_sequence	0.00063123	0.002649	0.0571605
Streptomyces_silaceus_strain_NRRL_B-24166_B24166_contig_34_whole_genome_shotgun_sequence	0.00063036	-6e-06	0.0260977
Sphingomonas_echinoides_ATCC_14820_scaffold00001_whole_genome_shotgun_sequence	0.00062972	-0.000872	0.0371507
Achromobacter_denitrificans_NBRC_15125_whole_genome_shotgun_sequence	0.0006297	0.000267	0.0207535
Xanthomonas_axonopodis_pv._citri_str._306_complete_genome	0.00062819	0.000463	0.0236057
Intestinimonas_sp._GD2_genome_assembly_Intestinimonas_massiliensis_scaffold_scaffold00007_whole_genome_shotgun_sequence	0.00062816	0.001692	0.0453113
Hyalangium_minutum_strain_DSM_14724_contig_3_whole_genome_shotgun_sequence	0.00062744	0.000672	0.0407841
Pediococcus_acidilactici_strain_ZPA017_complete_genome	0.00062698	0.006944	0.0665137
Pseudomonas_agarici_strain_NCPPB_2472_genome	0.00062577	0.000191	0.0262707
Nocardia_fusca_NBRC_14340_whole_genome_shotgun_sequence	0.00062472	-0.000431	0.0136864
Nocardia_mikamii_NBRC_108933_whole_genome_shotgun_sequence	0.00062344	-0.000759	0.0244261
Pseudomonas_cedrina_subsp._cedrina_strain_DSM_17516_1_652074_62.3392_whole_genome_shotgun_sequence	0.00062274	0.000556	0.0342736
Pseudorhodoplanes_sinuspersici_strain_RIPI110_complete_genome	0.00062216	-0.000433	0.0220967
Nocardia_cerradoensis_NBRC_101014_whole_genome_shotgun_sequence	0.00062177	-0.000451	0.0171512
Paraburkholderia_bannensis_NBRC_103871_whole_genome_shotgun_sequence	0.00062118	0.000233	0.00918762
Mycobacterium_setense_strain_DSM_45070_NODE_1_whole_genome_shotgun_sequence	0.00062106	-0.000107	0.0128662
Vibrio_litoralis_DSM_17657_K358DRAFT_scaffold00001.1_whole_genome_shotgun_sequence	0.00062082	0.00372	0.0476517
Aeromonas_dhakensis_strain_CECT_7289_whole_genome_shotgun_sequence	0.00062055	0.000551	0.0417452
Bifidobacterium_psychraerophilum_strain_LMG_21775_Contig10_whole_genome_shotgun_sequence	0.0006201	0.002616	0.0523026
Rhodococcus_equi_103S_chromosome	0.00061692	-0.000634	0.0212785
Bordetella_flabilis_strain_AU10664_complete_genome	0.00061681	9.3e-05	0.0163015
Amycolatopsis_taiwanensis_DSM_45107_A3CUDRAFT_scaffold_0.1_whole_genome_shotgun_sequence	0.0006166	6.7e-05	0.0264114
Pseudaminobacter_salicylatoxidans_KCT001_whole_genome_shotgun_sequence	0.000616	-0.000293	0.0139255
Burkholderia_ambifaria_MC40-6_chromosome_1_complete_sequence	0.0006153	0.000559	0.0284395
Plesiomonas_sp._ZOR0011_L975_13_whole_genome_shotgun_sequence	0.00061526	0.000862	0.0386345
Burkholderia_ubonensis_MSMB22_chromosome_I_complete_sequence	0.00061506	0.000714	0.0310661
Burkholderia_territorii_strain_RF8-non-BP5_chromosome_1_complete_sequence	0.00061503	0.000491	0.0280769
Shimwellia_blattae_DSM_4481_=_NBRC_105725_complete_genome	0.00061384	0.000317	0.0191481
Tropicibacter_naphthalenivorans_strain_CECT_7648_whole_genome_shotgun_sequence	0.00061331	0.000409	0.0268101
Hyphomicrobium_denitrificans_ATCC_51888_complete_genome	0.00061328	0.001141	0.032618
Rhodococcus_fascians_D188_complete_genome	0.00061297	-0.000509	0.0132013
Burkholderia_stabilis_strain_ATCC_BAA-67_chromosome_1_complete_sequence	0.00061236	0.000635	0.0281103
Serratia_ficaria_NBRC_102596_whole_genome_shotgun_sequence	0.0006119	0.001626	0.0321589
Rhodanobacter_fulvus_Jip2_contig028_whole_genome_shotgun_sequence	0.00061179	0.000586	0.0248487
Thioalkalivibrio_sulfidophilus_HL-EbGr7_complete_genome	0.00061176	0.00041	0.0331484
Gluconacetobacter_xylinus_E25_complete_genome	0.00061151	-0.000313	0.0286679
Saccharomonospora_xinjiangensis_XJ-54_Sacxiscaffold_2_whole_genome_shotgun_sequence	0.0006114	0.000118	0.0433893
Xanthomonas_cassavae_CFBP_4642_chromosome_whole_genome_shotgun_sequence	0.00061008	0.000577	0.024469
Yangia_sp._CCB-MM3_chromosome_1_complete_sequence	0.000609	-0.000469	0.0268282
Chania_multitudinisentens_RB-25_complete_genome	0.00060811	0.001803	0.0326741
Rubeoparvulum_massiliense_strain_mt6_whole_genome_shotgun_sequence	0.00060792	0.000789	0.0417855
Acaryochloris_sp._CCMEE_5410_contig00452_whole_genome_shotgun_sequence	0.00060695	0.000655	0.0683717
Pseudooceanicola_batsensis_HTCC2597_scf_1099451005761_whole_genome_shotgun_sequence	0.00060445	0.000786	0.025767
Exiguobacterium_antarcticum_B7_complete_genome	0.00060414	0.002263	0.0698836
Corynebacterium_sputi_DSM_45148_YWUDRAFT_scaffold_0.1_C_whole_genome_shotgun_sequence	0.00060308	-0.000977	0.0284031
Bordetella_ansorpii_strain_NCTC13364_whole_genome_shotgun_sequence	0.00060136	0.000143	0.0190494
Achromobacter_piechaudii_ATCC_43553_SCAFFOLD1_whole_genome_shotgun_sequence	0.00059895	8.3e-05	0.0119615
Pseudoruegeria_marinistellae_strain_SF-16_contig1_whole_genome_shotgun_sequence	0.00059883	9.1e-05	0.0246007
Gulbenkiania_mobilis_strain_MB1_contig_1_whole_genome_shotgun_sequence	0.0005982	0.000283	0.0208976
Planctomyces_limnophilus_DSM_3776_complete_genome	0.00059818	6.8e-05	0.0228704
Mycobacterium_septicum_DSM_44393_strain_type_strain:_DSM_44393_whole_genome_shotgun_sequence	0.00059756	-4.5e-05	0.00585916
Paraburkholderia_nodosa_DSM_21604_A3CWDRAFT_scaffold_0.1_C_whole_genome_shotgun_sequence	0.0005973	-1.6e-05	0.00507517
Mycobacterium_riyadhense_strain_DSM_45176_contig_106_whole_genome_shotgun_sequence	0.0005957	0.00026	0.0272311
Chondromyces_crocatus_strain_Cm_c5_complete_genome	0.00059541	1.6e-05	0.0252597
Pseudoruegeria_sabulilitoris_strain_GJMS-35_contig1_whole_genome_shotgun_sequence	0.00059464	-0.000489	0.0228981
Agrobacterium_tumefaciens_strain_Ach5_chromosome_circular_complete_sequence	0.00059406	-0.000885	0.0365013
Rhodococcus_fascians_A44A_contig67_whole_genome_shotgun_sequence	0.00059382	-0.00017	0.0125229
Nocardia_niwae_NBRC_108934_=_DSM_45340_strain_NBRC_108934_whole_genome_shotgun_sequence	0.00059239	-0.000368	0.0208207
Dyella_jiangningensis_strain_SBZ_3-12_complete_genome	0.0005914	0.000219	0.0116436
Neisseria_shayeganii_871_SCAFFOLD1_whole_genome_shotgun_sequence	0.00058997	0.001599	0.0999457
Legionella_quateirensis_strain_ATCC_49507_Lqua_ctg012_whole_genome_shotgun_sequence	0.00058981	0.004961	0.0724653
Corynebacterium_stationis_strain_622=DSM_20302_complete_genome	0.000589	-0.00117	0.0414119
Nocardia_elegans_NBRC_108235_whole_genome_shotgun_sequence	0.00058881	-0.000567	0.0189105
Corynebacterium_striatum_ATCC_6940_SCAFFOLD2_whole_genome_shotgun_sequence	0.00058876	-0.00132	0.0646256
Pseudoclavibacter_soli_DSM_23366_G557DRAFT_scaffold00001.1_whole_genome_shotgun_sequence	0.0005884	-0.00059	0.0204346
Chelonobacter_oris_strain_1662_contig000003_whole_genome_shotgun_sequence	0.00058797	0.0047	0.0336798
Nocardia_pneumoniae_NBRC_100136_whole_genome_shotgun_sequence	0.00058708	-1.8e-05	0.0136088
Halomonas_zincidurans_B6_H_zincidurans_B6_S1_whole_genome_shotgun_sequence	0.00058686	-0.00016	0.00634916
Serratia_plymuthica_4Rx13_complete_genome	0.00058684	0.001194	0.0232148
Nocardiopsis_xinjiangensis_YIM_90004_contig_3_whole_genome_shotgun_sequence	0.00058626	-0.000729	0.0209188
Corynebacterium_casei_LMG_S-19264_complete_genome	0.0005855	-0.00075	0.0362852
Polaromonas_jejuensis_NBRC_106434_whole_genome_shotgun_sequence	0.0005855	0.00034	0.0254854
Endozoicomonas_montiporae_CL-33_genome	0.00058256	0.005706	0.0368552
Novosphingobium_panipatense_strain_P5:ABC_scaffold1_whole_genome_shotgun_sequence	0.00058152	-0.000299	0.0189775
Thiohalocapsa_sp._ML1_contig00001_whole_genome_shotgun_sequence	0.00058072	-0.000901	0.028518
Amycolatopsis_benzoatilytica_AK_16/65_AmybeDRAFT_scaffold1.1_whole_genome_shotgun_sequence	0.00058057	0.000392	0.0381113
Burkholderia_diffusa_strain_RF2-non-BP9_chromosome_1_complete_sequence	0.00058053	0.000517	0.0285397
Desulfosporosinus_orientis_DSM_765_complete_genome	0.00057977	0.003345	0.0396987
Rhizobium_sp._Root651_contig_2_whole_genome_shotgun_sequence	0.00057895	-0.001043	0.0341198
Ochrobactrum_intermedium_LMG_3301_chromosome_I_map_unlocalized_VBI00028_1_whole_genome_shotgun_sequence	0.00057859	-0.000538	0.024037
Oceanimonas_smirnovii_ATCC_BAA-899_G364DRAFT_scaffold00001.1_whole_genome_shotgun_sequence	0.00057822	0.000649	0.0243742
Thermus_tengchongensis_YIM_77401_BS82DRAFT_scf7180000000010_quiver.1_C_whole_genome_shotgun_sequence	0.00057763	-0.001804	0.0720034
Slackia_exigua_ATCC_700122_Scfld0_whole_genome_shotgun_sequence	0.00057756	-7.7e-05	0.0352933
Corynebacterium_accolens_ATCC_49725_SCAFFOLD1_whole_genome_shotgun_sequence	0.0005766	-4.3e-05	0.0582733
Saccharomonospora_saliphila_YIM_90502_SacsaDRAFT_Scaffold15.71_whole_genome_shotgun_sequence	0.00057408	0.000607	0.035034
Celeribacter_indicus_strain_P73_complete_genome	0.00057378	-0.000498	0.0187673
Sulfitobacter_pontiacus_3SOLIMAR09_PM01_001_whole_genome_shotgun_sequence	0.00057357	0.0006	0.0276834
Sphingopyxis_sp._Root1497_contig_3_whole_genome_shotgun_sequence	0.00057341	0.000181	0.0113593
Xanthomonas_euvesicatoria_strain_LMG930_complete_genome	0.00057316	0.000674	0.0246753
Novosphingobium_barchaimii_LL02_25411_scaffold_01_whole_genome_shotgun_sequence	0.00057158	-8.6e-05	0.0141121
Deinococcus_geothermalis_DSM_11300_complete_genome	0.00057029	0.000281	0.0345639
Paraburkholderia_panaciterrae_strain_DCY85-1_NODE_1_whole_genome_shotgun_sequence	0.00056938	0.00024	0.0185439
Cupriavidus_basilensis_strain_4G11_chromosome_main_complete_sequence	0.00056818	0.000188	0.0122983
Sphingobium_ummariense_RL-3_contig120_whole_genome_shotgun_sequence	0.00056798	-5e-06	0.0195504
Methylobacter_marinus_A45_MetmaDRAFT_scaffold1.1_whole_genome_shotgun_sequence	0.00056725	0.003518	0.056057
Pandoraea_norimbergensis_strain_DSM_11628_complete_genome	0.00056692	-0.000642	0.0274361
Lewinella_cohaerens_DSM_23179_A3EUDRAFT_scaffold_0.1_whole_genome_shotgun_sequence	0.00056629	0.002604	0.0289863
Nocardia_nova_SH22a_complete_genome	0.00056547	-0.000477	0.0190323
Desulfococcus_multivorans_strain_DSM_2059_complete_genome	0.00056481	0.002043	0.0562782
Mycobacterium_vulneris_strain_DSM_45247_whole_genome_shotgun_sequence	0.0005648	-4.9e-05	0.0114817
Thioalkalivibrio_thiocyanodenitrificans_ARhD_1_scaffold1_whole_genome_shotgun_sequence	0.00056448	0.000336	0.0321518
Agrobacterium_genomosp._1_str._TT111_whole_genome_shotgun_sequence	0.00056312	-0.000865	0.0374029
Kushneria_sp._YCWA18_contig6_whole_genome_shotgun_sequence	0.00056288	-0.002606	0.0550792
Paraburkholderia_kururiensis_subsp._thiooxydans_NBRC_107107_whole_genome_shotgun_sequence	0.00056184	0.000384	0.0143538
Exiguobacterium_sibiricum_255-15_complete_genome	0.00056034	0.002186	0.0708899
Collinsella_phocaeensis_strain_Marseille-P3245_whole_genome_shotgun_sequence	0.00056009	-0.002145	0.0536324
Xanthomonas_fuscans_subsp._fuscans_str._4834-R_chromosome_complete_genome	0.00056004	0.000494	0.0238042
Mycobacterium_tuberculosis_H37Rv_complete_genome	0.00055907	7.2e-05	0.0430338
Nitratireductor_sp._ZZ-1_scaffold1_whole_genome_shotgun_sequence	0.00055878	-0.000652	0.0168499
Nocardia_testacea_NBRC_100365_whole_genome_shotgun_sequence	0.00055595	-0.000695	0.0185853
Sphingomonas_pituitosa_NBRC_102491_whole_genome_shotgun_sequence	0.00055554	-1.6e-05	0.0127673
Mycobacterium_bovis_BCG_Pasteur_1173P2_complete_genome	0.00055447	9.4e-05	0.0433375
Serratia_liquefaciens_ATCC_27592_complete_genome	0.00055402	0.001054	0.0213505
Corynebacterium_riegelii_strain_PUDD_83A45_genome	0.00055395	-0.000718	0.030319
Lactobacillus_mucosae_LM1_complete_genome	0.00054644	0.003439	0.0513725
Vibrio_cidicii_strain_2538-88_Contig_203_whole_genome_shotgun_sequence	0.0005459	0.002733	0.0212452
Bifidobacterium_coryneforme_strain_LMG18911_complete_genome	0.00054576	0.001741	0.0958148
Tropicibacter_multivorans_strain_CECT_7557_whole_genome_shotgun_sequence	0.00054519	-0.000557	0.0374933
Beijerinckia_mobilis_strain_UQM_1969_DL88DRAFT_scaffold00001.1_C_whole_genome_shotgun_sequence	0.00054144	-0.003845	0.07255
Sphingobium_chungbukense_strain_DJ77_contig00001_whole_genome_shotgun_sequence	0.00054068	6.2e-05	0.0287173
Negativibacillus_massiliensis_strain_Marseille-P3213_whole_genome_shotgun_sequence	0.00054062	0.004198	0.0713454
Methyloversatilis_universalis_FAM5_contig00070_whole_genome_shotgun_sequence	0.00054006	0.00034	0.0260559
Mycobacterium_caprae_strain_Allgaeu_genome	0.00053922	6.1e-05	0.0429885
Thermodesulfatator_atlanticus_DSM_21156_H528DRAFT_scaffold00001.1_C_whole_genome_shotgun_sequence	0.00053883	0.00258	0.0590949
Nocardia_abscessus_NBRC_100374_whole_genome_shotgun_sequence	0.00053862	-0.000167	0.0107829
Mycobacterium_africanum_GM041182_complete_genome	0.00053792	6e-05	0.0422976
Sciscionella_sp._SE31_contig_9_whole_genome_shotgun_sequence	0.00053787	0.000516	0.0337738
Nesterenkonia_sp._F_GU5_00123_whole_genome_shotgun_sequence	0.00053786	-0.000914	0.0257996
Williamsia_muralis_NBRC_105860_whole_genome_shotgun_sequence	0.00053704	0.000223	0.0101831
Lechevalieria_aerocolonigenes_strain_NBRC_13195_whole_genome_shotgun_sequence	0.00053606	0.000513	0.0364323
Candidatus_Accumulibacter_phosphatis_clade_IIA_str._UW-1_complete_genome	0.0005357	-0.000845	0.0247512
Nocardia_anaemiae_NBRC_100462_whole_genome_shotgun_sequence	0.00053564	-0.000532	0.0204274
Sphingomonas_sp._Ag1_JX01_contig_12_whole_genome_shotgun_sequence	0.00053544	-0.000632	0.045124
Pseudomonas_poae_RE*1-1-14_complete_genome	0.00053537	0.000781	0.0410147
Candidatus_Odyssella_thessalonicensis_L13_HMO_scaffold00006_whole_genome_shotgun_sequence	0.00053522	0.00147	0.0655151
Vibrio_vulnificus_YJ016_DNA_chromosome_I_complete_sequence	0.00053488	0.003305	0.0193393
Pseudoflavonifractor_sp._Marseille-P3106_whole_genome_shotgun_sequence	0.00053448	0.001881	0.0511806
Vibrio_neptunius_strain_S2394_contig0001_whole_genome_shotgun_sequence	0.0005339	0.00342	0.028559
Nocardia_exalbida_NBRC_100660_whole_genome_shotgun_sequence	0.00053382	-0.000246	0.0195349
Halomonas_smyrnensis_AAD6_contig_1_whole_genome_shotgun_sequence	0.00053322	-0.001026	0.0259843
Nocardia_grenadensis_NBRC_108939_whole_genome_shotgun_sequence	0.00053265	-0.000714	0.0239005
Kitasatospora_arboriphila_strain_NRRL_B-24581_contig2.1_whole_genome_shotgun_sequence	0.0005321	0.000336	0.0150018
Burkholderia_sp._JPY347_B025DRAFT_scaffold_0.1_whole_genome_shotgun_sequence	0.00053205	-0.000223	0.0167356
Halomonas_chromatireducens_strain_AGD_8-3_complete_genome	0.00053182	-0.000536	0.0204621
Mycobacterium_boenickei_strain_CIP107829_whole_genome_shotgun_sequence	0.00053078	8.2e-05	0.0107374
Polaromonas_sp._JS666_complete_genome	0.00052904	0.000571	0.0282215
Clostridiales_bacterium_SIT11_genome_assembly_Ndiopella_massiliensis_contig_contig00003_whole_genome_shotgun_sequence	0.00052725	0.008798	0.115437
Vibrio_halioticoli_NBRC_102217_whole_genome_shotgun_sequence	0.00052715	0.003708	0.0397516
Corynebacterium_ammoniagenes_DSM_20306_strain_9.6_complete_genome	0.00052555	-0.000914	0.0460684
Nocardia_aobensis_NBRC_100429_whole_genome_shotgun_sequence	0.00052541	-0.000259	0.0166062
Corynebacterium_lubricantis_DSM_45231_A37ODRAFT_scaffold_0.1_whole_genome_shotgun_sequence	0.00052522	0.000251	0.044381
Mycobacterium_orygis_112400015_Mo_2_whole_genome_shotgun_sequence	0.00052331	-1.8e-05	0.0406795
Magnetospira_sp._QH-2_chromosome_complete_genome	0.00052306	0.000311	0.0152681
Polynucleobacter_sp._QLW-P1DATA-2_2596588481_whole_genome_shotgun_sequence	0.00052266	0.000363	0.0538932
Sphingobium_czechense_LL01_25410_scaffold_01_whole_genome_shotgun_sequence	0.00052248	0.000232	0.0233116
Paraburkholderia_ginsengiterrae_strain_DCY85_NODE_1_whole_genome_shotgun_sequence	0.0005218	0.000353	0.0194832
Leisingera_sp._ANG1_contig_1_whole_genome_shotgun_sequence	0.00052168	0.00146	0.0396905
Aeromonas_encheleia_strain_CECT_4342_whole_genome_shotgun_sequence	0.00052162	0.000618	0.0356266
Actinokineospora_enzanensis_DSM_44649_C503DRAFT_scaffold00001.1_whole_genome_shotgun_sequence	0.00051738	-0.000559	0.0400095
Rhizobium_larrymoorei_ATCC_51759_L886DRAFT_scaffold00001.1_C_whole_genome_shotgun_sequence	0.00051237	-0.000419	0.0296957
Meiothermus_silvanus_DSM_9946_complete_genome	0.00051188	0.000411	0.0207392
Dietzia_alimentaria_72_contig023_whole_genome_shotgun_sequence	0.0005116	-0.000799	0.0226286
Devriesea_agamarum_genome_assembly_S2_rcS3_S1_rcS3_chromosome_:_I	0.00051043	-0.002514	0.0479261
Streptomyces_phaeoluteigriseus_strain_DSM_41896_contig_1_whole_genome_shotgun_sequence	0.00050951	-0.002177	0.0476404
Stenotrophomonas_maltophilia_isolate_PierC1_whole_genome_shotgun_sequence	0.00050938	0.000423	0.0201199
Azotobacter_chroococcum_NCIMB_8003_complete_genome	0.00050886	-0.000137	0.040279
Rhodanobacter_denitrificans_strain_2APBS1_complete_genome	0.00050775	0.000849	0.0284178
Burkholderia_mallei_ATCC_23344_chromosome_1_complete_sequence	0.00050651	0.000195	0.0378422
Sphingomonas_sp._ABOJV_complete_genome	0.00050632	-3e-06	0.0176409
Nocardia_beijingensis_NBRC_16342_whole_genome_shotgun_sequence	0.00050589	-0.000266	0.0200893
[truncated: 5,739 more rows]

## Sheet: Cross Skew
Fullname	dot-skew	cross-skew	residual skew
Borrelia_persica_No12_Bp4883_whole_genome_shotgun_sequence	0.0286312	0.072679	0.300154
Borrelia_anserina_Es_complete_genome	0.031467	0.071656	0.303825
Borrelia_recurrentis_A1_complete_genome	0.0279345	0.068973	0.295099
Borrelia_coriaceae_Co53_complete_genome	0.0295528	0.068669	0.294598
Borrelia_miyamotoi_LB-2001_complete_genome	0.0234574	0.068629	0.285248
Borrelia_crocidurae_str._Achema_complete_genome	0.0259193	0.0686	0.290382
Borrelia_duttonii_Ly_complete_genome	0.0256349	0.06831	0.288825
Borrelia_hispanica_CRI_Bhis_2747_whole_genome_shotgun_sequence	0.0261484	0.068251	0.29092
Borrelia_turicatae_91E135_complete_genome	0.0219671	0.065541	0.276201
Borrelia_parkeri_SLO_complete_genome	0.0199173	0.0642	0.270423
Borrelia_hermsii_DAH_complete_genome	0.0180207	0.063554	0.264914
Borreliella_spielmanii_A14S_gcontig_1118448882620_whole_genome_shotgun_sequence	0.0107229	0.056025	0.235979
Borrelia_mayonii_strain_MN14-1539_complete_genome	0.0100779	0.055542	0.23262
Borrelia_afzelii_HLJ01_complete_genome	0.0099342	0.054825	0.230782
Borreliella_afzelii_strain_BO23_complete_genome	0.010173	0.054689	0.231067
Borrelia_valaisiana_Tom4006_complete_genome	0.0104237	0.054565	0.231364
Borrelia_bissettii_DN127_complete_genome	0.0105329	0.054305	0.230187
Borrelia_burgdorferi_B31_chromosome_complete_genome	0.0087064	0.054298	0.226484
Borreliella_burgdorferi_strain_PAli_complete_genome	0.00890214	0.054008	0.226543
Borreliella_finlandensis_strain_SV1_gcontig_1118627515572_whole_genome_shotgun_sequence	0.00914555	0.053758	0.226201
Borrelia_garinii_PBi_complete_genome	0.00636716	0.052606	0.219121
Borrelia_garinii_BgVir_chromosome_linear_complete_sequence	0.00605934	0.052275	0.217708
Borreliella_garinii_strain_CIP_103362_isolate_20047_complete_genome	0.00679197	0.052248	0.219149
Ehrlichia_minasensis_strain_UFMG-EV_whole_genome_shotgun_sequence	-0.00760857	0.04367	0.175995
Ehrlichia_canis_str._Jake_complete_genome	0.00139254	0.043296	0.19744
Candidatus_Arthromitus_sp._SFB-mouse-Japan_DNA_complete_genome	-0.00176944	0.042318	0.218449
Ehrlichia_chaffeensis_str._Arkansas_complete_genome	0.00401983	0.041647	0.197451
Desulfurobacterium_indicum_strain_K6013_contig1_length_132254_cov_514.356_whole_genome_shotgun_sequence	-0.00870507	0.041225	0.174301
Thermosipho_sp._1063_complete_genome	-0.0378227	0.040081	0.170939
Ehrlichia_cf._muris_str._EmCRT_emCRT.contig.1_1_whole_genome_shotgun_sequence	0.00205221	0.039599	0.190363
Ehrlichia_sp._HF_complete_genome	-0.0001161	0.039191	0.186992
Tepidibacter_thalassicus_DSM_15285_whole_genome_shotgun_sequence	-0.0348546	0.039125	0.185453
Ehrlichia_muris_AS145_complete_genome	0.00158874	0.038835	0.188097
Candidatus_Arthromitus_sp._SFB-rat-Yit_DNA_complete_genome	-0.0034371	0.037758	0.205026
Thermosipho_affectus_strain_ik275mar_contig_4A_whole_genome_shotgun_sequence	-0.0369685	0.036976	0.157343
Candidatus_Kinetoplastibacterium_desouzaii_TCC079E_complete_genome	-0.00205407	0.036954	0.170598
Hippea_alviniae_EP5-r_G415DRAFT_scaffold00001.1_C_whole_genome_shotgun_sequence	-0.030865	0.03637	0.162098
Thermosipho_melanesiensis_BI429_complete_genome	-0.0421495	0.03588	0.165426
Hippea_sp._KM1_D891DRAFT_scf7180000000004_quiver.1_C_whole_genome_shotgun_sequence	-0.0239897	0.035699	0.186384
Ehrlichia_ruminantium_strain_Welgevonden_complete_genome	0.0002604	0.035358	0.18282
Candidatus_Neoehrlichia_lotoris_str._RAC413_nlRAC413.contig.0_1_whole_genome_shotgun_sequence	0.00877914	0.035168	0.200313
Blochmannia_endosymbiont_of_Polyrhachis_Hedomyrma_turneri_strain_675_complete_genome	0.0498402	0.033897	0.318802
Dictyoglomus_thermophilum_H-6-12_complete_genome	-0.0236291	0.033148	0.144986
Candidatus_Kinetoplastibacterium_crithidii_TCC036E_complete_genome	-0.00693155	0.033017	0.146054
Hippea_maritima_DSM_10411_complete_genome	-0.0255766	0.032933	0.146474
Buchnera_aphidicola_str._Bp_Baizongia_pistaciae_complete_genome	0.00808387	0.032554	0.197392
Thermosulfidibacter_takaii_ABI70S6_DNA_complete_genome	-0.0157164	0.032244	0.166563
Bacillus_flexus_NBRC_15715_whole_genome_shotgun_sequence	-0.0112502	0.031775	0.16097
Myroides_injenensis_M09-0166_whole_genome_shotgun_sequence	-0.0183732	0.031045	0.117685
Eubacterium_saphenum_ATCC_49989_Scfld0_whole_genome_shotgun_sequence	-0.0186237	0.030832	0.177833
Caminicella_sporogenes_DSM_14501_whole_genome_shotgun_sequence	-0.0294057	0.030196	0.162934
Butyricimonas_sp._Marseille-P2440_whole_genome_shotgun_sequence	0.00326019	0.029892	0.162658
Candidatus_Kinetoplastibacterium_blastocrithidii_ex_Angomonas_deanei_ATCC_30255_complete_genome	-0.0133785	0.02924	0.124902
Peptostreptococcus_sp._MV1_contig119_whole_genome_shotgun_sequence	-0.0335452	0.02883	0.158028
Desulfurobacterium_sp._TC5-1_H153DRAFT_scaffold00001.1_C_whole_genome_shotgun_sequence	-0.013345	0.028812	0.135892
Butyricimonas_synergistica_DSM_23225_A3CYDRAFT_scaffold_0.1_whole_genome_shotgun_sequence	0.00221065	0.02829	0.158327
Butyricimonas_virosa_DSM_23226_K252DRAFT_scaffold00001.1_whole_genome_shotgun_sequence	0.00331033	0.028115	0.15767
Blochmannia_endosymbiont_of_Camponotus_Colobopsis_obliquus_strain_757_complete_genome	0.0262934	0.02791	0.252529
Buchnera_aphidicola_BCc_complete_genome	-0.0146287	0.027846	0.159857
Dictyoglomus_turgidum_DSM_6724_chromosome_complete_genome	-0.0281158	0.027844	0.131747
Streptobacillus_felis_strain_131000547_B14-2013_CLC_contig_25_whole_genome_shotgun_sequence	-0.0667752	0.027806	0.153008
Deferribacter_desulfuricans_SSM1_DNA_complete_genome	-0.0305272	0.027635	0.133293
Saccharicrinis_fermentans_DSM_9555_=_JCM_21142_strain_DSM_9555_CytfeDRAFT_CFC.3_whole_genome_shotgun_sequence	-0.00134984	0.027038	0.125967
Halonatronum_saccharophilum_DSM_13868_HalsacDRAFT_HSE.5_whole_genome_shotgun_sequence	-0.0425124	0.026739	0.193122
Lachnospiraceae_bacterium_TF01-11_TF01-11.Scaf1_whole_genome_shotgun_sequence	-0.0119031	0.026497	0.148789
Caldanaerobius_polysaccharolyticus_DSM_13641_CalpoDRAFT_CPK.3_whole_genome_shotgun_sequence	-0.0182809	0.026134	0.145936
Peptoanaerobacter_stomatis_strain_CM2_supercont2.1_whole_genome_shotgun_sequence	-0.0463534	0.026014	0.135773
Clostridiisalibacter_paucivorans_DSM_22131_Q326DRAFT_scaffold00001.1_C_whole_genome_shotgun_sequence	-0.0407658	0.025368	0.169661
Clostridium_tepidiprofundi_DSM_19306_CLTE_contig000001_whole_genome_shotgun_sequence	-0.04499	0.025291	0.155623
Thermoanaerobacterium_saccharolyticum_strain_NTOU1_whole_genome_shotgun_sequence	-0.0292841	0.025169	0.116325
Nautilia_profundicola_AmH_complete_genome	-0.0272392	0.024995	0.111855
Helicobacter_pullorum_MIT_98-5489_supercont2.1_whole_genome_shotgun_sequence	0.00291143	0.024737	0.145967
Thermovirga_lienii_DSM_17291_complete_genome	-0.0105965	0.024674	0.15408
Sanguibacteroides_justesenii_strain_OUH_308042_contig43_whole_genome_shotgun_sequence	0.0053004	0.024656	0.142426
Coprobacter_fastidiosus_NSB1_scaffoldcontig11_whole_genome_shotgun_sequence	0.00070104	0.024574	0.123935
Caldicoprobacter_oshimai_DSM_21659_K363DRAFT_scaffold00001.1_C_whole_genome_shotgun_sequence	-0.0142996	0.024192	0.145905
Coprobacter_secundus_strain_177_contig00001_whole_genome_shotgun_sequence	0.00174903	0.024164	0.122964
Candidatus_Kinetoplastibacterium_galatii_TCC219_complete_genome	-0.0170287	0.024131	0.109425
Orenia_marismortui_DSM_5156_OREMADRAFT_scaffold1.1_whole_genome_shotgun_sequence	-0.0367683	0.023997	0.154215
Gabonibacter_massiliensis_strain_GM7_whole_genome_shotgun_sequence	0.00409636	0.023994	0.139766
Paraprevotella_xylaniphila_YIT_11841_genomic_scaffold_Scfld60_whole_genome_shotgun_sequence	0.00566912	0.023872	0.147858
Dethiosulfatibacter_aminovorans_DSM_17477_whole_genome_shotgun_sequence	-0.0269803	0.023853	0.155517
Thermoanaerobacter_tengcongensis_MB4_complete_genome	-0.0360395	0.02369	0.154892
Culturomica_massiliensis_strain_Marseille-P2698_whole_genome_shotgun_sequence	0.00509705	0.023431	0.132465
Occidentia_massiliensis_strain_Os18_whole_genome_shotgun_sequence	-0.00471543	0.023188	0.124257
Caldanaerobius_fijiensis_DSM_17918_whole_genome_shotgun_sequence	-0.0213977	0.02308	0.127126
Candidatus_Liberibacter_americanus_str._Sao_Paulo_complete_genome	-0.00211154	0.02296	0.156699
Gabonia_massiliensis_strain_GM3_whole_genome_shotgun_sequence	-0.00080056	0.022909	0.113492
Dialister_microaerophilus_UPII_345-E_contig00007_whole_genome_shotgun_sequence	-0.0190757	0.022878	0.121759
Reichenbachiella_agariperforans_strain_DSM_26134_whole_genome_shotgun_sequence	0.00024136	0.022845	0.131904
Hippea_jasoniae_strain_Mar08-272r_EK17DRAFT_scaffold00001.1_C_whole_genome_shotgun_sequence	-0.0180017	0.022798	0.0996582
Thermoanaerobacterium_aotearoense_SCUT27_36_whole_genome_shotgun_sequence	-0.0330886	0.022791	0.12088
Thermoanaerobacterium_sp._PSU-2_contig00001_whole_genome_shotgun_sequence	-0.0317858	0.022757	0.119914
Blochmannia_floridanus_complete_genome	0.0201452	0.022505	0.22494
Acetohalobium_arabaticum_DSM_5501_complete_genome	-0.0139257	0.022353	0.13258
Calditerrivibrio_nitroreducens_DSM_19672_complete_genome	-0.0242054	0.022348	0.107968
Candidatus_Kinetoplastibacterium_oncopeltii_TCC290E_complete_genome	-0.0187772	0.022336	0.102627
Lachnospiraceae_bacterium_3-2_acPFJ-supercont1.1_whole_genome_shotgun_sequence	-0.00965931	0.022056	0.157631
Anaerofustis_stercorihominis_DSM_17244_Scfld_02_4_whole_genome_shotgun_sequence	-0.0467008	0.022036	0.144203
Thermosipho_atlanticus_DSM_15807_whole_genome_shotgun_sequence	-0.0317823	0.021843	0.117631
Peptoniphilus_sp._ChDC_B134_contig_1_whole_genome_shotgun_sequence	-0.0325577	0.021818	0.119214
Candidatus_Blochmannia_vafer_str._BVAF_complete_genome	0.0128692	0.021727	0.195565
Caloramator_australicus_RC3_whole_genome_shotgun_sequence	-0.0234839	0.021691	0.11505
Coprococcus_eutactus_ATCC_27759_Scfld_02_12_whole_genome_shotgun_sequence	-0.0112082	0.021688	0.14938
Echinacea_purpurea_witches-broom_phytoplasma_strain_NCHU2014_contig_01_whole_genome_shotgun_sequence	0.00704089	0.021532	0.200551
Buchnera_aphidicola_Cinara_tujafilina_complete_genome	-0.00527464	0.021523	0.15836
Myroides_profundi_strain_D25_complete_genome	-0.0164344	0.021436	0.0910119
Myroides_sp._ZB35_complete_genome	-0.0165295	0.021396	0.0904116
Thermoanaerobacter_ethanolicus_CCSD1_ctg00009_whole_genome_shotgun_sequence	-0.029478	0.02137	0.119586
Eubacterium_xylanophilum_ATCC_35991_L877DRAFT_scaffold00001.1_C_whole_genome_shotgun_sequence	-0.0145363	0.021287	0.128626
Myroides_xuanwuensis_strain_DSM_27251_whole_genome_shotgun_sequence	-0.0164917	0.021281	0.0917217
Paraprevotella_clara_YIT_11840_genomic_scaffold_Scfld32_whole_genome_shotgun_sequence	0.00382808	0.021139	0.135336
Thermosipho_africanus_TCF52B_complete_genome	-0.0441515	0.021082	0.126727
Caloranaerobacter_ferrireducens_strain_DY22619_contig1_whole_genome_shotgun_sequence	-0.0511306	0.021066	0.155706
Thermobrachium_celere_DSM_8682_whole_genome_shotgun_sequence	-0.0352857	0.02106	0.134766
Caminibacter_mediatlanticus_TB-2_1103207000283_whole_genome_shotgun_sequence	-0.0577419	0.021003	0.136323
Gemella_asaccharolytica_strain_KA00071_Scaffold7_whole_genome_shotgun_sequence	-0.0393053	0.021002	0.0948572
Bacteroides_salyersiae_WAL_10018_=_DSM_18765_=_JCM_12988_strain_DSM_18765_acAqE-supercont1.1_whole_genome_shotgun_sequence	0.00050063	0.020875	0.108584
Thermoanaerobacter_brockii_subsp._finnii_Ako-1_complete_genome	-0.0313727	0.020853	0.122195
Thermoanaerobacter_pseudethanolicus_ATCC_33223_complete_genome	-0.0312498	0.020704	0.121515
Peptoclostridium_litorale_DSM_5388_strain_W6_CLIT_10c_whole_genome_shotgun_sequence	-0.0331459	0.020558	0.188359
Barnesiella_intestinihominis_YIT_11860_supercont1.1_whole_genome_shotgun_sequence	0.00924756	0.020555	0.132388
Lebetimonas_sp._JH292_JH292contig1_whole_genome_shotgun_sequence	-0.0386016	0.020517	0.101545
Bacteroides_vulgatus_ATCC_8482_complete_genome	-0.00252588	0.020429	0.102901
Candidatus_Babela_massiliensis_strain_BABL1_complete_genome	-0.00779766	0.020191	0.110366
Eubacterium_nodatum_ATCC_33099_contig00001_whole_genome_shotgun_sequence	-0.0230228	0.02017	0.123033
Thermoanaerobacter_thermocopriae_JCM_7501_strain_ATCC_51646_L887DRAFT_scaffold00001.1_whole_genome_shotgun_sequence	-0.0405516	0.020167	0.129359
Mycoplasma_haemocanis_str._Illinois_complete_genome	-0.0360675	0.020051	0.138897
Bacteroides_dorei_CL03T12C01_complete_genome	-0.00231375	0.01999	0.10163
Clostridium_proteolyticum_DSM_3090_whole_genome_shotgun_sequence	-0.0179256	0.019901	0.110021
Neorickettsia_risticii_str._Illinois_complete_genome	-0.004701	0.019814	0.117358
Helicobacter_winghamensis_ATCC_BAA-430_supercont1.1_whole_genome_shotgun_sequence	-0.00510756	0.019788	0.110992
Sporanaerobacter_acetigenes_DSM_13106_whole_genome_shotgun_sequence	-0.0477811	0.019728	0.146066
Myroides_odoratimimus_strain_PR63039_complete_genome	-0.0190966	0.01971	0.0821547
Halobacteroides_halobius_DSM_5150_complete_genome	-0.0246383	0.019704	0.123108
Caloranaerobacter_azorensis_H53214_contig1_whole_genome_shotgun_sequence	-0.0357725	0.019526	0.177681
Streptobacillus_notomytis_strain_AHL_370-1_B-10-16_S9CLC_contig_2_whole_genome_shotgun_sequence	-0.0633228	0.019302	0.153626
Dialister_micraerophilus_DSM_19965_SCAFFOLD1_whole_genome_shotgun_sequence	-0.0168105	0.019288	0.106835
Thermodesulfobium_narugense_DSM_14796_complete_genome	-0.0143363	0.019256	0.0763474
Thermoanaerobacter_uzonensis_DSM_18761_whole_genome_shotgun_sequence	-0.0312493	0.019236	0.110848
Thermoanaerobacter_kivui_strain_DSM_2030_complete_genome	-0.0321283	0.019216	0.118001
Helicobacter_canadensis_MIT_98-5491_chromosome_whole_genome_shotgun_sequence	0.00310479	0.019198	0.140622
Thermoanaerobacter_italicus_Ab9_complete_genome	-0.0273661	0.019185	0.111484
Sphingobacterium_paucimobilis_HER1398_contig15_whole_genome_shotgun_sequence	-0.00067223	0.019132	0.0954775
Eubacterium_uniforme_strain_ATCC_35992_whole_genome_shotgun_sequence	-0.0270521	0.01907	0.150346
Selenihalanaerobacter_shriftii_strain_ATCC_BAA-73_whole_genome_shotgun_sequence	-0.0324357	0.01907	0.143507
Myroides_marinus_strain_DSM_23048_whole_genome_shotgun_sequence	-0.0169078	0.018983	0.0827366
Ruminococcus_torques_ATCC_27756_Scfld022_whole_genome_shotgun_sequence	-0.0024281	0.018913	0.155293
Neorickettsia_sp._179522_N_sp179522.1.0_Cont1_whole_genome_shotgun_sequence	-0.00448679	0.018872	0.113886
Rappaport_israeli_strain_B08008_contig00001_whole_genome_shotgun_sequence	0.0499286	0.018868	0.263412
Thermoanaerobacterium_thermosaccharolyticum_DSM_571_complete_genome	-0.0320839	0.018865	0.109735
Uncultured_Termite_group_1_bacterium_phylotype_Rs-D17_DNA_complete_genome	-0.0238758	0.018811	0.0873471
Brachyspira_innocens_ATCC_29796_strain_B256_F811DRAFT_scaffold00001.1_C_whole_genome_shotgun_sequence	-0.0416173	0.018738	0.0934099
Neorickettsia_sennetsu_strain_Miyayama_complete_genome	-0.0056724	0.018604	0.113739
Thermoanaerobacterium_xylanolyticum_LX-11_complete_genome	-0.028919	0.018581	0.109551
Lachnospiraceae_bacterium_28-4_acPFn-supercont1.1_whole_genome_shotgun_sequence	-0.00700605	0.018539	0.159648
Campylobacter_pinnipediorum_subsp._pinnipediorum_strain_RM17260_complete_genome	-0.0405128	0.018494	0.100394
Candidatus_Azobacteroides_pseudotrichonymphae_genomovar._CFP2_DNA_complete_genome	-0.014779	0.018484	0.0987019
Bacteroides_massiliensis_B84634_=_Timone_84634_=_DSM_17679_=_JCM_13223_strain_DSM_17679_B035DRAFT_scaffold_0.1_whole_genome_shotgun_sequence	-0.00098255	0.018403	0.0963204
Bacteroides_plebeius_DSM_17135_Scfld_02_13_whole_genome_shotgun_sequence	-0.00235521	0.018335	0.100056
Thermoanaerobacter_mathranii_subsp._mathranii_str._A3_complete_genome	-0.0342059	0.018295	0.118173
Candidatus_Saccharibacteria_oral_taxon_TM7x_complete_genome	0.00166878	0.018293	0.1067
Peptostreptococcus_anaerobius_VPI_4330_=_DSM_2949_F823DRAFT_scaffold00001.1_whole_genome_shotgun_sequence	-0.0302138	0.018245	0.124356
Bacillus_nealsonii_AAU1_contig00045_whole_genome_shotgun_sequence	-0.0281102	0.018215	0.0999262
Tissierellia_bacterium_S7-1-4_contig05_whole_genome_shotgun_sequence	-0.0209216	0.018207	0.0919357
Odoribacter_laneus_YIT_12061_supercont1.1_whole_genome_shotgun_sequence	-0.00071473	0.01819	0.106552
Holdemanella_biformis_DSM_3989_Scfld5_whole_genome_shotgun_sequence	-0.013223	0.018184	0.093489
Butyrivibrio_hungatei_NK4A153_G628DRAFT_scaffold00001.1_C_whole_genome_shotgun_sequence	-0.00339614	0.018053	0.100579
Prevotella_amnii_DSM_23384_=_JCM_14753_strain_DSM_23384_F596DRAFT_scaffold00001.1_whole_genome_shotgun_sequence	-0.00663282	0.017915	0.0762366
Maribacter_thermophilus_strain_HT7-2_Scaffold1_whole_genome_shotgun_sequence	-0.0106946	0.017874	0.0795023
Flavobacterium_glycines_strain_Gm-149_whole_genome_shotgun_sequence	-0.00467538	0.017869	0.0858101
Clostridium_sp._KNHs214_CC89DRAFT_scf7180000000039_quiver.6_C_whole_genome_shotgun_sequence	-0.0329428	0.017866	0.140032
Campylobacter_subantarcticus_LMG_24374_complete_genome	-0.0234707	0.017711	0.078422
Caloranaerobacter_sp._TR13_contig1_whole_genome_shotgun_sequence	-0.0502527	0.01768	0.144052
Bacteroides_helcogenes_P_36-108_complete_genome	0.00333338	0.017653	0.110961
Thermoanaerobacter_indiensis_BSB-33_B044DRAFT_scaffold1.1_whole_genome_shotgun_sequence	-0.0345694	0.017616	0.119587
Bacteroides_eggerthii_DSM_20697_Scfld1_whole_genome_shotgun_sequence	0.00115619	0.017597	0.102328
Bacteroides_fluxus_YIT_12057_genomic_scaffold_Scfld297_whole_genome_shotgun_sequence	0.0038555	0.017587	0.110816
Clostridium_kluyveri_DSM_555_complete_genome	-0.0326957	0.017518	0.113811
Clostridium_thermocellum_ATCC_27405_complete_genome	-0.022279	0.017508	0.118598
Thermoanaerobacter_sp._YS13_THYS13_contig4_whole_genome_shotgun_sequence	-0.0308742	0.017428	0.111435
Tyzzerella_nexilis_DSM_1787_Scfld3_whole_genome_shotgun_sequence	-0.0131977	0.017412	0.140484
Riemerella_anatipestifer_ATCC_11845_=_DSM_15868_complete_genome	-0.0145826	0.017356	0.0671092
Thermoanaerobacter_thermohydrosulfuricus_WC1_scaffold00016_whole_genome_shotgun_sequence	-0.0359584	0.017272	0.113369
Bacteroides_nordii_CL02T12C05_supercont1.1_whole_genome_shotgun_sequence	-0.00352741	0.017256	0.0845031
Streptobacillus_hongkongensis_strain_DSM_26322_DSM26322_S22CLC_contig_3_whole_genome_shotgun_sequence	-0.0702507	0.017145	0.152992
Lachnospiraceae_bacterium_V9D3004_T524DRAFT_scaffold00001.1_C_whole_genome_shotgun_sequence	-0.0132594	0.017126	0.109214
Wolbachia_endosymbiont_of_Diaphorina_citri_Contig60_whole_genome_shotgun_sequence	-0.0335588	0.017107	0.103908
Marinilabilia_salmonicolor_JCM_21150_Contig2_whole_genome_shotgun_sequence	0.00215054	0.017076	0.0957809
Caloramator_sp._ALD01_A3M9DRAFT_scaffold_0.1_C_whole_genome_shotgun_sequence	-0.0393864	0.017041	0.134681
Lachnospiraceae_bacterium_AB2028_T322DRAFT_scaffold00001.1_whole_genome_shotgun_sequence	-0.00273179	0.017034	0.106109
Dorea_sp._5-2_acPFE-supercont1.1_whole_genome_shotgun_sequence	-0.0118652	0.016782	0.150789
Campylobacter_insulaenigrae_NCTC_12927_complete_genome	-0.0288105	0.016781	0.0994162
Caldanaerovirga_acetigignens_strain_DSM_18802_whole_genome_shotgun_sequence	-0.0201589	0.016776	0.143541
Gemella_haemolysans_ATCC_10379_ctg1119035638547_whole_genome_shotgun_sequence	-0.0216017	0.016699	0.0827379
Lachnospiraceae_bacterium_P6B14_T512DRAFT_scaffold00001.1_C_whole_genome_shotgun_sequence	-0.0132249	0.016611	0.129548
Brachyspira_pilosicoli_P43/6/78_complete_genome	-0.0444622	0.016601	0.107767
Campylobacter_fetus_subsp._testudinum_03-427_complete_genome	-0.0283708	0.016547	0.0788856
Bacteroides_uniformis_ATCC_8492_Scfld_3.0.1_32_whole_genome_shotgun_sequence	0.0032211	0.016513	0.115223
Ruminococcus_sp._AT10_whole_genome_shotgun_sequence	-0.00482644	0.016468	0.152864
Thermanaerovibrio_velox_DSM_12556_chromosome_whole_genome_shotgun_sequence	-0.00492074	0.016457	0.169028
Bacteroides_coprocola_DSM_17136_Scfld_02_30_whole_genome_shotgun_sequence	-0.00615265	0.016442	0.0791761
Clostridium_acetobutylicum_ATCC_824_chromosome_complete_genome	-0.0259735	0.016412	0.127292
Filifactor_alocis_ATCC_35896_complete_genome	-0.0172389	0.016407	0.103196
Campylobacter_hepaticus_strain_HV10_scaffold_0_whole_genome_shotgun_sequence	-0.00974134	0.016407	0.125036
Lachnospiraceae_bacterium_NC2004_T510DRAFT_scaffold00001.1_C_whole_genome_shotgun_sequence	-0.0187468	0.016336	0.109687
Bacteroides_fragilis_YCH46_DNA_complete_genome	-0.0011442	0.016327	0.0883405
Peptoniphilus_asaccharolyticus_DSM_20463_whole_genome_shotgun_sequence	-0.0325014	0.016304	0.11328
Anaerosalibacter_sp._Marseille-P3206_whole_genome_shotgun_sequence	-0.0513345	0.016304	0.143859
Alistipes_sp._ZOR0009_L990_4_whole_genome_shotgun_sequence	0.00319587	0.016208	0.106256
Mycoplasma_haemofelis_Ohio2_complete_genome	-0.0334549	0.016086	0.151999
Sphingobacterium_nematocida_strain_DSM_24091_whole_genome_shotgun_sequence	-0.00443323	0.016023	0.0727055
Brachyspira_murdochii_DSM_12563_complete_genome	-0.0464399	0.015923	0.101377
Denitrovibrio_acetiphilus_DSM_12809_complete_genome	-0.00761439	0.015912	0.0930916
Clostridium_clariflavum_DSM_19732_complete_genome	-0.0214598	0.015893	0.0927657
Lachnospiraceae_bacterium_3-1_acPFp-supercont1.1_whole_genome_shotgun_sequence	-0.0117419	0.015815	0.131412
Bacteroides_barnesiae_DSM_18169_=_JCM_13652_strain_DSM_18169_C510DRAFT_scaffold00001.1_whole_genome_shotgun_sequence	0.00135148	0.015761	0.108656
Peptoniphilus_rhinitidis_1-13_whole_genome_shotgun_sequence	-0.0330789	0.01576	0.0947756
Bacteroides_clarus_YIT_12056_genomic_scaffold_Scfld52_whole_genome_shotgun_sequence	0.00083726	0.015726	0.0980374
Bacteroides_faecis_MAJ27_whole_genome_shotgun_sequence	-0.00307251	0.015718	0.0815329
Eubacterium_plexicaudatum_ASF492_acLZb-supercont1.1_whole_genome_shotgun_sequence	-0.0163978	0.015652	0.113219
Tyzzerella_sp._Marseille-P3062_whole_genome_shotgun_sequence	-0.0138092	0.015627	0.149179
Ezakiella_sp._Marseille-P2951_strain_Marseille-P2951T_genome_assembly_chromosome:_contig00001	-0.0135767	0.015585	0.0854773
Neorickettsia_helminthoeca_str._Oregon_complete_genome	-0.00707038	0.015516	0.0842579
Tenacibaculum_maritimum_NBRC_15946_whole_genome_shotgun_sequence	-0.0142548	0.015513	0.100313
Campylobacter_hyointestinalis_subsp._hyointestinalis_LMG_9260_complete_genome	-0.0235537	0.015487	0.0690284
Bacteroides_stercoris_ATCC_43183_Scfld_02_15_whole_genome_shotgun_sequence	-0.00087373	0.015472	0.104148
Sporanaerobacter_sp._PP17-6a_isolate_PP176A_whole_genome_shotgun_sequence	-0.0389692	0.015448	0.127446
Listeria_cornellensis_FSL_F6-0969_c18_whole_genome_shotgun_sequence	-0.00266761	0.015422	0.0959671
Flavobacterium_granuli_strain_DSM_19729_whole_genome_shotgun_sequence	-0.00721348	0.01542	0.0641928
Fervidicola_ferrireducens_strain_Y170_AN618_contig000001_whole_genome_shotgun_sequence	-0.0156663	0.01541	0.145464
Thermoanaerobacter_wiegelii_Rt8.B1_complete_genome	-0.0359214	0.015406	0.118629
Flavobacterium_daejeonense_DSM_17708_H599DRAFT_scaffold00001.1_C_whole_genome_shotgun_sequence	-0.00635873	0.015372	0.0674417
Blautia_wexlerae_AGR2146_G599DRAFT_scaffold00001.1_C_whole_genome_shotgun_sequence	-0.00491374	0.015351	0.116603
[Clostridium]_glycyrrhizinilyticum_JCM_13369_whole_genome_shotgun_sequence	-0.00156013	0.015295	0.162965
Prevotella_sp._109_contig00001_whole_genome_shotgun_sequence	-0.012623	0.01524	0.155447
Bacteroides_timonensis_isolate_AP1_whole_genome_shotgun_sequence	-0.00087204	0.015199	0.0818005
Brachyspira_hyodysenteriae_ATCC_27164_complete_genome	-0.0469901	0.015193	0.0999979
Clostridium_tyrobutyricum_strain_KCTC_5387_complete_genome	-0.0351994	0.015192	0.105594
Bacteroides_pyogenes_JCM_10003_whole_genome_shotgun_sequence	-0.00609856	0.015191	0.117733
Bacteroides_cellulosilyticus_strain_WH2_complete_genome	-0.00234876	0.015164	0.078045
Anaerococcus_lactolyticus_ATCC_51172_SCAFFOLD1_whole_genome_shotgun_sequence	-0.0186827	0.015138	0.0889416
Aquimarina_agarilytica_ZC1_Scaffold1_whole_genome_shotgun_sequence	-0.00985968	0.015138	0.0721531
Prevotella_bryantii_B14_contig_108_whole_genome_shotgun_sequence	-0.003523	0.015133	0.0760545
Bacteroides_thetaiotaomicron_VPI-5482_chromosome_complete_genome	-0.00321547	0.015122	0.0799594
Verrucomicrobiae_bacterium_DG1235_scf_1104243000192_whole_genome_shotgun_sequence	0.047475	0.015122	0.275507
Brachyspira_alvinipulli_ATCC_51933_T324DRAFT_scaffold00001.1_whole_genome_shotgun_sequence	-0.0511593	0.015085	0.108261
Prochlorococcus_marinus_subsp._marinus_str._CCMP1375_complete_genome	-0.00945425	0.015084	0.0800659
Helcococcus_kunzii_ATCC_51366_supercont1.1_whole_genome_shotgun_sequence	-0.035868	0.01508	0.0802853
Candidatus_Photodesmus_blepharus_strain_Ppalp.1_contig4_whole_genome_shotgun_sequence	0.00654968	0.01508	0.141272
Campylobacter_mucosalis_strain_DSM_21682_contig00001_whole_genome_shotgun_sequence	-0.0222434	0.015071	0.0850423
Anaplasma_centrale_str._Israel_complete_genome	-0.0168837	0.015023	0.159751
Parvimonas_sp._KA00067_Scaffold17_whole_genome_shotgun_sequence	-0.0446223	0.015023	0.113904
Parabacteroides_goldsteinii_DSM_19448_=_WAL_12034_strain_DSM_19448_aczIT-supercont1.1_whole_genome_shotgun_sequence	-0.00202077	0.015021	0.0790575
Clostridium_ragsdalei_P11_CLRAG_contig000011_whole_genome_shotgun_sequence	-0.0313551	0.015019	0.109053
Parabacteroides_johnsonii_CL02T12C29_supercont1.1_whole_genome_shotgun_sequence	-0.00141032	0.015014	0.0864484
Lachnospiraceae_bacterium_AC2031_P158DRAFT_scf7180000000002_quiver_dupTrim_6709.1_C_whole_genome_shotgun_sequence	-0.00860045	0.015009	0.0803053
Eubacterium_acidaminophilum_DSM_3953_complete_genome	-0.0236857	0.014994	0.174122
[Eubacterium]_yurii_subsp._margaretiae_ATCC_43715_SCAFFOLD1_whole_genome_shotgun_sequence	-0.0389387	0.014956	0.100529
Dysgonomonas_capnocytophagoides_DSM_22835_K322DRAFT_scaffold00001.1_whole_genome_shotgun_sequence	-0.00964639	0.014938	0.0632562
Listeria_newyorkensis_strain_1903_Scaffold_28_whole_genome_shotgun_sequence	-0.00534843	0.014933	0.0904992
Johnsonella_ignava_ATCC_51276_supercont1.1_whole_genome_shotgun_sequence	-0.0262929	0.014902	0.0985566
Caloramator_quimbayensis_strain_USBA_833_whole_genome_shotgun_sequence	-0.0284705	0.014872	0.0867878
Brachyspira_intermedia_PWS/A_complete_genome	-0.046926	0.014872	0.0985216
Bacteroides_mediterraneensis_strain_Marseille-P2644_whole_genome_shotgun_sequence	-0.00492744	0.01487	0.10516
Parabacteroides_merdae_ATCC_43184_Scfld0280_whole_genome_shotgun_sequence	-0.00044856	0.01486	0.08972
Lachnospiraceae_bacterium_A4_acPFC-supercont1.1_whole_genome_shotgun_sequence	-0.0126976	0.014844	0.123888
Orenia_metallireducens_strain_Z6_2524618312_whole_genome_shotgun_sequence	-0.0359981	0.014763	0.154475
Clostridium_botulinum_BKT015925_complete_genome	-0.0201343	0.014757	0.146392
Flavobacterium_enshiense_DK69_FEDK69T_9_whole_genome_shotgun_sequence	-0.00607959	0.014738	0.066604
Aquimarina_pacifica_strain_SW150_contig1_scaffold1_whole_genome_shotgun_sequence	-0.0149381	0.014729	0.048855
Bacteroides_finegoldii_DSM_17565_Scfld0_whole_genome_shotgun_sequence	-0.00671704	0.014708	0.076458
Cellulophaga_fucicola_strain_DSM_24786_whole_genome_shotgun_sequence	-0.0204628	0.014689	0.0509523
Buchnera_aphidicola_str._Sg_Schizaphis_graminum_complete_genome	-0.016352	0.014684	0.102116
Anaplasma_marginale_str._Florida_complete_genome	-0.0141102	0.014668	0.14675
Zobellia_galactanivorans_strain_DsiJT_chromosome_complete_genome	-0.00396332	0.014653	0.0912741
Caloramator_proteoclasticus_DSM_10124_whole_genome_shotgun_sequence	-0.0540817	0.014651	0.146417
Bacteroides_thetaiotaomicron_strain_7330_complete_genome	-0.00449331	0.014603	0.0765324
Imtechella_halotolerans_K1_Contig2_whole_genome_shotgun_sequence	-0.00294692	0.014594	0.0780382
Buchnera_aphidicola_Aphis_glycines_strain_BAg_complete_genome	-0.0133944	0.01459	0.108905
Clostridium_aurantibutyricum_strain_DSM_793_CLAUR_contig000080_whole_genome_shotgun_sequence	-0.0231788	0.014583	0.133241
Polaribacter_irgensii_23-P_scf_1099646005584_whole_genome_shotgun_sequence	-0.016428	0.014575	0.0525732
Bacteroides_salanitronis_DSM_18170_complete_genome	-0.00680346	0.01457	0.109318
Mangrovimonas_sp._ST2L12_contig13_whole_genome_shotgun_sequence	-0.00148656	0.014508	0.0772478
Bacteroides_intestinalis_strain_KLE1704_Scaffold181_whole_genome_shotgun_sequence	-0.00170336	0.014507	0.0749232
Arenibacter_latericius_DSM_15913_H344DRAFT_scaffold00001.1_C_whole_genome_shotgun_sequence	-0.0146125	0.0144	0.0587011
Listeriaceae_bacterium_FSL_A5-0209_contig000011_whole_genome_shotgun_sequence	-0.00427807	0.014382	0.0890504
Flavobacterium_gilvum_strain_EM1308_complete_genome	-0.0102187	0.014339	0.0535972
Dorea_longicatena_DSM_13814_Scfld028_whole_genome_shotgun_sequence	-0.00970097	0.014313	0.14773
Sulfurospirillum_arcachonense_DSM_9755_K354DRAFT_scaffold00001.1_C_whole_genome_shotgun_sequence	-0.0229424	0.014293	0.0657419
Alistipes_inops_strain_627_contig00001_whole_genome_shotgun_sequence	0.00367586	0.014287	0.151405
Bacteroides_xylanisolvens_CL03T12C04_supercont1.1_whole_genome_shotgun_sequence	-0.00533832	0.014256	0.0689449
Brachyspira_suanatina_strain_AN4859/03_whole_genome_shotgun_sequence	-0.047358	0.014244	0.0985263
Campylobacter_helveticus_strain_ATCC_51209_complete_genome	-0.0210977	0.01423	0.084382
Gaetbulibacter_saemankumensis_DSM_17032_H611DRAFT_scaffold00001.1_whole_genome_shotgun_sequence	-0.00705364	0.014186	0.0718332
Bacteroides_caecimuris_strain_I48_complete_genome	-0.00740718	0.014157	0.075763
Odoribacter_splanchnicus_DSM_20712_complete_genome	-0.00270229	0.014143	0.0811535
Dysgonomonas_sp._BGC7_whole_genome_shotgun_sequence	-0.0134868	0.014119	0.0677125
Bacteroides_ovatus_strain_ATCC_8483_complete_genome	-0.00550213	0.014098	0.0671894
Flavobacterium_beibuense_F44-8_contig1_whole_genome_shotgun_sequence	-0.0103062	0.014062	0.0592553
Clostridium_coskatii_strain_PS02_scaffold1_whole_genome_shotgun_sequence	-0.0325514	0.014058	0.109964
Halothermothrix_orenii_H_168_complete_genome	-0.0111957	0.014053	0.0699072
Arcobacter_marinus_strain_SH-4D_Col1_whole_genome_shotgun_sequence	-0.0475121	0.014044	0.0932919
Coprococcus_sp._HPP0048_aczIq-supercont1.1_whole_genome_shotgun_sequence	-0.00146245	0.014029	0.155471
Tidjanibacter_massiliensis_strain_Marseille-P3084_whole_genome_shotgun_sequence	0.00209905	0.01402	0.14651
Bacteroides_coprophilus_DSM_18228_=_JCM_13818_strain_DSM_18228_Scfld15_whole_genome_shotgun_sequence	-0.00077308	0.014019	0.0823959
Bacteroides_ihuae_strain_Marseille-P2824_whole_genome_shotgun_sequence	-0.00510897	0.013998	0.0675094
Dethiosulfovibrio_peptidovorans_DSM_11002_ctg1_whole_genome_shotgun_sequence	-0.00636423	0.013988	0.154896
Peptoniphilus_indolicus_ATCC_29427_SCAFFOLD1_whole_genome_shotgun_sequence	-0.0247769	0.013909	0.107476
Campylobacter_volucris_LMG_24379_complete_genome	-0.0268433	0.013901	0.0794754
Candidatus_Phytoplasma_oryzae_isolate_Mbita1_Pmin.contig.0_1_whole_genome_shotgun_sequence	-0.0236451	0.013892	0.0900481
Bergeyella_zoohelcum_ATCC_43767_supercont1.1_whole_genome_shotgun_sequence	-0.0140305	0.013831	0.0661003
Clostridium_pasteurianum_DSM_525_=_ATCC_6013_complete_genome	-0.0319675	0.013829	0.102115
Prevotella_paludivivens_DSM_17968_=_JCM_13650_strain_DSM_17968_B045DRAFT_scaffold_0.1_whole_genome_shotgun_sequence	-0.0132708	0.013828	0.0623765
Clostridium_paraputrificum_AGR2156_G594DRAFT_scaffold00001.1_C_whole_genome_shotgun_sequence	-0.0360481	0.013803	0.165101
Candidatus_Vesicomyosocius_okutanii_HA_DNA_complete_genome	0.00141542	0.013768	0.13161
Wenyingzhuangia_marina_strain_DSM_100572_whole_genome_shotgun_sequence	-0.0194403	0.013765	0.0606343
Bacteroides_sp._Ga6A1_T544DRAFT_scaffold00001.1_whole_genome_shotgun_sequence	-0.00583089	0.01376	0.115806
Clostridium_ljungdahlii_DSM_13528_complete_genome	-0.0331633	0.013743	0.108484
Leadbetterella_byssophila_DSM_17132_complete_genome	-0.00902904	0.013737	0.0627894
Peptoniphilus_sp._ING2-D1G_genome_assembly_chromosome:_I	-0.0315639	0.01371	0.11169
Peptostreptococcus_stomatis_DSM_17678_contig00023_whole_genome_shotgun_sequence	-0.0317837	0.013672	0.12001
Echinicola_vietnamensis_DSM_17526_complete_genome	-0.00398397	0.013664	0.0850529
Lutispora_thermophila_DSM_19022_whole_genome_shotgun_sequence	-0.0285807	0.013631	0.105793
Treponema_succinifaciens_DSM_2489_complete_genome	-0.00992665	0.013621	0.0873941
Zhouia_amylolytica_AD3_51.P278.1_19_whole_genome_shotgun_sequence	-0.0124453	0.013531	0.054862
Aquimarina_latercula_DSM_2041_H526DRAFT_scaffold00001.1_whole_genome_shotgun_sequence	-0.0199747	0.013527	0.0489199
Leptotrichia_wadei_DSM_19758_B055DRAFT_scaffold_0.1_whole_genome_shotgun_sequence	-0.0897088	0.013514	0.217326
Wenyingzhuangia_fucanilytica_strain_CZ1127_complete_genome	-0.0205525	0.013493	0.0560858
Campylobacter_iguaniorum_strain_1485E_complete_genome	-0.017646	0.013474	0.0642659
Flavobacterium_frigoris_PS1_66_18_whole_genome_shotgun_sequence	-0.0115828	0.013439	0.0457489
Bacteroides_oleiciplenus_YIT_12058_supercont1.1_whole_genome_shotgun_sequence	-0.00285657	0.013436	0.0715975
Cellulophaga_lytica_DSM_7489_complete_genome	-0.020889	0.013414	0.0449421
Sulfurovum_lithotrophicum_strain_ATCC_BAA-797_complete_genome	-0.00878834	0.013411	0.113637
Lachnospiraceae_bacterium_C6A11_T542DRAFT_scaffold00001.1_C_whole_genome_shotgun_sequence	-0.00514401	0.013387	0.102043
Bacteriovorax_marinus_SJ_genome	-0.00788544	0.01336	0.0518924
Brachyspira_hampsonii_30446_scaffold00004_whole_genome_shotgun_sequence	-0.0486352	0.013344	0.105433
Campylobacter_jejuni_subsp._jejuni_NCTC_11168_=_ATCC_700819_chromosome_complete_genome	-0.0190788	0.013335	0.0834933
Prochlorococcus_marinus_str._NATL2A_complete_genome	-0.0145037	0.013318	0.0669635
Clostridium_sp._L2-50_Scfld_02_1_whole_genome_shotgun_sequence	-0.00639028	0.013315	0.113624
Campylobacter_ornithocola_strain_WBE38_NODE_1_whole_genome_shotgun_sequence	-0.0289824	0.013315	0.0805811
Bacteroides_stercorirosoris_JCM_17103_whole_genome_shotgun_sequence	-0.00403594	0.013314	0.0931927
Proteocatella_sphenisci_DSM_23131_G558DRAFT_scaffold00001.1_C_whole_genome_shotgun_sequence	-0.020363	0.013288	0.113751
Campylobacter_peloridis_LMG_23910_complete_genome	-0.0295966	0.013284	0.0760718
Nitratiruptor_sp._SB155-2_genomic_DNA_complete_genome	-0.0103984	0.013249	0.0830605
Algibacter_sp._HZ22_complete_genome	-0.0116493	0.01323	0.0552731
[Eubacterium]_contortum_strain_2789STDY5834876_whole_genome_shotgun_sequence	-0.0105801	0.013205	0.136719
Ruminococcus_gnavus_AGR2154_N769DRAFT_scf7180000000028_quiver.4_C_whole_genome_shotgun_sequence	-0.0130586	0.013205	0.142474
Bacteroides_faecichinchillae_JCM_17102_whole_genome_shotgun_sequence	-0.00749108	0.013165	0.0655666
Anaerosalibacter_massiliensis_whole_genome_shotgun_sequence	-0.054017	0.013117	0.142926
Maribacter_dokdonensis_DSW-8_contig1_whole_genome_shotgun_sequence	-0.0141082	0.013085	0.0527921
Alkalibacter_saccharofermentans_DSM_14828_whole_genome_shotgun_sequence	-0.0234022	0.013077	0.130908
Oleiphilus_sp._HI0043_HI0043_c35_whole_genome_shotgun_sequence	0.00853224	0.01307	0.104203
Lachnospiraceae_bacterium_COE1_acPFN-supercont1.1_whole_genome_shotgun_sequence	-0.0194059	0.013066	0.136555
Parabacteroides_distasonis_ATCC_8503_complete_genome	-0.00320602	0.013059	0.0812181
Sulfurimonas_autotrophica_DSM_16294_complete_genome	-0.0137009	0.013044	0.047999
Campylobacter_sputorum_biovar_sputorum_strain_INTA08/209_contig_170.392136_whole_genome_shotgun_sequence	-0.0388395	0.013042	0.0807399
Megasphaera_sp._UPII_135-E_contig00001_whole_genome_shotgun_sequence	0.00796684	0.013035	0.127187
Prevotella_sp._S7_MS_2_contig001_whole_genome_shotgun_sequence	-0.00230843	0.01302	0.0859347
Prochlorococcus_sp._MIT_0603_Contig1309_whole_genome_shotgun_sequence	-0.0104773	0.013005	0.0691341
Clostridium_massiliodielmoense_strain_MT26_whole_genome_shotgun_sequence	-0.0349305	0.012999	0.134137
Bacteroides_caccae_CL03T12C61_supercont1.1_whole_genome_shotgun_sequence	-0.00698126	0.012977	0.0682658
Clostridium_felsineum_DSM_794_CLFE_contig000001_whole_genome_shotgun_sequence	-0.0205721	0.012958	0.12869
Clostridium_novyi_NT_complete_genome	-0.0345138	0.012935	0.128548
Sphingobacterium_psychroaquaticum_strain_DSM_22418_whole_genome_shotgun_sequence	-0.00487816	0.012909	0.0610967
Dubosiella_newyorkensis_strain_NYU-BL-A4_NODE_1_length_184395_cov_205.892_ID_1_whole_genome_shotgun_sequence	-0.0073231	0.012894	0.0978951
Dysgonomonas_sp._HGC4_whole_genome_shotgun_sequence	-0.00967328	0.012874	0.0506424
Caldicellulosiruptor_sp._Rt8.B8_N908DRAFT_scf7180000000006_quiver.1_C_whole_genome_shotgun_sequence	-0.0253567	0.012867	0.0975111
Fervidobacterium_nodosum_Rt17-B1_complete_genome	-0.0336641	0.012863	0.102694
Rubritalea_marina_DSM_17716_F454DRAFT_scaffold00001.1_whole_genome_shotgun_sequence	0.0183497	0.012859	0.186306
Helicobacter_mustelae_12198_complete_genome	0.002826	0.012791	0.091796
Leptotrichia_hofstadii_F0254_Scfld0_whole_genome_shotgun_sequence	-0.076834	0.01279	0.196722
Prochlorococcus_sp._MIT_0601_Contig3412_whole_genome_shotgun_sequence	-0.0118992	0.012774	0.0715182
Sphingobacteriaceae_bacterium_DW12_contig2_scaffold1_whole_genome_shotgun_sequence	-0.00326858	0.012741	0.0612915
Flavobacterium_limnosediminis_JC2902_FLJC2902T_1_whole_genome_shotgun_sequence	-0.00805137	0.012738	0.0638122
Persicobacter_sp._JZB09_complete_genome	-0.00499764	0.012734	0.0664225
Thermosyntropha_lipolytica_DSM_11003_whole_genome_shotgun_sequence	0.00309964	0.012723	0.117225
Lachnospiraceae_bacterium_YSB2008_T533DRAFT_scaffold00001.1_C_whole_genome_shotgun_sequence	-0.012379	0.012664	0.0804169
Anaerococcus_prevotii_DSM_20548_complete_genome	-0.0265727	0.012656	0.112466
Flavobacterium_terrae_strain_DSM_18829_whole_genome_shotgun_sequence	-0.0150041	0.012646	0.0423372
Maribacter_ulvicola_strain_DSM_15366_whole_genome_shotgun_sequence	-0.0141075	0.01264	0.0468848
Schwartzia_succinivorans_DSM_10502_whole_genome_shotgun_sequence	0.0013718	0.012636	0.0895403
Algibacter_sp._SK-16_scaffold9_cov54_read183_whole_genome_shotgun_sequence	-0.0158239	0.012632	0.046877
Succinivibrionaceae_bacterium_WG-1_scaffold00035_whole_genome_shotgun_sequence	-0.0047054	0.012597	0.110836
Mahella_australiensis_50-1_BON_complete_genome	-0.018736	0.01259	0.114456
Butyrivibrio_sp._MC2013_G636DRAFT_scaffold00001.1_C_whole_genome_shotgun_sequence	-0.00631152	0.012573	0.0796939
Clostridium_sp._CL-6_whole_genome_shotgun_sequence	-0.0160075	0.012554	0.138641
Bacterium_L21-Spi-D4_complete_genome	-0.0108907	0.012535	0.089859
Bacteroides_gallinarum_DSM_18171_=_JCM_13658_strain_DSM_18171_C233DRAFT_scaffold00001.1_whole_genome_shotgun_sequence	-0.00822106	0.012466	0.135177
Mangrovimonas_yunxiaonensis_strain_LY01_contig7_whole_genome_shotgun_sequence	-0.00521332	0.012441	0.103327
Lachnospiraceae_bacterium_ND2006_T521DRAFT_scaffold00001.1_C_whole_genome_shotgun_sequence	-0.00338544	0.012407	0.0997622
Bacteriovorax_sp._Seq25_V_contig_54_whole_genome_shotgun_sequence	-0.00487242	0.012403	0.0585678
Eubacterium_rectale_ATCC_33656_complete_genome	-0.00922947	0.012396	0.114061
Lachnospiraceae_bacterium_A2_acPFL-supercont1.1_whole_genome_shotgun_sequence	-0.0165855	0.012395	0.146744
Mariniphaga_anaerophila_strain_DSM_26910_whole_genome_shotgun_sequence	-0.00805064	0.012389	0.0705822
Waddlia_chondrophila_WSU_86-1044_complete_genome	0.00303415	0.012376	0.0792661
Francisella_sp._TX077308_complete_genome	-0.0081133	0.012334	0.0809253
Sulfurovum_riftiae_strain_1812E_contig_1_whole_genome_shotgun_sequence	-0.00867901	0.012321	0.123229
Sphingobacterium_sp._ML3W_complete_genome	-0.00758312	0.012272	0.047997
Thermovenabulum_gondwanense_strain_R270_ATZ99_contig000016_whole_genome_shotgun_sequence	-0.026658	0.012258	0.107142
Clostridium_bornimense_replicon_M2/40_rep1_complete_genome_type_strain_M2/40T	-0.0333411	0.012251	0.157834
Dorea_formicigenerans_ATCC_27755_D_formicigenerans-3.0.1_Cont399_whole_genome_shotgun_sequence	-0.0134084	0.012247	0.126214
Campylobacter_lari_RM2100_complete_genome	-0.0296979	0.012241	0.0867544
Clostridium_roseum_strain_DSM_6424_CLROS_contig000009_whole_genome_shotgun_sequence	-0.0244758	0.012231	0.128542
Francisella_guangzhouensis_strain_08HL01032_complete_genome	-0.012427	0.012216	0.0586955
Francisella_philomiragia_subsp._philomiragia_ATCC_25017_complete_genome	-0.010476	0.01218	0.0742918
Nitratiruptor_tergarcus_DSM_16512_whole_genome_shotgun_sequence	-0.0117424	0.012153	0.0508098
Bacteroides_coprosuis_DSM_18011_chromosome_whole_genome_shotgun_sequence	-0.0105816	0.012151	0.0460814
Clostridium_arbusti_SL206_whole_genome_shotgun_sequence	-0.0395618	0.012138	0.109876
Anaerosphaera_aminiphila_DSM_21120_whole_genome_shotgun_sequence	-0.0300124	0.012136	0.107608
Bacillus_manliponensis_strain_JCM_15802_contig1_whole_genome_shotgun_sequence	-0.00951124	0.012128	0.0805438
Piscirickettsia_salmonis_strain_LF-89_complete_genome	0.0123067	0.012122	0.130531
Peptoniphilus_sp._oral_taxon_375_str._F0436_noncontiguous_finished_chromosome_whole_genome_shotgun_sequence	-0.0024149	0.012113	0.121428
Clostridium_cellulovorans_743B_complete_genome	-0.0238284	0.012099	0.0954431
Buchnera_aphidicola_str._G002_Myzus_persicae_complete_genome	-0.0135778	0.01208	0.100369
[Eubacterium]_hallii_DSM_3353_E_hallii-1.0_Cont70.1_whole_genome_shotgun_sequence	-0.00884156	0.012069	0.103234
Aquimarina_longa_SW024_scaffold1_whole_genome_shotgun_sequence	-0.0190489	0.012047	0.0418331
Treponema_berlinense_strain_ATCC_BAA-909_whole_genome_shotgun_sequence	-0.0022319	0.012038	0.0948737
Eubacterium_ruminantium_strain_ATCC_17233_whole_genome_shotgun_sequence	-0.00818125	0.012038	0.0889413
Arenibacter_nanhaiticus_strain_CGMCC_1.8863_whole_genome_shotgun_sequence	-0.00889056	0.011994	0.0535033
Buchnera_aphidicola_str._Ua_Uroleucon_ambrosiae_complete_genome	-0.0118209	0.01197	0.114594
Algibacter_lectus_strain_JCM_19300_whole_genome_shotgun_sequence	-0.00975762	0.011956	0.0472298
Clostridium_autoethanogenum_DSM_10061_complete_genome	-0.0392534	0.011916	0.111505
Aquimarina_muelleri_DSM_19832_H527DRAFT_scaffold00001.1_C_whole_genome_shotgun_sequence	-0.01753	0.011916	0.0398259
Labilibacter_marinus_strain_Y11_contig1_whole_genome_shotgun_sequence	-0.0175349	0.011914	0.0650008
Clostridium_sp._SY8519_DNA_complete_genome	-0.00064285	0.011902	0.142574
Buchnera_aphidicola_str._Ak_Acyrthosiphon_kondoi_complete_genome	-0.0146462	0.011901	0.0973552
Parvimonas_micra_strain_KCOM_1535_complete_genome	-0.0544919	0.01189	0.136167
Clostridium_butyricum_strain_KNU-L09_chromosome_1_complete_sequence	-0.0288845	0.011888	0.129994
Bacillus_alcalophilus_ATCC_27647_=_CGMCC_1.3604_strain_AV1934_contig00001_whole_genome_shotgun_sequence	-0.00900801	0.011887	0.0675497
Dissulfuribacter_thermophilus_strain_S69_contig00001_whole_genome_shotgun_sequence	-0.00990604	0.011885	0.077563
Criibacterium_bergeronii_strain_CCRI-22567_contig-2_whole_genome_shotgun_sequence	-0.034723	0.011876	0.115403
Flavobacterium_succinicans_LMG_10402_contig_04_whole_genome_shotgun_sequence	-0.00565965	0.011864	0.0620132
Maribacter_forsetii_DSM_18668_P177DRAFT_scf7180000000004_quiver.1_C_whole_genome_shotgun_sequence	-0.0161625	0.011838	0.0524462
Candidatus_Liberibacter_africanus_PTSAPSY_complete_genome	0.00566242	0.011837	0.151656
Arenibacter_troitsensis_strain_DSM_19835_whole_genome_shotgun_sequence	-0.0115716	0.011797	0.0534498
Marinifilum_fragile_JCM_15579_whole_genome_shotgun_sequence	-0.0172883	0.011786	0.0615484
Olivibacter_sitiensis_DSM_17696_A37SDRAFT_scaffold_0.1_C_whole_genome_shotgun_sequence	-0.00514147	0.011785	0.0816945
Blautia_hydrogenotrophica_DSM_10507_Scfld1_whole_genome_shotgun_sequence	-0.00958512	0.011757	0.137495
Flavobacterium_cucumis_strain_DSM_18830_whole_genome_shotgun_sequence	-0.0152413	0.011756	0.0398127
Neisseria_weaveri_strain_NCTC13585_genome_assembly_chromosome:_1	0.00783024	0.011749	0.111888
Arenibacter_certesii_DSM_19833_G466DRAFT_scaffold00001.1_whole_genome_shotgun_sequence	-0.0139644	0.011717	0.049839
Lachnobacterium_bovis_strain_AE2004_CC91DRAFT_scf7180000000094_quiver.9_C_whole_genome_shotgun_sequence	-0.0139369	0.011705	0.125173
Ruminococcus_sp._HUN007_CC97DRAFT_scf7180000000020_quiver.2_C_whole_genome_shotgun_sequence	-0.0135311	0.011705	0.114751
Candidatus_Phytoplasma_mali_strain_AT_complete_chromosome	-0.0173246	0.011684	0.119073
Ilyobacter_polytropus_DSM_2926_complete_genome	-0.0453559	0.011679	0.137902
Lachnospiraceae_bacterium_NK4A179_G621DRAFT_scaffold00001.1_C_whole_genome_shotgun_sequence	-0.00383011	0.011664	0.078753
Fusobacterium_gonidiaformans_3-1-5R_strain_3_1_5R_supercont1.1_whole_genome_shotgun_sequence	-0.0382477	0.01166	0.109314
Filimonas_lacunae_strain_DSM_21054_whole_genome_shotgun_sequence	-0.00068985	0.01166	0.0765336
Blautia_hansenii_DSM_20583_Scfld0_whole_genome_shotgun_sequence	-0.0202425	0.011647	0.122211
Treponema_porcinum_strain_ATCC_BAA-908_whole_genome_shotgun_sequence	-0.00264559	0.011627	0.0853358
Flexistipes_sinusarabici_DSM_4947_complete_genome	-0.022727	0.011618	0.0855716
Desulfurella_acetivorans_A63_complete_genome	-0.0189865	0.011615	0.0379401
Sinomicrobium_oceani_strain_CGMCC_1.12145_whole_genome_shotgun_sequence	-0.00685996	0.011611	0.101192
Cellulophaga_geojensis_KL-A_contig1_whole_genome_shotgun_sequence	-0.0201496	0.011605	0.03359
Listeria_grandensis_FSL_F6-0971_c2_whole_genome_shotgun_sequence	-0.00385228	0.0116	0.0760009
Flavobacterium_spartansii_strain_MSU_NODE_1_length_1308521_cov_54.5264_whole_genome_shotgun_sequence	-0.00828438	0.011596	0.049874
Dialister_invisus_DSM_15470_Scfld0_whole_genome_shotgun_sequence	0.00760174	0.011593	0.106535
Dysgonomonas_macrotermitis_strain_JCM_19375_whole_genome_shotgun_sequence	-0.0104242	0.011574	0.0522841
Zobellia_uliginosa_strain_MAR_2009_138_FG20DRAFT_unitig_0_quiver_dupTrim_3020.2_C_whole_genome_shotgun_sequence	-0.0103241	0.011573	0.0450885
Prevotella_histicola_JCM_15637_=_DNF00424_strain_JCM_15637_whole_genome_shotgun_sequence	-0.00554989	0.011564	0.0552578
Dysgonomonas_mossii_DSM_22836_supercont1.1_whole_genome_shotgun_sequence	-0.0153333	0.011557	0.0618166
Flavobacterium_sp._83_T410DRAFT_scf7180000000004_quiver_dupTrim_4441.1_C_whole_genome_shotgun_sequence	-0.013191	0.011546	0.0370935
Peptoniphilaceae_bacterium_FC2_whole_genome_shotgun_sequence	-0.00160474	0.01154	0.125075
Helicobacter_pametensis_ATCC_51478_T391DRAFT_scaffold00001.1_whole_genome_shotgun_sequence	0.0125734	0.011512	0.129159
Prevotella_phocaeensis_strain_SN19_whole_genome_shotgun_sequence	-0.00657968	0.011499	0.0898032
Prosthecochloris_sp._CIB_2401_complete_genome	0.00893092	0.011497	0.135644
Lactobacillus_agilis_DSM_20509_NODE_292_whole_genome_shotgun_sequence	0.00771594	0.011472	0.12434
Caldisericum_exile_AZM16c01_DNA_complete_genome	-0.0176493	0.011462	0.0601864
Clostridium_scatologenes_strain_ATCC_25775_complete_genome	-0.0360652	0.011462	0.117547
Cellulophaga_algicola_DSM_14237_complete_genome	-0.0170106	0.011452	0.0417535
Selenomonas_ruminantium_AB3002_P159DRAFT_scf7180000000016_quiver.8_C_whole_genome_shotgun_sequence	0.00080798	0.011452	0.113515
Arenibacter_palladensis_strain_DSM_17539_whole_genome_shotgun_sequence	-0.0120707	0.011448	0.0545745
Roseburia_sp._499_contig000010_whole_genome_shotgun_sequence	-0.00224058	0.011427	0.165977
Eubacterium_sp._14-2_acPFD-supercont1.1_whole_genome_shotgun_sequence	-0.0082135	0.011397	0.129742
Peptoniphilus_coxii_strain_DNF00729_Scaffold258_whole_genome_shotgun_sequence	-0.00645322	0.011384	0.134762
Mycoplasma_parvum_str._Indiana_complete_genome	-0.0353794	0.011343	0.0551782
Buchnera_aphidicola_str._APS_Acyrthosiphon_pisum_chromosome_complete_genome	-0.0139995	0.011327	0.095352
Cellulophaga_baltica_18_complete_genome	-0.0145264	0.011323	0.0419741
Gardnerella_vaginalis_ATCC_14019_chromosome_complete_genome	-0.00165436	0.011285	0.066399
Gemella_cuniculi_DSM_15828_H612DRAFT_scaffold00001.1_whole_genome_shotgun_sequence	-0.0258882	0.011285	0.107881
Anaerophaga_thermohalophila_DSM_12881_contig_13_whole_genome_shotgun_sequence	-0.00203724	0.011278	0.0598647
Spiroplasma_poulsonii_strain_MSRO_contig_03_whole_genome_shotgun_sequence	-0.0214091	0.011275	0.0575461
Streptobacillus_ratti_strain_OGS16_OGS16_S19CLC_contig_3_whole_genome_shotgun_sequence	-0.0631756	0.011275	0.148562
Clostridiales_bacterium_mt11_whole_genome_shotgun_sequence	-0.0424629	0.011231	0.124126
Thermophagus_xiamenensis_strain_HS1_Contig8_whole_genome_shotgun_sequence	0.0009795	0.011202	0.0741785
Flavobacterium_seoulense_strain_EM1321_contig00001_whole_genome_shotgun_sequence	-0.0111212	0.011158	0.0404957
Clostridium_polynesiense_strain_MS1_whole_genome_shotgun_sequence	-0.0257014	0.011154	0.0743342
Thiomicrospira_sp._MA2-6_BS76DRAFT_scf7180000000002_quiver_dupTrim_10022.1_C_whole_genome_shotgun_sequence	0.00905981	0.011144	0.116957
Parabacteroides_gordonii_DSM_23371_F592DRAFT_scaffold00001.1_whole_genome_shotgun_sequence	-0.00434769	0.011142	0.0727942
Methylotenera_mobilis_JLW8_complete_genome	0.00225135	0.011112	0.0701757
Fervidicella_metallireducens_AeB_contig00001_whole_genome_shotgun_sequence	-0.0249988	0.011102	0.1057
Staphylococcus_fleurettii_strain_MBTS-1_NODE_1_length_300482_cov_104.815_whole_genome_shotgun_sequence	-0.0182852	0.011086	0.0461764
Lachnospiraceae_bacterium_AC2029_BO12DRAFT_scf7180000000002_quiver.1_C_whole_genome_shotgun_sequence	-0.00493465	0.011071	0.129215
Campylobacter_coli_strain_OR12_complete_genome	-0.0224065	0.011064	0.0644531
Hespellia_stercorisuis_DSM_15480_whole_genome_shotgun_sequence	-0.00470986	0.011064	0.136653
Granulicatella_adiacens_ATCC_49175_SCAFFOLD1_whole_genome_shotgun_sequence	-0.00470828	0.011061	0.0688452
Pseudozobellia_thermophila_strain_DSM_19858_whole_genome_shotgun_sequence	-0.00609606	0.01106	0.117447
Clostridium_stercorarium_subsp._stercorarium_DSM_8532_complete_genome	-0.0154958	0.011055	0.0980253
Arenibacter_algicola_strain_TG409_U735DRAFT_scf7180000000011_quiver.3_C_whole_genome_shotgun_sequence	-0.0131502	0.011048	0.0572221
Prevotella_sp._S7-1-8_contig009_whole_genome_shotgun_sequence	-0.00782106	0.011035	0.163399
Anaerostipes_caccae_DSM_14662_Scfld_03_14_whole_genome_shotgun_sequence	-0.0097958	0.011022	0.127498
Candidatus_Photodesmus_katoptron_Akat1_chromosome_I_map_unlocalized_Contig1_whole_genome_shotgun_sequence	-0.00169666	0.011011	0.118666
Gemella_sanguinis_ATCC_700632_T369DRAFT_scaffold00001.1_C_whole_genome_shotgun_sequence	-0.025383	0.010987	0.074909
Bacteroides_reticulotermitis_JCM_10512_whole_genome_shotgun_sequence	-0.00507732	0.010982	0.0612273
Eubacterium_sp._Marseille-P3177_strain_Marseille-P3177T_genome_assembly_chromosome:_contig00001	-0.00610599	0.010976	0.156599
Spiroplasma_sp._TU-14_complete_genome	-0.00737419	0.010966	0.0835864
Sphingobacterium_sp._HMSC13C05_Scaffold55_whole_genome_shotgun_sequence	-0.00381195	0.010937	0.0493367
Butyrivibrio_sp._NC3005_G634DRAFT_scaffold00001.1_whole_genome_shotgun_sequence	-0.0112739	0.010934	0.0773666
Prevotella_oralis_ATCC_33269_SCAFFOLD4_whole_genome_shotgun_sequence	-0.0064242	0.010917	0.0857237
Bariatricus_massiliensis_strain_AT12_whole_genome_shotgun_sequence	-0.00636377	0.010902	0.126345
Finegoldia_magna_ATCC_29328_DNA_complete_genome	-0.0354061	0.010864	0.0902709
Selenomonas_ruminantium_subsp._lactilytica_TAM6421_DNA_complete_genome	0.0053271	0.010859	0.109945
Flavobacterium_flevense_strain_DSM_1076_whole_genome_shotgun_sequence	-0.0117121	0.010849	0.0352982
Clostridium_sp._ND2_whole_genome_shotgun_sequence	-0.0349238	0.010839	0.148318
Flavobacterium_cauense_R2A-7_FCR2A7T_19_whole_genome_shotgun_sequence	-0.00777677	0.010827	0.0585555
Gemella_morbillorum_M424_supercont1.1_whole_genome_shotgun_sequence	-0.0203271	0.010826	0.0842817
Tenacibaculum_soleae_strain_UCD-KL19_scaffold_0_whole_genome_shotgun_sequence	-0.0210351	0.010818	0.0423459
Flavobacterium_indicum_GPTSA100-9_complete_genome	-0.0166726	0.010817	0.0376118
Lachnospiraceae_bacterium_MA2020_T348DRAFT_scaffold00001.1_whole_genome_shotgun_sequence	-0.0090342	0.010806	0.0893117
Alkalitalea_saponilacus_strain_DSM_24412_whole_genome_shotgun_sequence	-0.00503564	0.010804	0.0498949
Mediterranea_massiliensis_strain_Marseille-P2645_whole_genome_shotgun_sequence	-0.00246427	0.010793	0.149267
Tenacibaculum_ovolyticum_DSM_18103_H518DRAFT_scaffold00001.1_whole_genome_shotgun_sequence	-0.0221912	0.010781	0.0491752
Clostridium_pasteurianum_BC1_complete_genome	-0.0332148	0.010759	0.0906455
Labilibacter_aurantiacus_strain_HQYD1_contig7_whole_genome_shotgun_sequence	-0.0143614	0.010758	0.039994
Bacteroidetes_bacterium_oral_taxon_272_str._F0290_ctg120009420963_whole_genome_shotgun_sequence	-0.00441805	0.01075	0.102407
Phocaeicola_abscessus_CCUG_55929_whole_genome_shotgun_sequence	-0.0045909	0.010749	0.0929644
Pedobacter_nyackensis_strain_DSM_19625_whole_genome_shotgun_sequence	-0.0081301	0.010742	0.0420829
Helicobacter_muridarum_strain_ST1_CONTIG_32_whole_genome_shotgun_sequence	-0.0201751	0.010733	0.048754
Bacillus_cereus_ATCC_14579_chromosome_complete_genome	-0.00642598	0.010709	0.0917035
Eggerthellaceae_bacterium_Marseille-P3241_genome_assembly_chromosome:_contig00001	-0.00120845	0.010694	0.0803876
Campylobacter_ureolyticus_RIGS_9880_complete_genome	-0.0429508	0.010692	0.0926775
Dethiosulfovibrio_salsuginis_strain_USBA_82_whole_genome_shotgun_sequence	-0.00616198	0.010691	0.14338
Anaerococcus_prevotii_ACS-065-V-Col13_contig00046_whole_genome_shotgun_sequence	-0.0334219	0.010666	0.083221
Cyclobacterium_amurskyense_strain_KCTC_12363_complete_genome	-0.0115869	0.010661	0.0411435
Arsenophonus_symbiont_of_Lipoptena_fortisetosa_strain_CB_complete_genome	-0.0141085	0.01065	0.11946
[Clostridium]_lactatifermentans_DSM_14214_whole_genome_shotgun_sequence	-0.0034599	0.01064	0.0951332
Crocinitomix_sp._0182_contig1_whole_genome_shotgun_sequence	-0.014758	0.010628	0.0503513
Fenollaria_timonensis_strain_GD5_whole_genome_shotgun_sequence	-0.0339048	0.010612	0.126854
Peptoniphilus_duerdenii_ATCC_BAA-1640_SCAFFOLD1_whole_genome_shotgun_sequence	-0.032638	0.010608	0.115291
Flavobacterium_hydatis_strain_DSM_2063_contig006_whole_genome_shotgun_sequence	-0.0137871	0.010591	0.0381254
Flavobacterium_sp._316_scaffold_0_whole_genome_shotgun_sequence	-0.0227531	0.010585	0.0253018
Chlorobium_phaeobacteroides_BS1_complete_genome	0.00323549	0.01055	0.085974
Acetomicrobium_hydrogeniformans_ATCC_BAA-1850_A_hydrogeniformans-1.0.1_Cont0.1_whole_genome_shotgun_sequence	-0.0112324	0.010541	0.0988033
Ochrovirga_pacifica_strain_S85_contig00032_whole_genome_shotgun_sequence	-0.016656	0.010524	0.0460242
Saccharophagus_degradans_2-40_complete_genome	0.00294665	0.010515	0.0915311
Thiomicrospira_crunogena_XCL-2_complete_genome	0.00372585	0.010497	0.0725611
Defluviitoga_tunisiensis_genome_assembly_DTL3_chromosome_:_I	-0.0342548	0.010494	0.0778472
Arcobacter_lekithochrous_strain_LFT_1.7_Contig1_whole_genome_shotgun_sequence	-0.0313271	0.010483	0.0520566
Caloramator_mitchellensis_strain_VF08_ABG79_contig000001_whole_genome_shotgun_sequence	-0.0342786	0.010474	0.105776
Flavobacterium_fluvii_strain_DSM_19978_whole_genome_shotgun_sequence	-0.0092747	0.010462	0.0579812
Lachnospiraceae_bacterium_AC2012_P155DRAFT_scf7180000000006_quiver_dupTrim_3985.1_C_whole_genome_shotgun_sequence	-0.00706983	0.010459	0.102878
Ruminobacter_sp._RM87_T489DRAFT_scaffold00001.1_C_whole_genome_shotgun_sequence	0.00232346	0.010455	0.0947394
Anaerostipes_sp._3_2_56FAA_supercont2.1_whole_genome_shotgun_sequence	-0.00911081	0.01045	0.123764
Caldicellulosiruptor_owensensis_OL_complete_genome	-0.0304167	0.010444	0.0999506
Francisella_sp._FSC1006_complete_genome	-0.0126081	0.010438	0.0658768
Maribacter_aquivivus_strain_DSM_16478_whole_genome_shotgun_sequence	-0.0164638	0.010431	0.0432918
Thiomicrospira_chilensis_DSM_12352_B076DRAFT_scaffold00001.1_whole_genome_shotgun_sequence	0.009419	0.01042	0.0986572
Clostridium_sp._mt5_whole_genome_shotgun_sequence	-0.0378161	0.010403	0.13254
Bacteriovorax_sp._BAL6_X_ctg7180000028171_whole_genome_shotgun_sequence	-0.00526357	0.010399	0.053157
Neptuniibacter_marinus_strain_ATR_1.1_contig_1_whole_genome_shotgun_sequence	0.00760264	0.010399	0.102867
Listeria_booriae_strain_FSL_A5-0281_contig000011_whole_genome_shotgun_sequence	-0.00585475	0.010362	0.0623674
Eubacterium_sp._ER2_contig_19_whole_genome_shotgun_sequence	-0.00325638	0.010357	0.149134
Eubacterium_coprostanoligenes_strain_ATCC_51222_whole_genome_shotgun_sequence	-0.0092086	0.010341	0.0783469
Arcobacter_nitrofigilis_DSM_7299_complete_genome	-0.0370318	0.010316	0.065536
Eubacterium_sp._AB3007_P156DRAFT_scf7180000000002_quiver_dupTrim_10609.1_C_whole_genome_shotgun_sequence	-0.00688434	0.010304	0.145376
Chryseobacterium_piperi_strain_CTM_contig02_whole_genome_shotgun_sequence	-0.013077	0.010293	0.0316215
Caryophanon_latum_strain_DSM_14151_DSM_14151_R1_001_contig_4_whole_genome_shotgun_sequence	-0.00924049	0.010288	0.0924103
Wolbachia_endosymbiont_strain_TRS_of_Brugia_malayi_complete_genome	-0.0269888	0.010269	0.0710571
Candidatus_Berkiella_cookevillensis_strain_CC99_CC99x_contig000001_whole_genome_shotgun_sequence	0.00381235	0.010263	0.0944738
Prevotella_oryzae_DSM_17970_XylorDRAFT_XOA.1_whole_genome_shotgun_sequence	-0.0161564	0.01026	0.0527278
Candidatus_Liberibacter_asiaticus_str._gxpsy_complete_genome	0.00755909	0.010254	0.144134
Peptoniphilus_senegalensis_JC140_strain_type_strain:_JC140_whole_genome_shotgun_sequence	-0.0226211	0.010252	0.0546733
Pseudobacteroides_cellulosolvens_ATCC_35603_=_DSM_2933_ctg1_whole_genome_shotgun_sequence	-0.0244904	0.010251	0.0760768
Helicobacter_macacae_MIT_99-5501_addTE-supercont1.1_whole_genome_shotgun_sequence	-0.0166114	0.010249	0.119298
Helicobacter_rodentium_ATCC_700285_BS85DRAFT_scaffold00001.1_C_whole_genome_shotgun_sequence	-0.0103036	0.010232	0.0470778
Eubacterium_infirmum_F0142_supercont1.1_whole_genome_shotgun_sequence	-0.0182238	0.010232	0.105164
Flavobacterium_xinjiangense_strain_CGMCC_1.2749_whole_genome_shotgun_sequence	-0.0134475	0.010232	0.0301119
Leptotrichia_trevisanii_DSM_22070_K324DRAFT_scaffold00001.1_whole_genome_shotgun_sequence	-0.0777951	0.010207	0.19462
Clostridium_sp._ASF356_acMac-supercont1.1_whole_genome_shotgun_sequence	-0.0356356	0.010186	0.104178
Caldicellulosiruptor_obsidiansis_OB47_complete_genome	-0.0270072	0.010178	0.0880693
Butyrivibrio_sp._AE3004_BV60DRAFT_scf7180000000012_quiver.2_C_whole_genome_shotgun_sequence	-0.0073425	0.010176	0.0738793
Marinitoga_piezophila_KA3_complete_genome	-0.0565927	0.010148	0.125179
Prevotella_copri_DSM_18205_Scfld0_whole_genome_shotgun_sequence	-0.00422283	0.010147	0.0692055
Youngiibacter_fragilis_232.1_contig_6_whole_genome_shotgun_sequence	-0.021657	0.010146	0.166788
[Bacillus_thuringiensis]_serovar_konkukian_str._97-27_chromosome_complete_genome	-0.00655281	0.010145	0.088698
Tamlana_sedimentorum_strain_JCM_19808_contig1_whole_genome_shotgun_sequence	-0.00893036	0.010145	0.050975
Streptococcus_himalayensis_strain_HTS2_complete_genome	0.00383421	0.010135	0.0882373
Francisella_noatunensis_subsp._orientalis_str._Toba_04_complete_genome	-0.0117451	0.01013	0.0748348
Lachnoanaerobaculum_saburreum_DSM_3986_SCAFFOLD1_whole_genome_shotgun_sequence	-0.0300241	0.010125	0.123398
Akkermansia_glycaniphila_isolate_APytT_genome_assembly_chromosome:_I	0.0325032	0.010114	0.258659
Francisella_tularensis_subsp._tularensis_SCHU_S4_chromosome_complete_genome	-0.0103265	0.010095	0.0628671
Blautia_producta_ATCC_27340_=_DSM_2950_strain_ATCC_27340_B132DRAFT_scaffold_0.1_whole_genome_shotgun_sequence	-0.00656868	0.010079	0.116411
Bacillus_weihenstephanensis_KBAB4_complete_genome	-0.00874388	0.010074	0.0830825
Parasporobacterium_paucivorans_DSM_15970_whole_genome_shotgun_sequence	-0.00778878	0.010058	0.110189
Sporocytophaga_myxococcoides_DSM_11118_K350DRAFT_scaffold00001.1_whole_genome_shotgun_sequence	-0.00999504	0.010048	0.0318291
Eubacterium_ramulus_ATCC_29099_Scaffold1513_whole_genome_shotgun_sequence	-0.00090534	0.010038	0.110144
Aquimarina_spongiae_strain_DSM_22623_whole_genome_shotgun_sequence	-0.0138014	0.010033	0.0346248
Bacillus_anthracis_str._Ames_chromosome_complete_genome	-0.00702441	0.01003	0.0873182
Pedobacter_panaciterrae_strain_O48_contig_1_whole_genome_shotgun_sequence	-0.00911511	0.010025	0.0386247
Gramella_sp._LPB0144_complete_genome	-0.0168221	0.010022	0.0562892
Hydrogenovibrio_marinus_DSM_11271_P166DRAFT_scf7180000000008_quiver.2_C_whole_genome_shotgun_sequence	0.00408378	0.010018	0.0714205
Wolbachia_pipientis_strain_wPpe_Wolbachia_wPpe_contig1_whole_genome_shotgun_sequence	-0.0255537	0.010017	0.060228
Lentisphaera_araneosa_HTCC2155_1101329224563_whole_genome_shotgun_sequence	0.00341386	0.010009	0.100968
Bacillus_toyonensis_BCT-7112_complete_genome	-0.00606162	0.010005	0.0923071
Aquimarina_sp._RZW4-3-2_contig1_whole_genome_shotgun_sequence	-0.0177231	0.009998	0.0263816
Neisseria_canis_strain_ATCC_14687_NODE_1_length_210713_cov_34.5521_ID_1_whole_genome_shotgun_sequence	0.00178462	0.00999	0.118063
Bacillus_anthracis_str._Sterne_chromosome_complete_genome	-0.00706945	0.009948	0.087186
Flavobacterium_denitrificans_DSM_15936_H600DRAFT_scaffold00001.1_whole_genome_shotgun_sequence	-0.0132851	0.009945	0.0267494
Bacillus_solimangrovi_strain_GH2-4_NODE_1_length_255211_cov_1.87404_ID_757_whole_genome_shotgun_sequence	-0.0139593	0.009945	0.0477673
Mangrovimonas_sp._ST2L15_contig30_whole_genome_shotgun_sequence	-0.0079576	0.009941	0.0441756
Bacillus_sp._UNC322MFChir4.1_BR72DRAFT_scaffold00001.1_C_whole_genome_shotgun_sequence	-0.0111742	0.00993	0.0604815
Sulfurimonas_gotlandica_GD1_chromosome_whole_genome_shotgun_sequence	-0.0182517	0.009929	0.0313238
[Clostridium]_hylemonae_DSM_15053_Scfld_02_0_whole_genome_shotgun_sequence	-0.0185351	0.009928	0.171359
Anoxybacillus_kamchatkensis_G10_contig187_whole_genome_shotgun_sequence	-0.00849731	0.009917	0.0553464
Arenibacter_sp._C-21_whole_genome_shotgun_sequence	-0.012512	0.009917	0.0517123
Bacillus_cytotoxicus_NVH_391-98_complete_genome	-0.00702362	0.009914	0.0802424
Lachnospiraceae_bacterium_MC2017_T350DRAFT_scaffold00001.1_C_whole_genome_shotgun_sequence	-0.0041018	0.009903	0.0881919
Algoriphagus_vanfongensis_DSM_17529_G460DRAFT_scaffold00001.1_C_whole_genome_shotgun_sequence	-0.00344494	0.009898	0.0455825
Streptococcus_sinensis_strain_HKU4_scaffold6_whole_genome_shotgun_sequence	-0.00071756	0.009891	0.0863076
Bacillus_bombysepticus_str._Wang_complete_genome	-0.00984132	0.00989	0.0801653
Clostridium_sp._LF2_whole_genome_shotgun_sequence	-0.0403896	0.009875	0.120832
Anaplasma_phagocytophilum_HZ_complete_genome	-0.0262998	0.009865	0.166076
Flavobacterium_saliperosum_strain_CGMCC_1.3801_whole_genome_shotgun_sequence	-0.00832932	0.009862	0.0599004
Clostridium_ventriculi_strain_17_whole_genome_shotgun_sequence	-0.0320489	0.009855	0.160403
Bacteroides_neonati_strain_MS4_whole_genome_shotgun_sequence	-0.00403521	0.009843	0.0702125
Persephonella_marina_EX-H1_complete_genome	-0.04128	0.009832	0.145008
Fibrobacter_sp._UWB13_whole_genome_shotgun_sequence	0.00771034	0.009819	0.113644
Clostridium_haemolyticum_NCTC_9693_plasmid_p1Ch9693_whole_genome_shotgun_sequence	-0.0279174	0.009817	0.13754
Belliella_pelovolcani_strain_DSM_46698_whole_genome_shotgun_sequence	-0.0114534	0.009813	0.0393781
Maledivibacter_halophilus_strain_M1_whole_genome_shotgun_sequence	-0.0395079	0.009794	0.112057
Bacillus_mycoides_strain_ATCC_6462_complete_genome	-0.00713218	0.009793	0.0846886
Thiomicrospira_sp._Milos-T1_L868DRAFT_scf7180000000002_quiver.1_C_whole_genome_shotgun_sequence	0.00523347	0.009789	0.0763877
Thiomicrospira_kuenenii_DSM_12350_N745DRAFT_scf7180000000004_quiver.1_C_whole_genome_shotgun_sequence	0.00637448	0.009779	0.0896019
Flavobacterium_xanthum_strain_DSM_3661_whole_genome_shotgun_sequence	-0.0104826	0.009775	0.0325874
Fibrobacter_succinogenes_subsp._succinogenes_S85_complete_genome	0.00745196	0.009772	0.111481
Coprothermobacter_proteolyticus_DSM_5265_complete_genome	-0.00622336	0.009771	0.0620282
Leptotrichia_shahii_DSM_19757_B031DRAFT_scaffold_0.1_whole_genome_shotgun_sequence	-0.0871025	0.00977	0.21217
Bacillus_wiedmannii_strain_FSL_W8-0169_NODE_1_length_583560_cov_0.906522_ID_1_whole_genome_shotgun_sequence	-0.00673452	0.009761	0.0936911
Formosa_haliotis_strain_LMG_28520_whole_genome_shotgun_sequence	-0.0100726	0.00976	0.0329507
Clostridium_carboxidivorans_P7_complete_genome	-0.0392999	0.009755	0.114598
Arcobacter_faecis_strain_AF1078_scaffold1.1_whole_genome_shotgun_sequence	-0.0487936	0.009754	0.100232
Anaerosporobacter_mobilis_DSM_15930_whole_genome_shotgun_sequence	-0.00808395	0.009753	0.0964079
Prochlorococcus_marinus_str._AS9601_complete_genome	-0.0248423	0.00974	0.0561789
Lactobacillus_ceti_DSM_22408_G540DRAFT_scaffold00001.1_whole_genome_shotgun_sequence	0.0059258	0.009737	0.123339
Thermodesulfobacterium_commune_DSM_2178_complete_genome	-0.016537	0.009736	0.0570843
Butyrivibrio_sp._NC2002_T543DRAFT_scaffold00001.1_whole_genome_shotgun_sequence	-0.0101946	0.009703	0.0730959
Lactobacillus_ruminis_ATCC_27782_complete_genome	-0.00165824	0.009702	0.0680651
Rickettsia_amblyommatis_str._Darkwater_craDarkwater.contig.58_1_whole_genome_shotgun_sequence	-0.0143873	0.009702	0.0352037
Caldicellulosiruptor_lactoaceticus_6A_complete_genome	-0.0267796	0.009691	0.0943329
Salinicoccus_carnicancri_Crm_50.SCCRM.1_8_whole_genome_shotgun_sequence	-0.0128194	0.009683	0.137758
Francisella_persica_ATCC_VR-331_complete_genome	-0.00751542	0.009683	0.077598
Desulfovibrio_frigidus_DSM_17176_BR06DRAFT_scaffold00001.1_C_whole_genome_shotgun_sequence	0.00356369	0.009682	0.0804548
Bacteroides_propionicifaciens_DSM_19291_=_JCM_14649_strain_DSM_19291_B091DRAFT_scaffold_0.1_C_whole_genome_shotgun_sequence	-0.00698109	0.009674	0.0547463
Cyclobacterium_marinum_DSM_745_complete_genome	-0.0127844	0.009672	0.0396452
Blautia_sp._GD8_genome_assembly_Blautia_massiliensis1_scaffold_scaffold00005_whole_genome_shotgun_sequence	-0.00209248	0.009664	0.0996123
Candidatus_Blochmannia_chromaiodes_str._640_complete_genome	-0.00135888	0.009647	0.119035
Bacteriovorax_sp._BSW11_IV_contig00042_whole_genome_shotgun_sequence	-0.00272436	0.009642	0.0608214
Elizabethkingia_miricola_strain_BM10_complete_genome	-0.0145066	0.009639	0.0358806
complete_chromosome_Acholeplasma_brassicae	-0.00408599	0.009614	0.0960049
Candidatus_Blochmannia_pennsylvanicus_str._BPEN_complete_genome	-0.0014752	0.00961	0.117609
Clostridium_cavendishii_DSM_21758_whole_genome_shotgun_sequence	-0.0364887	0.009598	0.140282
Neisseria_wadsworthii_9715_SCAFFOLD1_whole_genome_shotgun_sequence	0.00398028	0.009582	0.0874045
Porphyromonas_macacae_DSM_20710_=_JCM_13914_strain_DSM_20710_A3GIDRAFT_scaffold_0.1_whole_genome_shotgun_sequence	-0.00448698	0.009581	0.0645046
Anaerovorax_odorimutans_DSM_5092_K292DRAFT_scaffold00001.1_C_whole_genome_shotgun_sequence	-0.0246614	0.009575	0.0781358
Reichenbachiella_faecimaris_strain_DSM_26133_whole_genome_shotgun_sequence	-0.0101149	0.009571	0.0417574
Pedobacter_saltans_DSM_12145_complete_genome	-0.0162414	0.009566	0.0434236
Olleya_sp._VCSA23_M888DRAFT_scaffold00001.1_whole_genome_shotgun_sequence	-0.0140013	0.009566	0.0378765
Polaribacter_atrinae_strain_KACC_17473_LPB303_10_whole_genome_shotgun_sequence	-0.0236572	0.009543	0.0390354
Clostridium_drakei_strain_SL1_contig_23_whole_genome_shotgun_sequence	-0.0360228	0.009542	0.115245
Algoriphagus_zhangzhouensis_strain_DSM_25035_whole_genome_shotgun_sequence	-0.00924585	0.009541	0.0476298
Tamlana_sp._s12_contig1_whole_genome_shotgun_sequence	-0.00592132	0.009538	0.0480807
Pseudoalteromonas_luteoviolacea_strain_S4054249_chromosome_1_complete_sequence	-0.00085313	0.009527	0.0499033
Francisella_cf._novicida_Fx1_complete_genome	-0.0095545	0.009527	0.0668395
Roseivirga_spongicola_strain_UST030701-084_contig_1_whole_genome_shotgun_sequence	-0.00955083	0.009524	0.0415556
Casaltella_massiliensis_strain_9400853_whole_genome_shotgun_sequence	-0.0227425	0.009524	0.109147
Thermoactinomyces_vulgaris_strain_NRRL_F-5595_F5595contig3.1_whole_genome_shotgun_sequence	0.00327951	0.009506	0.0851493
Thiomicrospira_sp._Kp2_A379DRAFT_chromosome1.1_C_whole_genome_shotgun_sequence	0.00262068	0.009501	0.073553
Helicobacter_cetorum_MIT_00-7128_complete_genome	-0.00900058	0.009498	0.0401334
[Eubacterium]_dolichum_DSM_3991_Scfld_02_17_whole_genome_shotgun_sequence	-0.00661469	0.009495	0.0748432
Capnocytophaga_cynodegmi_DSM_19736_strain_E6447_YW9DRAFT_scaffold_0.1_whole_genome_shotgun_sequence	-0.0139289	0.009479	0.027423
Lachnospiraceae_bacterium_P6A3_T516DRAFT_scaffold00001.1_C_whole_genome_shotgun_sequence	-0.00540733	0.009471	0.0823264
Thermodesulfobacterium_hveragerdense_DSM_12571_G580DRAFT_scaffold00001.1_C_whole_genome_shotgun_sequence	-0.0128047	0.009468	0.050862
Prevotella_albensis_DSM_11370_=_JCM_12258_strain_DSM_11370_K333DRAFT_scaffold00001.1_C_whole_genome_shotgun_sequence	-0.00627798	0.009466	0.0433515
Mobilibacterium_timonense_strain_Marseille-P3194_whole_genome_shotgun_sequence	-0.016933	0.009466	0.195543
Lutibacter_sp._LPB0138_complete_genome	-0.0262861	0.009453	0.0484652
Carboxydothermus_islandicus_strain_SET_whole_genome_shotgun_sequence	0.0006343	0.009452	0.0721018
Varibaculum_timonense_strain_Marseille-P3369_whole_genome_shotgun_sequence	-0.0476413	0.009451	0.155903
Flavobacterium_sp._Leaf359_contig_5_whole_genome_shotgun_sequence	-0.0102996	0.009432	0.0645134
Granulicatella_elegans_ATCC_700633_supercont2.1_whole_genome_shotgun_sequence	-0.0105829	0.009428	0.051223
Lactobacillus_kunkeei_strain_MP2_complete_genome	-0.0041042	0.009424	0.116395
Rickettsiales_bacterium_Ac37b_complete_genome	-0.0122763	0.009415	0.0467781
Bacillus_massiliogorillae_strain_G2_whole_genome_shotgun_sequence	-0.00940393	0.009413	0.0541114
Dasania_marina_DSM_21967_B067DRAFT_scaffold_0.1_whole_genome_shotgun_sequence	0.00755092	0.009404	0.0997527
Myroides_odoratus_DSM_2801_chromosome_whole_genome_shotgun_sequence	-0.00943375	0.009402	0.0396956
Cecembia_lonarensis_LW9_contig000001_whole_genome_shotgun_sequence	-0.0103944	0.009402	0.0474809
Prochlorococcus_marinus_str._MIT_9312_complete_genome	-0.0244736	0.009398	0.051743
Anaerococcus_obesiensis_ph10_whole_genome_shotgun_sequence	-0.0415441	0.009393	0.077994
Tamlana_agarivorans_strain_JW-26_contig1_whole_genome_shotgun_sequence	-0.00587314	0.009389	0.0481409
Lachnospiraceae_bacterium_10-1_acPFo-supercont1.1_whole_genome_shotgun_sequence	-0.00907067	0.009383	0.120901
Flavobacterium_fryxellicola_strain_DSM_16209_FBFR10_whole_genome_shotgun_sequence	-0.0117673	0.009372	0.0307264
Clostridium_lundense_DSM_17049_T514DRAFT_scaffold00001.1_C_whole_genome_shotgun_sequence	-0.0407063	0.009368	0.134912
Traorella_massiliensis_strain_Marseille-P3110_whole_genome_shotgun_sequence	-0.015747	0.009342	0.0734269
Geofilum_rubicundum_JCM_15548_whole_genome_shotgun_sequence	0.0043597	0.00934	0.0713485
Bacteroidetes_oral_taxon_274_str._F0058_supercont1.1_whole_genome_shotgun_sequence	-0.0125223	0.009338	0.126647
Francisella_sp._W12-1067_contig_44_whole_genome_shotgun_sequence	-0.0135593	0.009335	0.0411976
Elizabethkingia_genomosp._3_strain_G0146_complete_genome	-0.0145774	0.009328	0.0394046
Bulleidia_extructa_W1219_contig00009_whole_genome_shotgun_sequence	-0.00184636	0.009315	0.100288
Roseburia_faecis_strain_2789STDY5608863_whole_genome_shotgun_sequence	-0.0015893	0.009306	0.11326
Thiomicrospira_sp._Milos-T2_BS34DRAFT_scaffold00001.1_whole_genome_shotgun_sequence	0.00138354	0.009302	0.0742762
Rickettsia_prowazekii_str._Madrid_E_chromosome_complete_genome	-0.01388	0.009295	0.0578666
Neisseria_polysaccharea_NS342_contig00009_whole_genome_shotgun_sequence	-0.00149518	0.00929	0.140651
Streptococcus_marmotae_strain_HTS5_complete_genome	0.00575593	0.009283	0.0941313
Roseburia_hominis_A2-183_complete_genome	0.00364293	0.009282	0.136643
Blautia_obeum_ATCC_29174_Scfld0251_whole_genome_shotgun_sequence	-0.00470646	0.009271	0.0996442
Butyrivibrio_proteoclasticus_strain_P18_whole_genome_shotgun_sequence	-0.0079567	0.009248	0.0546164
Elizabethkingia_sp._G4070_G4070_contig_2_whole_genome_shotgun_sequence	-0.0143788	0.009246	0.0350559
Desulfotomaculum_acetoxidans_DSM_771_complete_genome	-0.0114422	0.009245	0.0563261
Bacillus_gaemokensis_strain_KCTC_13318_scaffold1.1_whole_genome_shotgun_sequence	-0.00687005	0.009244	0.0805597
Pedobacter_steynii_strain_DX4_complete_genome	-0.00703593	0.009243	0.0488779
Galbibacter_marinus_strain_ck-I2-15_contig1_whole_genome_shotgun_sequence	-0.00954031	0.009236	0.0372129
Neptuniibacter_pectenicola_strain_LFT_1.8_contig_1_whole_genome_shotgun_sequence	0.0110355	0.009221	0.106386
Psychrilyobacter_atlanticus_DSM_19335_K337DRAFT_scaffold00001.1_whole_genome_shotgun_sequence	-0.0548653	0.009217	0.154479
Kosmotoga_olearia_TBF_19.5.1_complete_genome	-0.0158704	0.009216	0.0775624
Marivirga_tractuosa_DSM_4126_complete_genome	-0.0219254	0.009214	0.0613141
Neisseria_lactamica_020-06_complete_genome	-0.0035903	0.009197	0.143803
Sulfurovum_sp._AR_contig00449_whole_genome_shotgun_sequence	-0.00999442	0.009196	0.0455289
Alistipes_putredinis_DSM_17216_Scfld_02_7_whole_genome_shotgun_sequence	0.00184629	0.009188	0.113053
Caldicellulosiruptor_kristjanssonii_I77R1B_complete_genome	-0.0289465	0.009185	0.0955426
Bacillus_thuringiensis_strain_YWC2-8_complete_genome	-0.0149611	0.009182	0.0722591
Bacteroides_luti_strain_DSM_26991_whole_genome_shotgun_sequence	-0.0110814	0.009178	0.0474777
Niabella_aurantiaca_DSM_17617_B160DRAFT_scaffold_0.1_whole_genome_shotgun_sequence	-0.00537297	0.009171	0.10096
Turicibacter_sanguinis_PC909_contig00002_whole_genome_shotgun_sequence	0.00018522	0.009168	0.0938702
Bavariicoccus_seileri_DSM_19936_H541DRAFT_scaffold00001.1_C_whole_genome_shotgun_sequence	0.00313675	0.009151	0.0859816
Pseudoalteromonas_citrea_DSM_8771_strain_NCIMB_1889_contig177_whole_genome_shotgun_sequence	-0.0002501	0.009147	0.0507772
Alkaliflexus_imshenetskii_DSM_15055_strain_Z-7010_AlkimDRAFT_AIB.5_whole_genome_shotgun_sequence	0.00018327	0.009146	0.0614385
Anditalea_andensis_strain_LY1_Contig_14_whole_genome_shotgun_sequence	-0.0125742	0.009145	0.0503995
Maribacter_antarcticus_DSM_21422_Q360DRAFT_scaffold00001.1_whole_genome_shotgun_sequence	-0.0122031	0.00914	0.0339852
Elizabethkingia_endophytica_strain_JM-87_complete_genome	-0.0145738	0.009129	0.0325176
Thermacetogenium_phaeum_DSM_12270_complete_genome	-0.002076	0.009128	0.099793
Blautia_schinkii_DSM_10518_T506DRAFT_scaffold00001.1_whole_genome_shotgun_sequence	-0.00621392	0.009128	0.0904972
Lachnospiraceae_bacterium_M18-1_acPFy-supercont1.1_whole_genome_shotgun_sequence	-0.0148018	0.009123	0.14502
Catenovulum_maritimum_strain_Q1_scaffold1_whole_genome_shotgun_sequence	-0.00417346	0.009104	0.0550232
Spirochaeta_cellobiosiphila_DSM_17781_K345DRAFT_scaffold00001.1_whole_genome_shotgun_sequence	-0.00618916	0.009101	0.0485161
Aneurinibacillus_sp._XH2_complete_genome	-0.00621841	0.00908	0.0712468
Pseudothermotoga_elfii_DSM_9442_=_NBRC_107921_DNA_complete_genome	-0.0201501	0.009077	0.0771866
Endomicrobium_proavitum_strain_Rsa215_complete_genome	-0.0156072	0.009073	0.102759
Elizabethkingia_anophelis_NUHP1_complete_genome	-0.0149558	0.009064	0.0371494
Prevotellamassilia_timonensis_strain_Marseille-P2831_whole_genome_shotgun_sequence	-0.00578206	0.009058	0.126885
Owenweeksia_hongkongensis_DSM_17368_complete_genome	-0.00661485	0.009051	0.0387028
Anaerococcus_pacaensis_9403502_whole_genome_shotgun_sequence	-0.0226915	0.00905	0.110023
Anoxybacillus_gonensis_strain_G2_complete_genome	-0.00877113	0.009041	0.054006
Chryseobacterium_taiwanense_strain_TPW19_Contig_4_whole_genome_shotgun_sequence	-0.0169545	0.009041	0.0298831
Sphingobacterium_spiritivorum_ATCC_33861_SCAFFOLD1_whole_genome_shotgun_sequence	-0.00870127	0.00904	0.0430985
Candidatus_Ruthia_magnifica_str._Cm_Calyptogena_magnifica_complete_genome	-0.000362	0.009024	0.0989269
Spiroplasma_chrysopicola_DF-1_complete_genome	-0.00899245	0.00901	0.0760431
[Clostridium]_spiroforme_DSM_1552_Scfld_02_11_whole_genome_shotgun_sequence	-0.0347754	0.009008	0.111335
Alteromonadaceae_bacterium_Bs12_K380DRAFT_scf7180000000018_quiver.1_C_whole_genome_shotgun_sequence	0.00736362	0.009007	0.0862611
Salegentibacter_holothuriorum_strain_DSM_23405_whole_genome_shotgun_sequence	-0.0160514	0.009007	0.0389192
Mesoflavibacter_zeaxanthinifaciens_S86_contig00007_whole_genome_shotgun_sequence	-0.013544	0.009006	0.0339604
Prochlorococcus_marinus_str._MIT_9201_contig00001_whole_genome_shotgun_sequence	-0.0246047	0.009005	0.0518484
Proteiniclasticum_ruminis_DSM_24773_T487DRAFT_scaffold00001.1_C_whole_genome_shotgun_sequence	-0.00588976	0.009	0.0749819
Piscirickettsia_litoralis_strain_Y2_scaffold00001_whole_genome_shotgun_sequence	0.0155293	0.008987	0.162168
Tissierella_praeacuta_DSM_18095_whole_genome_shotgun_sequence	-0.0496873	0.008979	0.135118
Prevotella_oris_DSM_18711_=_JCM_12252_whole_genome_shotgun_sequence	-0.0021776	0.008969	0.0557147
Mycoplasma_cloacale_ATCC_35276_T351DRAFT_scaffold00001.1_C_whole_genome_shotgun_sequence	-0.0091826	0.008967	0.16041
Lactobacillus_amylophilus_DSM_20533_=_JCM_1125_complete_genome	-0.00081038	0.008958	0.068434
Bacillus_testis_strain_SIT10_whole_genome_shotgun_sequence	-0.00641528	0.008955	0.0663444
Clostridium_saccharoperbutylacetonicum_N1-4HMT_complete_genome	-0.0292504	0.008953	0.119093
Clostridium_saccharobutylicum_DSM_13864_complete_genome	-0.0340944	0.008953	0.126295
Porphyromonas_crevioricanis_strain_COT-253_OH2125_contig_6_whole_genome_shotgun_sequence	-0.00033257	0.008952	0.0605918
Mesonia_phycicola_strain_DSM_21425_whole_genome_shotgun_sequence	-0.019918	0.008948	0.0211855
Thermoactinomyces_sp._CDF_contig004_whole_genome_shotgun_sequence	0.00021658	0.008944	0.081318
Granulicatella_sp._HMSC30F09_Scaffold313_whole_genome_shotgun_sequence	-0.00877249	0.008932	0.0447
Propionispira_raffinosivorans_DSM_20765_F606DRAFT_scaffold00001.1_whole_genome_shotgun_sequence	0.00435828	0.008922	0.102585
Eubacterium_brachy_ATCC_33089_Scaffold5_whole_genome_shotgun_sequence	-0.0291234	0.008918	0.150315
Parageobacillus_caldoxylosilyticus_NBRC_107762_whole_genome_shotgun_sequence	-0.00844224	0.008911	0.085061
[Clostridium]_bolteae_90A9_acBQZ-supercont-complete_whole_genome_shotgun_sequence	-0.00415337	0.008909	0.115355
Ruminococcus_callidus_ATCC_27760_Scaffold318_whole_genome_shotgun_sequence	-0.0101468	0.008908	0.0975077
Megamonas_hypermegale_DSM_1672_G550DRAFT_scaffold00001.1_C_whole_genome_shotgun_sequence	-0.00179865	0.008884	0.0775094
Clostridium_tetanomorphum_DSM_665_contig2_whole_genome_shotgun_sequence	-0.0415537	0.008873	0.124392
Sediminicola_sp._YIK13_complete_genome	-0.0130815	0.008873	0.0493284
Prolixibacter_bellariivorans_ATCC_BAA-1284_T426DRAFT_scaffold00001.1_C_whole_genome_shotgun_sequence	-0.00320928	0.008871	0.0487598
Gemella_sp._oral_taxon_928_complete_genome	-0.0217741	0.008869	0.0876094
Faecalicoccus_pleomorphus_DSM_20574_G413DRAFT_scaffold00001.1_C_whole_genome_shotgun_sequence	-0.00754543	0.008864	0.0355168
Lunatimonas_lonarensis_strain_AK24_S14_contig_6_whole_genome_shotgun_sequence	-0.00206096	0.008857	0.0562194
Caldicellulosiruptor_acetigenus_DSM_7040_H557DRAFT_scaffold00001.1_C_whole_genome_shotgun_sequence	-0.0254876	0.008853	0.0854042
Salimicrobium_flavidum_strain_DSM_23127_whole_genome_shotgun_sequence	-0.00590773	0.008848	0.0838204
Halanaerobium_hydrogeniformans_complete_genome	-0.0312567	0.008836	0.0810296
Clostridium_oryzae_strain_DSM_28571_CLORY_contig000001_whole_genome_shotgun_sequence	-0.0228321	0.008836	0.0883774
Tamlana_nanhaiensis_strain_FHC16_contig1_whole_genome_shotgun_sequence	-0.00703029	0.008819	0.0495592
Tenacibaculum_holothuriorum_strain_S2-2_contig1_whole_genome_shotgun_sequence	-0.0212981	0.008799	0.035488
Clostridiales_bacterium_SIT11_genome_assembly_Ndiopella_massiliensis_contig_contig00003_whole_genome_shotgun_sequence	0.00052725	0.008798	0.115437
Dokdonia_sp._MED134_complete_genome	-0.0140673	0.008793	0.056707
Chryseobacterium_polytrichastri_strain_DSM_26899_whole_genome_shotgun_sequence	-0.0142007	0.008792	0.0255086
Thermoanaerobacter_siderophilus_SR4_chromosome_whole_genome_shotgun_sequence	-0.0500712	0.008791	0.146838
Algoriphagus_machipongonensis_strain_PR1_chromosome_whole_genome_shotgun_sequence	-0.0124319	0.00879	0.0431195
Lactobacillus_amylotrophicus_DSM_20534_Scaffold1_whole_genome_shotgun_sequence	0.00109592	0.008789	0.0736271
Eikenella_sp._HMSC061C02_Scaffold110_whole_genome_shotgun_sequence	-0.00292948	0.008784	0.168058
Desulfovibrio_zosterae_DSM_11974_H589DRAFT_scaffold00001.1_whole_genome_shotgun_sequence	0.00220096	0.008782	0.0779398
Caldicellulosiruptor_hydrothermalis_108_complete_genome	-0.020706	0.008781	0.0706785
Dokdonia_donghaensis_DSW-1_complete_genome	-0.0140695	0.008773	0.0571473
[Clostridium]_clostridioforme_2_1_49FAA_supercont1.1_whole_genome_shotgun_sequence	-0.00536665	0.008758	0.108667
Bacillus_bingmayongensis_strain_FJAT-13831_Scaffold1_whole_genome_shotgun_sequence	-0.00749816	0.008751	0.0745128
Seonamhaeicola_sp._S2-3_complete_genome	-0.0132065	0.008733	0.0323334
Gardnerella_vaginalis_409-05_complete_genome	-0.00078934	0.008727	0.0765343
Blautia_obeum_strain_2789STDY5608838_whole_genome_shotgun_sequence	-0.00743246	0.008714	0.0947196
Marivirga_sericea_strain_DSM_4125_whole_genome_shotgun_sequence	-0.0199121	0.008711	0.0532506
Virgibacillus_alimentarius_strain_J18T_KHU-J18_contig_19_whole_genome_shotgun_sequence	-0.0172665	0.008702	0.0628709
Zetaproteobacteria_bacterium_TAG-1_DM09DRAFT_scaffold00001.1_C_whole_genome_shotgun_sequence	0.00418785	0.008698	0.100642
Lachnospiraceae_bacterium_FE2018_T507DRAFT_scaffold00001.1_C_whole_genome_shotgun_sequence	-0.00514416	0.008695	0.108475
Bacteroides_graminisolvens_DSM_19988_=_JCM_15093_strain_DSM_19988_C511DRAFT_scaffold00001.1_C_whole_genome_shotgun_sequence	-0.00745054	0.008687	0.0445601
Peptoniphilus_timonensis_JC401_whole_genome_shotgun_sequence	-0.0283761	0.008687	0.0472185
Clostridium_amylolyticum_strain_DSM_21864_whole_genome_shotgun_sequence	-0.0294684	0.008687	0.0803348
Ruminococcus_flavefaciens_ATCC_19208_L870DRAFT_scaffold00001.1_whole_genome_shotgun_sequence	-0.00954276	0.008685	0.0905789
Erysipelatoclostridium_ramosum_DSM_1402_Scfld_02_10_whole_genome_shotgun_sequence	-0.0146348	0.008685	0.103015
Aneurinibacillus_aneurinilyticus_ATCC_12856_Scaffold451_whole_genome_shotgun_sequence	-0.00229599	0.008671	0.0681017
Prevotella_buccalis_ATCC_35310_contig00058_whole_genome_shotgun_sequence	-0.00644675	0.008663	0.0933344
Hungatella_hathewayi_DSM_13479_Scfld0_whole_genome_shotgun_sequence	-0.00377705	0.008648	0.0834084
Marinomonas_mediterranea_MMB-1_complete_genome	0.00356452	0.008636	0.0647951
Desulfovibrio_bastinii_DSM_16055_G496DRAFT_scaffold00001.1_whole_genome_shotgun_sequence	0.0004406	0.008628	0.062477
Roseivirga_echinicomitans_strain_KMM_6058_contig_1_whole_genome_shotgun_sequence	-0.0082179	0.008628	0.0323053
Thermotoga_lettingae_TMO_complete_genome	-0.0200414	0.008618	0.0761748
Campylobacter_corcagiensis_strain_CIT_045_contig_1_whole_genome_shotgun_sequence	-0.0345566	0.008612	0.0872076
Robinsoniella_peoriensis_strain_WT_Contig_43_whole_genome_shotgun_sequence	-0.0101961	0.008606	0.0991134
Lactobacillus_namurensis_DSM_19117_NODE_13_whole_genome_shotgun_sequence	0.00637634	0.008606	0.119165
Lachnospiraceae_bacterium_AC2028_T317DRAFT_scaffold00001.1_C_whole_genome_shotgun_sequence	-0.00692494	0.008602	0.105831
Mycoplasma_suis_str._Illinois_complete_genome	-0.029836	0.008601	0.0590132
Francisella_hispaniensis_FSC454_complete_genome	-0.00959643	0.008595	0.0639713
Emergencia_timonensis_strain_SN18_whole_genome_shotgun_sequence	-0.00768314	0.008594	0.0959441
Nitratifractor_salsuginis_DSM_16511_complete_genome	-0.00397423	0.008561	0.136666
Pedobacter_caeni_strain_DSM_16990_whole_genome_shotgun_sequence	-0.00747792	0.008559	0.0585569
Neisseria_arctica_strain_KH1503_contig1_whole_genome_shotgun_sequence	0.0125387	0.008557	0.11116
Dokdonia_donghaensis_DSW-1_scaffold1_whole_genome_shotgun_sequence	-0.0140885	0.008555	0.0569775
Prochlorococcus_marinus_str._MIT_9515_complete_genome	-0.0246593	0.008553	0.0537554
Mycoplasma_cynos_C142_complete_genome	-0.0294869	0.008547	0.0498435
Shimazuella_kribbensis_DSM_45090_A3GQDRAFT_scaffold_0.1_C_whole_genome_shotgun_sequence	-0.0053693	0.008547	0.0339267
Algoriphagus_halophilus_strain_DSM_15292_whole_genome_shotgun_sequence	-0.0106867	0.008542	0.0378264
Clostridium_cylindrosporum_DSM_605_CLCY_1c_whole_genome_shotgun_sequence	-0.0331435	0.008541	0.113255
Lactobacillus_spicheri_DSM_15429_NODE_122_whole_genome_shotgun_sequence	-0.00218304	0.00854	0.133029
Prochlorococcus_marinus_str._MIT_9301_complete_genome	-0.0247109	0.008539	0.0532065
Draconibacterium_orientale_strain_FH5T_complete_genome	-0.00956283	0.008531	0.0541249
[Clostridium]_aminophilum_DSM_10710_BR86DRAFT_scaffold00001.1_C_whole_genome_shotgun_sequence	0.00068189	0.008529	0.116161
Sphingobacterium_thalpophilum_DSM_11723_BS55DRAFT_scaffold00001.1_C_whole_genome_shotgun_sequence	-0.00377065	0.008527	0.0544101
Arcobacter_anaerophilus_strain_IR-1_TN41_scf1_whole_genome_shotgun_sequence	-0.0353551	0.008522	0.0652671
Helicobacter_cinaedi_CCUG_18818_=_ATCC_BAA-847_DNA_complete_genome	-0.0110369	0.008516	0.039862
Dysgonomonas_gadei_ATCC_BAA-286_supercont1.1_whole_genome_shotgun_sequence	-0.0144622	0.00851	0.0693251
Maribacter_arcticus_strain_DSM_23546_whole_genome_shotgun_sequence	-0.0155045	0.008503	0.0341581
Roseivirga_ehrenbergii_strain_KMM_6017_RE_R1_contig_5_whole_genome_shotgun_sequence	-0.00897814	0.008499	0.0309566
Arcobacter_sp._L_DNA_complete_genome	-0.0434425	0.008494	0.0776142
Paludibacter_propionicigenes_WB4_complete_genome	-0.0072883	0.008486	0.0355043
Oxalobacter_formigenes_HOxBLS_supercont2.2_whole_genome_shotgun_sequence	0.00314868	0.008486	0.0906619
Desulfovibrio_litoralis_DSM_11393_whole_genome_shotgun_sequence	0.00080961	0.008484	0.0872003
Chryseobacterium_bovis_DSM_19482_whole_genome_shotgun_sequence	-0.0098914	0.008476	0.0621217
Sediminibacterium_salmoneum_NBRC_103935_scaffold00001_whole_genome_shotgun_sequence	-0.011134	0.008475	0.0467494
Coprococcus_comes_ATCC_27758_Scfld9_whole_genome_shotgun_sequence	-0.0173771	0.00846	0.128141
Anoxybacillus_mongoliensis_strain_MB4_NODE_1_length_337259_cov_101.243_whole_genome_shotgun_sequence	-0.00924864	0.008457	0.0589041
Elusimicrobium_minutum_Pei191_complete_genome	-0.00933563	0.008451	0.06739
Neisseria_gonorrhoeae_FA_1090_chromosome_complete_genome	-0.00229694	0.008445	0.139424
Formosa_agariphila_KMM_3901_complete_genome	-0.0121802	0.008424	0.024173
Allofustis_seminis_DSM_15817_C231DRAFT_scaffold00001.1_whole_genome_shotgun_sequence	-0.00681291	0.008413	0.0461801
Streptococcus_azizii_strain_12-5291_1_whole_genome_shotgun_sequence	0.00430624	0.0084	0.0846986
Enterococcus_ratti_strain_DSM_15687_Scaffold1_whole_genome_shotgun_sequence	-0.00556705	0.008391	0.0569838
Neisseria_cinerea_ATCC_14685_N_cinerea-1.0.2_Cont0.1_whole_genome_shotgun_sequence	0.00285095	0.00839	0.136495
Lactobacillus_curvatus_strain_FBA2_complete_genome	0.00552121	0.00839	0.115761
Anoxybacillus_ayderensis_strain_AB04_contig000001_whole_genome_shotgun_sequence	-0.00810442	0.00839	0.0592126
Echinicola_pacifica_DSM_19836_B050DRAFT_scaffold_0.1_whole_genome_shotgun_sequence	-0.00580776	0.008386	0.0520751
Clostridiales_bacterium_1_7_47FAA_strain_1_7_47_FAA_supercont2.1_whole_genome_shotgun_sequence	-0.00418019	0.008384	0.113751
Lactobacillus_homohiochii_strain_DSM_20571_NODE_2_whole_genome_shotgun_sequence	0.00232572	0.00838	0.0793466
Geobacillus_thermoglucosidasius_C56-YS93_complete_genome	-0.0088552	0.00838	0.0687322
Roseburia_intestinalis_L1-82_Scfld0_whole_genome_shotgun_sequence	-0.011865	0.008375	0.1152
Thermosediminibacter_oceani_DSM_16646_complete_genome	-0.0165179	0.008374	0.14296
Lactobacillus_nodensis_DSM_19682_=_JCM_14932_=_NBRC_107160_strain_JCM_14932_whole_genome_shotgun_sequence	0.0030117	0.008372	0.0844837
Campylobacter_hominis_ATCC_BAA-381_complete_genome	-0.0289173	0.008361	0.0603021
Secondary_endosymbiont_of_Heteropsylla_cubana_complete_genome	0.00123113	0.008342	0.151191
Lacinutrix_himadriensis_strain_E4-9a_ctg7180000013288_whole_genome_shotgun_sequence	-0.0155239	0.008337	0.0229131
Campylobacter_curvus_525.92_complete_genome	-0.0172008	0.008332	0.133906
Hirschia_maritima_DSM_19733_F551DRAFT_scaffold00001.1_whole_genome_shotgun_sequence	0.00186498	0.008329	0.0579171
Rickettsia_sibirica_246_chromosome_whole_genome_shotgun_sequence	-0.0133302	0.008329	0.0252781
Rhodobacterales_bacterium_HTCC2255_scf_1100007007381_whole_genome_shotgun_sequence	-0.0147756	0.00832	0.0594028
Desulforegula_conservatrix_Mb1Pa_I997DRAFT_scaffold00001.1_C_whole_genome_shotgun_sequence	-0.00999256	0.00832	0.095885
Sediminibacterium_sp._C3_scf7180000002434_whole_genome_shotgun_sequence	-0.0115406	0.008315	0.0483732
Geovibrio_sp._L21-Ace-BES_K300DRAFT_scaffold00001.1_C_whole_genome_shotgun_sequence	-0.008598	0.008309	0.122472
Spiroplasma_cantharicola_strain_CC-1_complete_genome	-0.0463855	0.008308	0.0666933
Sedimentibacter_sp._B4_whole_genome_shotgun_sequence	-0.0260502	0.008306	0.0834809
Bacillus_alveayuensis_strain_24KAM51_LG50_118_whole_genome_shotgun_sequence	-0.00962416	0.008303	0.0358102
Prevotella_corporis_DSM_18810_=_JCM_8529_strain_DSM_18810_H515DRAFT_scaffold00001.1_C_whole_genome_shotgun_sequence	-0.00971408	0.0083	0.12662
Lactobacillus_hordei_DSM_19519_Scaffold1_whole_genome_shotgun_sequence	-4.905e-05	0.008295	0.100823
Anoxybacillus_flavithermus_WK1_complete_genome	-0.0090218	0.008289	0.0551008
Peptoniphilus_harei_ACS-146-V-Sch2b_contig00027_whole_genome_shotgun_sequence	-0.0195517	0.008288	0.05991
Staphylococcus_warneri_SG1_complete_genome	-0.00950531	0.008271	0.0553296
Selenomonas_sputigena_ATCC_35185_complete_genome	0.00113442	0.00827	0.0991122
Desulfotomaculum_intricatum_strain_NBRC_109411_whole_genome_shotgun_sequence	-0.0108065	0.008269	0.0505443
Prevotella_shahii_DSM_15611_=_JCM_12083_whole_genome_shotgun_sequence	-0.00267173	0.008267	0.0827097
Cycloclasticus_sp._P1_complete_genome	0.00771699	0.008251	0.0957298
Butyrivibrio_sp._AE3006_G603DRAFT_scaffold00001.1_C_whole_genome_shotgun_sequence	-0.00654862	0.008249	0.0526957
Streptococcus_anginosus_C238_complete_genome	-0.00069974	0.008243	0.0596159
Zunongwangia_profunda_SM-A87_complete_genome	-0.0140865	0.008241	0.0263326
Coprothermobacter_platensis_DSM_11748_D890DRAFT_scaffold00001.1_whole_genome_shotgun_sequence	-0.00862832	0.008241	0.0468578
Peptoniphilus_urinimassiliensis_strain_Marseille-P3195_whole_genome_shotgun_sequence	-0.00688086	0.008236	0.143562
Prevotella_disiens_JCM_6334_=_ATCC_29426_strain_JCM_6334_whole_genome_shotgun_sequence	-0.0102632	0.008234	0.0598721
Mycoplasma_californicum_strain_ST-6_complete_genome	-0.0153444	0.008233	0.0972383
Aerococcus_christensenii_strain_CCUG28831_complete_genome	0.0122233	0.008233	0.136256
Flavobacterium_saccharophilum_strain_DSM_1811_whole_genome_shotgun_sequence	-0.0141554	0.008229	0.0193366
Pedobacter_africanus_strain_DSM_12126_whole_genome_shotgun_sequence	-0.00827863	0.008219	0.0751752
Parageobacillus_toebii_NBRC_107807_whole_genome_shotgun_sequence	-0.00854457	0.008195	0.0551772
Blautia_sp._KLE_1732_Scaffold406_whole_genome_shotgun_sequence	0.00345521	0.008193	0.107737
Macrococcus_caseolyticus_JCSC5402_DNA_complete_genome	-0.0137031	0.008179	0.0429072
Anoxybacillus_amylolyticus_strain_DSM_15939_complete_genome	-0.0101275	0.00817	0.0767042
Olleya_marilimosa_CAM030_M890DRAFT_scaffold00001.1_C_whole_genome_shotgun_sequence	-0.014484	0.008159	0.026934
Proteiniphilum_saccharofermentans_isolate_M3/6_genome_assembly_chromosome:_I	-0.00962416	0.008155	0.0693525
Cycloclasticus_pugetii_PS-1_CycpuDRAFT_chromosome1.1_C_whole_genome_shotgun_sequence	0.00748913	0.00815	0.0947837
Caldicellulosiruptor_bescii_DSM_6725_complete_genome	-0.0291499	0.008149	0.0919717
Lactobacillus_sakei_strain_23K_complete_genome	0.00644085	0.008142	0.127301
Alteromonadales_bacterium_BS08_Contig103_whole_genome_shotgun_sequence	0.00702983	0.008134	0.0807105
Prochlorococcus_marinus_MED4_complete_genome	-0.0257042	0.00813	0.0570744
Lacinutrix_mariniflava_strain_AKS432_ctg7180000000641_whole_genome_shotgun_sequence	-0.0174413	0.008122	0.0169947
Succinimonas_amylolytica_DSM_2873_F557DRAFT_scaffold00001.1_whole_genome_shotgun_sequence	0.00241323	0.008114	0.0661053
Paludibacter_jiangxiensis_strain_NM7_whole_genome_shotgun_sequence	-9.504e-05	0.008109	0.0630226
Lactobacillus_ozensis_DSM_23829_=_JCM_17196_strain_DSM_23829_NODE_123_whole_genome_shotgun_sequence	-0.00922603	0.008106	0.0515158
Salinicoccus_sediminis_strain_SV-16_scf7180000000794_whole_genome_shotgun_sequence	-0.0136457	0.008103	0.14745
Staphylococcus_pasteuri_SP1_complete_genome	-0.00949983	0.008095	0.0549273
Candidatus_Amoebophilus_asiaticus_5a2_complete_genome	-0.0168814	0.008091	0.0604778
Lactobacillus_aviarius_subsp._aviarius_DSM_20655_NODE_116_whole_genome_shotgun_sequence	-0.00115489	0.008091	0.0704999
Cyclobacterium_qasimii_M12-11B_contig00001_whole_genome_shotgun_sequence	-0.0113206	0.008081	0.0326185
Natranaerobius_thermophilus_JW/NM-WN-LF_complete_genome	-0.0210949	0.008079	0.0598611
Kurthia_senegalensis_strain_type_strain:_JC8E_whole_genome_shotgun_sequence	-0.00384762	0.008078	0.0691427
Pontibacillus_litoralis_JSM_072002_contig1_whole_genome_shotgun_sequence	-0.00871776	0.008072	0.0509313
Prevotella_dentasini_JCM_15908_whole_genome_shotgun_sequence	-0.00627459	0.008051	0.153281
Bacillus_hemicellulosilyticus_JCM_9152_whole_genome_shotgun_sequence	-0.00568094	0.008041	0.068465
Lactobacillus_equicursoris_DSM_19284_=_JCM_14600_=_CIP_110162_strain_DSM_19284_Scaffold1_whole_genome_shotgun_sequence	-0.00113515	0.00804	0.124655
Macrococcus_canis_strain_KM45013_complete_genome	-0.0133571	0.008034	0.0468872
Riemerella_columbina_DSM_16469_C237DRAFT_scaffold_0.1_whole_genome_shotgun_sequence	-0.0129935	0.008031	0.0470679
Flavobacterium_columnare_ATCC_49512_complete_genome	-0.0156656	0.008007	0.0422663
Vagococcus_lutrae_LBD1_adhBo-supercont1.17_whole_genome_shotgun_sequence	-0.00179098	0.008007	0.0633059
Lactobacillus_zymae_DSM_19395_NODE_16_whole_genome_shotgun_sequence	-0.00115445	0.008005	0.129374
Peptostreptococcaceae_bacterium_oral_taxon_113_str._W5053_Scaffold31_whole_genome_shotgun_sequence	-0.00773604	0.008003	0.0960146
Salinicoccus_roseus_strain_W12_scaffold2_whole_genome_shotgun_sequence	-0.0103091	0.008002	0.157945
Eggerthia_catenaformis_OT_569_=_DSM_20559_strain_OT_569_acdBZ-supercont1.1_whole_genome_shotgun_sequence	-0.0195446	0.007999	0.0780689
Lactobacillus_fructivorans_KCTC_3543_=_DSM_20203_strain_KCTC_3543_scaffold00004_whole_genome_shotgun_sequence	0.00232398	0.007991	0.0780761
Belliella_baltica_DSM_15883_complete_genome	-0.0167195	0.007989	0.0430882
Flavobacterium_suncheonense_GH29-5_=_DSM_17707_G498DRAFT_scaffold00001.1_whole_genome_shotgun_sequence	-0.00864638	0.007985	0.0769766
Rickettsia_africae_ESF-5_complete_genome	-0.0126945	0.007983	0.0259717
Aquimarina_atlantica_strain_22II-S11-z7_contig1_whole_genome_shotgun_sequence	-0.0169623	0.007975	0.0183318
Geobacillus_thermoglucosidasius_strain_DSM_2542_complete_genome	-0.00792872	0.007971	0.0633249
Fervidobacterium_pennivorans_DSM_9078_complete_genome	-0.0231491	0.007965	0.0889486
Mycoplasma_alvi_ATCC_29626_T383DRAFT_scaffold00001.1_C_whole_genome_shotgun_sequence	-0.0135288	0.007956	0.101622
Thalassomonas_viridans_strain_XOM25_contig_16_whole_genome_shotgun_sequence	0.00193818	0.007953	0.0937721
Staphylococcus_microti_strain_DSM_22147_contig_35_whole_genome_shotgun_sequence	-0.00245261	0.007951	0.0686156
Virgibacillus_dokdonensis_strain_Marseille-P2545_whole_genome_shotgun_sequence	-0.0151805	0.007944	0.0396061
Mycoplasma_lipofaciens_ATCC_35015_T388DRAFT_scaffold00001.1_C_whole_genome_shotgun_sequence	-0.0331056	0.007936	0.0434519
Zooshikella_ganghwensis_DSM_15267_F607DRAFT_scaffold00001.1_C_whole_genome_shotgun_sequence	0.00585477	0.007932	0.0834733
Virgibacillus_chiguensis_strain_CGMCC_1.6496_whole_genome_shotgun_sequence	-0.0138384	0.007928	0.035456
Caviibacter_abscessus_strain_CCUG_39713_contig_1_whole_genome_shotgun_sequence	-0.0502738	0.007923	0.0968188
Flavobacterium_psychrophilum_JIP02/86_complete_genome	-0.0155464	0.007919	0.0932403
Dolosigranulum_pigrum_ATCC_51524_supercont1.1_whole_genome_shotgun_sequence	-0.00136386	0.007911	0.0654465
Caldicellulosiruptor_kronotskyensis_2002_complete_genome	-0.0282914	0.00791	0.0856761
Formosa_algae_strain_KMM_3553_contig00014_whole_genome_shotgun_sequence	-0.0106572	0.007907	0.0286096
Flavobacterium_sp._LPB0076_complete_genome	-0.0106193	0.007906	0.0934123
Bacillus_fastidiosus_NBRC_101226_whole_genome_shotgun_sequence	-0.0193175	0.007905	0.0457243
Staphylococcus_auricularis_strain_DSM_20609_contig_2_whole_genome_shotgun_sequence	-0.00438556	0.007902	0.0992506
Caldalkalibacillus_thermarum_TA2.A1_ctg247_whole_genome_shotgun_sequence	-3.715e-05	0.007894	0.0601994
Neisseria_meningitidis_MC58_chromosome_complete_genome	-0.00314262	0.007887	0.141154
Lacinutrix_venerupis_strain_DOK2-8_complete_genome	-0.0194506	0.007886	0.0251668
Rickettsia_tamurae_whole_genome_shotgun_sequence	-0.0155285	0.007884	0.0213277
Catonella_morbi_ATCC_51271_Scfld0_whole_genome_shotgun_sequence	-0.0274676	0.007882	0.108767
Lutibacter_sp._LP1_complete_genome	-0.0218372	0.007874	0.0241363
Fusobacterium_necrophorum_subsp._funduliforme_ATCC_51357_contig00001_whole_genome_shotgun_sequence	-0.0313668	0.007854	0.102313
Moraxella_macacae_0408225_chrom_contig1_whole_genome_shotgun_sequence	-0.00178589	0.007853	0.0554577
Oribacterium_sp._P6A1_T515DRAFT_scaffold00001.1_C_whole_genome_shotgun_sequence	-0.00635416	0.007849	0.0575473
Clostridium_sp._KNHs209_CC90DRAFT_scf7180000000010_quiver.1_C_whole_genome_shotgun_sequence	-0.00679461	0.007823	0.109134
Neisseria_animaloris_strain_DSM_21642_NODE_1_length_568283_cov_40.5228_ID_1_whole_genome_shotgun_sequence	0.00267134	0.007818	0.103431
Prevotella_fusca_JCM_17724_strain_W1435_chromosome_1_complete_sequence	-0.00507614	0.007815	0.052513
Empedobacter_brevis_NBRC_14943_=_ATCC_43319_H277DRAFT_scaffold00001.1_whole_genome_shotgun_sequence	-0.0166327	0.007811	0.0161836
Helicobacter_typhlonius_genome_assembly_htyphlonius_mit97-6810_chromosome_:_I	-0.0097175	0.007809	0.0350267
Halanaerobium_praevalens_DSM_2228_complete_genome	-0.027585	0.007809	0.0733926
Peptoniphilus_phoceensis_strain_SIT15_whole_genome_shotgun_sequence	-0.0266024	0.007809	0.0510931
Prochlorococcus_marinus_str._MIT_9107_contig00001_whole_genome_shotgun_sequence	-0.0240835	0.007803	0.0524608
Sulfurimonas_denitrificans_DSM_1251_complete_genome	-0.0209024	0.007802	0.0405646
Staphylococcus_lentus_F1142_s6_trimmed_contig_7_whole_genome_shotgun_sequence	-0.0196855	0.007797	0.0399309
Acholeplasma_multilocale_ATCC_49900_G319DRAFT_scaffold00001.1_whole_genome_shotgun_sequence	-0.0258004	0.007796	0.0529838
Megasphaera_genomosp._type_1_str._28L_contig00013_whole_genome_shotgun_sequence	0.0110316	0.007794	0.122656
Thermincola_sp._JR_complete_genome	-0.00463583	0.007773	0.0654252
Lactobacillus_sharpeae_JCM_1186_=_DSM_20505_NODE_142_whole_genome_shotgun_sequence	-0.00081868	0.007772	0.11907
Moritella_viscosa_genome_assembly_MVIS1_chromosome_:_1	-0.00023082	0.007765	0.0583914
Leptotrichia_goodfellowii_DSM_19756_Lepgl_LGA_whole_genome_shotgun_sequence	-0.044942	0.007761	0.151384
Prevotella_intermedia_17_chromosome_II_complete_sequence	-0.011959	0.007747	0.112181
Treponema_saccharophilum_DSM_2985_Tsacc_Contig240_whole_genome_shotgun_sequence	-0.0109258	0.007743	0.166611
Clostridium_beijerinckii_strain_NCIMB_14988_complete_genome	-0.0323433	0.00773	0.117345
Indibacter_alkaliphilus_LW1_Indibacter_contig_20_whole_genome_shotgun_sequence	-0.0126064	0.007724	0.0439696
Bacillus_sp._SB49_scaffold00001_whole_genome_shotgun_sequence	-0.00579841	0.007722	0.0736583
Oribacterium_asaccharolyticum_ACB7_supercont1.1_whole_genome_shotgun_sequence	-0.00795064	0.007722	0.0776469
Prevotella_sp._P4-76_contig60_whole_genome_shotgun_sequence	-0.0195727	0.00771	0.189194
Roseivirga_seohaensis_strain_SW-152_contig_3_whole_genome_shotgun_sequence	-0.00914914	0.007709	0.0321492
Flavobacterium_chungangense_LMG_26729_Contig_02_whole_genome_shotgun_sequence	-0.0139325	0.007703	0.0212607
Aquimarina_macrocephali_JAMB_N27_contig1_scaffold1_whole_genome_shotgun_sequence	-0.0173414	0.007699	0.0176828
Anoxybacillus_suryakundensis_strain_DSM_27374_DSM_27374_01_whole_genome_shotgun_sequence	-0.00731805	0.007697	0.0406249
Ruminococcus_albus_7_complete_genome	-0.0170537	0.007696	0.112149
Bifidobacterium_bombi_DSM_19703_DSM19703_C1_whole_genome_shotgun_sequence	0.00673782	0.007694	0.117011
Flavobacterium_frigidimaris_strain_DSM_15937_whole_genome_shotgun_sequence	-0.0126291	0.007687	0.030791
Clostridium_diolis_DSM_15410_contig000012_whole_genome_shotgun_sequence	-0.0306074	0.007684	0.1212
Helicobacter_fennelliae_MRY12-0050_whole_genome_shotgun_sequence	-0.00564056	0.007681	0.0581552
Bacteroides_paurosaccharolyticus_JCM_15092_whole_genome_shotgun_sequence	-0.0173437	0.007674	0.0541888
Neisseria_elongata_subsp._glycolytica_ATCC_29315_complete_genome	-0.00510948	0.007673	0.160886
[Flexibacter]_sp._ATCC_35208_1_whole_genome_shotgun_sequence	-0.00498032	0.007668	0.0588821
Butyrivibrio_proteoclasticus_B316_chromosome_1_complete_sequence	-0.00779639	0.007657	0.049691
Halanaerobium_kushneri_strain_ATCC_700103_whole_genome_shotgun_sequence	-0.0240409	0.007657	0.0762822
Streptococcus_cuniculi_strain_NED12-00049-6B_1_whole_genome_shotgun_sequence	0.00556752	0.007657	0.0939642
Christensenella_timonensis_strain_Marseille-P2437_whole_genome_shotgun_sequence	-0.00638575	0.007651	0.150449
Helicobacter_himalayensis_strain_YS1_complete_genome	-0.00976332	0.007651	0.0333489
Rickettsia_canadensis_str._McKiel_complete_genome	-0.0137456	0.007649	0.03542
Flavobacterium_johnsoniae_strain_GSE09_complete_genome	-0.0128853	0.007638	0.0198894
Alistipes_indistinctus_YIT_12060_supercont1.1_whole_genome_shotgun_sequence	0.00151011	0.007636	0.110622
[Clostridium]_methoxybenzovorans_SR3_H204DRAFT_scaffold00001.1_C_whole_genome_shotgun_sequence	-0.0052335	0.007635	0.0748325
Candidatus_Desulfamplus_magnetomortis_isolate_PRJEB14757_whole_genome_shotgun_sequence	-0.0049267	0.007633	0.0486571
Facklamia_hominis_CCUG_36813_supercont1.1_whole_genome_shotgun_sequence	0.00930062	0.00762	0.120955
Prevotella_baroniae_DSM_16972_=_JCM_13447_strain_DSM_16972_K334DRAFT_scaffold00001.1_C_whole_genome_shotgun_sequence	-0.00759172	0.007612	0.148653
Mogibacterium_sp._CM50_ctg120007703373_whole_genome_shotgun_sequence	-0.0113858	0.0076	0.0973048
Prevotella_melaninogenica_ATCC_25845_chromosome_I_complete_sequence	-0.0056272	0.007599	0.0453501
Oxalobacter_formigenes_OXCC13_supercont1.1_whole_genome_shotgun_sequence	0.00209869	0.007598	0.0736655
Prevotella_timonensis_4401737_=_DSM_22865_=_JCM_15640_strain_4401737_whole_genome_shotgun_sequence	-0.0084241	0.007597	0.066657
Marvinbryantia_formatexigens_DSM_14469_B_formatexigens-1.0.1_Cont0.1_whole_genome_shotgun_sequence	-0.00335006	0.007591	0.142529
Ruminococcus_gauvreauii_DSM_19829_H604DRAFT_scaffold00001.1_C_whole_genome_shotgun_sequence	-0.00271731	0.007591	0.123691
Streptococcus_constellatus_subsp._pharyngis_C232_complete_genome	0.0003503	0.007591	0.0637144
Mogibacterium_timidum_ATCC_33093_ctg7180000004160_whole_genome_shotgun_sequence	-0.0127409	0.00759	0.105706
Capnocytophaga_sp._oral_taxon_329_str._F0087_Scaffold0_whole_genome_shotgun_sequence	-0.00696437	0.007581	0.0821301
Massilibacterium_senegalense_strain_mt8_whole_genome_shotgun_sequence	-0.0115663	0.007577	0.0472451
Lachnoclostridium_sp._YL32_complete_genome	-0.00935124	0.007573	0.117063
Rickettsia_conorii_str._Malish_7_complete_genome	-0.0128845	0.007571	0.0236052
Anaerorhabdus_furcosa_strain_ATCC_25662_whole_genome_shotgun_sequence	-0.0095298	0.007569	0.0706196
Clostridium_estertheticum_subsp._estertheticum_strain_DSM_8809_complete_genome	-0.0352449	0.007565	0.104356
Selenomonas_ruminantium_strain_WCT3_whole_genome_shotgun_sequence	0.0137826	0.007563	0.122795
Cellulophaga_tyrosinoxydans_strain_DSM_21164_whole_genome_shotgun_sequence	-0.0173021	0.007556	0.0233652
Dialister_succinatiphilus_YIT_11850_supercont1.1_whole_genome_shotgun_sequence	-0.00045561	0.00755	0.106822
Staphylococcus_lutrae_strain_ATCC_700373_complete_genome	-0.00370897	0.00755	0.0507955
Rickettsia_parkeri_str._Portsmouth_complete_genome	-0.0136593	0.007548	0.0199814
Hahella_ganghwensis_DSM_17046_F566DRAFT_scaffold00001.1_C_whole_genome_shotgun_sequence	0.0041038	0.007539	0.0632889
Cycloclasticus_zancles_78-ME_complete_genome	0.00628158	0.007539	0.0880791
Bermanella_marisrubri_strain_RED65_scf_1100007010816_whole_genome_shotgun_sequence	0.00011181	0.007537	0.0408062
Hirschia_baltica_ATCC_49814_complete_genome	0.00613482	0.00753	0.0777367
Prevotella_sp._FD3004_T325DRAFT_scaffold00001.1_whole_genome_shotgun_sequence	0.00086898	0.007524	0.0619833
Streptococcus_oralis_subsp._tigurinus_AZ_3a_contig003_whole_genome_shotgun_sequence	0.00347217	0.007524	0.0894537
Chlorobium_sp._KB01_1706_whole_genome_shotgun_sequence	0.00414718	0.007524	0.0784836
Lactobacillus_pobuzihii_E100301_=_KCTC_13174_strain_E100301_NODE_29_whole_genome_shotgun_sequence	-0.00184404	0.007519	0.0552768
Lactobacillus_acidifarinae_DSM_19394_NODE_101_whole_genome_shotgun_sequence	0.00229824	0.007516	0.121416
Pedobacter_heparinus_DSM_2366_complete_genome	-0.00805949	0.007512	0.0527875
Vulcanibacillus_modesticaldus_strain_BR_DSM-14931_Contig_0_85X_whole_genome_shotgun_sequence	-0.0205151	0.007511	0.0503272
Caldicellulosiruptor_saccharolyticus_DSM_8903_complete_genome	-0.0294813	0.007508	0.0887387
Lawsonia_intracellularis_PHE/MN1-00	0.00508479	0.007507	0.128249
Clostridioides_mangenotii_LM2_P160DRAFT_scf7180000000002_quiver_dupTrim_16548.1_C_whole_genome_shotgun_sequence	-0.0391004	0.007507	0.109996
Streptococcus_equi_subsp._zooepidemicus_H70_complete_genome	0.00213639	0.007497	0.0595251
Lacinutrix_algicola_strain_AKS293_ctg7180000000525_whole_genome_shotgun_sequence	-0.0160289	0.007494	0.016418
Persephonella_sp._KM09-Lau-8_strain_KM09_Lau8_BO11DRAFT_scf7180000000004_quiver_dupTrim_3231.1_C_whole_genome_shotgun_sequence	-0.0346845	0.007489	0.117483
Desulfobacula_toluolica_Tol2_complete_genome	-0.00610438	0.007486	0.0481334
Parageobacillus_genomosp._1_strain_NUB3621_isolate_9A5_chromosome_whole_genome_shotgun_sequence	-0.00738402	0.007483	0.0657933
Tenacibaculum_sp._LPB0136_complete_genome	-0.026086	0.00748	0.0326233
Butyrivibrio_fibrisolvens_FE2007_G624DRAFT_scaffold00001.1_C_whole_genome_shotgun_sequence	-0.00508056	0.007477	0.0381219
Endosymbiont_of_Acanthamoeba_sp._UWC8_complete_genome	-0.0178057	0.007472	0.0289962
Sulfurimonas_hongkongensis_strain_AST-10_Contig02_whole_genome_shotgun_sequence	-0.0184403	0.007472	0.0368239
[Clostridium]_scindens_ATCC_35704_Scfld_02_19_whole_genome_shotgun_sequence	-0.0126787	0.007467	0.143885
Carboxydothermus_ferrireducens_DSM_11255_CarfeDRAFT_scaffold_0.1_C_whole_genome_shotgun_sequence	0.00076997	0.007467	0.0686536
Shewanella_woodyi_ATCC_51908_complete_genome	0.00295573	0.007457	0.0622408
Butyrivibrio_crossotus_DSM_2876_Scfld20_whole_genome_shotgun_sequence	-0.0152906	0.007457	0.0803812
Nonlabens_ulvanivorans_strain_PLR_contig_98_whole_genome_shotgun_sequence	-0.014348	0.007453	0.0285636
Barnesiella_viscericola_DSM_18177_complete_genome	0.001361	0.007451	0.126495
Acetomicrobium_flavidum_strain_DSM_20664_whole_genome_shotgun_sequence	-0.010867	0.007449	0.104298
Salinicoccus_luteus_DSM_17002_BO53DRAFT_scaffold00001.1_whole_genome_shotgun_sequence	-0.0105482	0.007446	0.13882
Thermodesulfobacterium_thermophilum_DSM_1276_H529DRAFT_scaffold00001.1_C_whole_genome_shotgun_sequence	-0.0133681	0.007445	0.0368299
Anaeromassilibacillus_senegalensis_strain_mt9_whole_genome_shotgun_sequence	-0.004468	0.00744	0.112564
Ornithobacterium_rhinotracheale_DSM_15997_complete_genome	-0.0194354	0.007434	0.0708125
Algoriphagus_sp._NH1_contig1_whole_genome_shotgun_sequence	-0.00933174	0.00743	0.04339
Prosthecochloris_aestuarii_DSM_271_complete_genome	0.0121229	0.007429	0.132925
Clostridium_neonatale_strain_LCDC_no.99-A-005_whole_genome_shotgun_sequence	-0.0350422	0.007429	0.128639
Enterococcus_asini_ATCC_700915_acOtD-supercont2.1_whole_genome_shotgun_sequence	0.0007875	0.007429	0.0638473
Halobacillus_salinus_strain_Marseille-P2480_whole_genome_shotgun_sequence	-0.00755604	0.007429	0.0676231
Staphylococcus_sciuri_subsp._sciuri_strain_DSM_20345_contig_15_whole_genome_shotgun_sequence	-0.0154308	0.007419	0.0326485
Merdibacter_massiliensis_strain_Marseille-P3254_whole_genome_shotgun_sequence	-0.00626327	0.007417	0.0450894
Ornithinibacillus_contaminans_strain_DSM_22953_contig_50_whole_genome_shotgun_sequence	-0.0138109	0.007413	0.0429186
Clostridium_sp._M62/1_Scfld0_whole_genome_shotgun_sequence	-0.00777821	0.007413	0.149993
Lactobacillus_acetotolerans_DNA_complete_genome_strain:_NBRC_13120	-0.00193622	0.007408	0.0577198
Blattabacterium_sp._Mastotermes_darwiniensis_str._MADAR_complete_genome	-0.0238368	0.007404	0.0386596
Campylobacter_concisus_strain_ATCC_33237_complete_genome	-0.0207164	0.0074	0.0732729
Acetivibrio_cellulolyticus_CD2_Acecescaffold_3_whole_genome_shotgun_sequence	-0.0316157	0.0074	0.0989731
Dehalococcoides_sp._UCH007_DNA_complete_genome	-1.278e-05	0.007399	0.0544775
Sulfuricurvum_kujiense_DSM_16994_complete_genome	-6.928e-05	0.007398	0.0711625
Lactobacillus_uvarum_DSM_19971_Scaffold1_whole_genome_shotgun_sequence	0.00229099	0.007389	0.085242
Fabibacter_sp._4D4_scaffold1_cov115_read172_whole_genome_shotgun_sequence	-0.00749202	0.007389	0.0323796
Thermobaculum_terrenum_ATCC_BAA-798_chromosome_1_complete_sequence	-0.00619455	0.007386	0.112627
Acidaminococcus_massiliensis_strain_Marseille-P2828_whole_genome_shotgun_sequence	-0.00226929	0.007382	0.112655
Rickettsia_slovaca_13-B_complete_genome	-0.0135237	0.007381	0.0215729
Fulvivirga_imtechensis_AK7_contig6_whole_genome_shotgun_sequence	-0.0111724	0.007377	0.0637289
Clostridium_chromiireducens_strain_DSM_23318_CLCHR_contig000001_whole_genome_shotgun_sequence	-0.0289017	0.007376	0.120748
Acidaminococcus_timonensis_strain_Marseille-P2764_whole_genome_shotgun_sequence	-0.00512279	0.007376	0.12721
Streptococcus_intermedius_B196_complete_genome	0.00151265	0.007373	0.0741339
Rickettsia_aeschlimannii_whole_genome_shotgun_sequence	-0.015722	0.007371	0.0168356
Rickettsia_philipii_str._364D_complete_genome	-0.0129593	0.00737	0.0231863
Lactobacillus_fuchuensis_DSM_14340_=_JCM_11249_whole_genome_shotgun_sequence	0.00936673	0.007365	0.141072
Crocinitomix_catalasitica_ATCC_23190_T367DRAFT_scaffold00001.1_C_whole_genome_shotgun_sequence	-0.0178744	0.007364	0.0545426
Rickettsia_montanensis_str._OSU_85-930_complete_genome	-0.0155164	0.007362	0.0208577
Geobacillus_sp._WCH70_complete_genome	-0.00936942	0.00736	0.0634909
Prevotella_salivae_DSM_15606_SCAFFOLD1_whole_genome_shotgun_sequence	-0.00559371	0.007356	0.0460521
Sneathia_amnii_strain_SN35_complete_genome	-0.0550658	0.00735	0.127263
Clostridiaceae_bacterium_mt12_genome_assembly_Malnutritionisia_massiliensis_scaffold_scaffold00014_whole_genome_shotgun_sequence	-0.0240266	0.007346	0.110926
Zunongwangia_atlantica_22II14-10F7_contig1_whole_genome_shotgun_sequence	-0.0157602	0.007345	0.0272596
Candidatus_Endolissoclinum_faulkneri_L5_complete_genome	-0.00458099	0.00734	0.14007
Anaerobaculum_mobile_DSM_13181_complete_genome	-0.0112435	0.00733	0.102839
Helicobacter_canis_NCTC_12740_addUr-supercont-complete_whole_genome_shotgun_sequence	-0.00246429	0.007329	0.0540346
Eubacterium_sulci_ATCC_35585_complete_genome	-0.0269887	0.007328	0.116774
Porphyromonas_canoris_strain_COT-108_OH2762_contig_13_whole_genome_shotgun_sequence	-0.00545402	0.007326	0.0660773
Sunxiuqinia_dokdonensis_strain_DH1_contig00149_whole_genome_shotgun_sequence	-0.00347283	0.007321	0.0614249
Flavobacterium_sasangense_DSM_21067_BP92DRAFT_scaffold00001.1_C_whole_genome_shotgun_sequence	-0.0167123	0.007321	0.025982
Anoxybacillus_geothermalis_strain_ATCC_BAA-2555_LG53_221_whole_genome_shotgun_sequence	-0.00357536	0.007318	0.0479559
Thioalkalimicrobium_microaerophilum_strain_ASL8-2_NA59DRAFT_scaffold00001.1_C_whole_genome_shotgun_sequence	0.00835071	0.0073	0.084076
Acidaminococcus_fermentans_DSM_20731_complete_genome	-0.00410265	0.007299	0.126213
Pontibacillus_yanchengensis_Y32_contig1_whole_genome_shotgun_sequence	-0.00861954	0.007295	0.0445427
Tangfeifania_diversioriginum_strain_DSM_27063_whole_genome_shotgun_sequence	-0.0090504	0.007295	0.0767122
Rickettsia_rickettsii_str._Iowa_complete_genome	-0.0128624	0.007282	0.0229249
Aquimarina_megaterium_XH134_contig1_scaffold1_whole_genome_shotgun_sequence	-0.0162848	0.00728	0.0168868
Soonwooa_buanensis_strain_DSM_22323_whole_genome_shotgun_sequence	-0.010948	0.007279	0.025369
Ruminococcaceae_bacterium_AB4001_T486DRAFT_scaffold00001.1_C_whole_genome_shotgun_sequence	-0.00320332	0.007254	0.0844627
[Clostridium]_citroniae_WAL-17108_supercont1.1_whole_genome_shotgun_sequence	-0.00419418	0.007253	0.105882
Streptococcus_phocae_subsp._salmonis_strain_C-4_Contig59_whole_genome_shotgun_sequence	-0.00044744	0.007251	0.0806039
Prevotella_falsenii_DSM_22864_=_JCM_15124_whole_genome_shotgun_sequence	-0.0127916	0.007245	0.12673
Anoxybacillus_tepidamans_PS2_N667DRAFT_scaffold00001.1_C_whole_genome_shotgun_sequence	-0.00721296	0.007241	0.0551377
Fluviicola_taffensis_DSM_16823_complete_genome	-0.00770795	0.007237	0.0268613
Campylobacter_showae_CSUNSWCD_Contig_1_whole_genome_shotgun_sequence	-0.0188339	0.007237	0.150201
Trichococcus_ilyis_isolate_Trichococcus_R210_whole_genome_shotgun_sequence	-0.00592917	0.007235	0.119306
[Clostridium]_indolis_DSM_755_K401DRAFT_scaffold00001.1_C_whole_genome_shotgun_sequence	-0.00451317	0.007233	0.0734842
Rickettsia_heilongjiangensis_054_complete_genome	-0.0132317	0.00723	0.0225691
Flavobacterium_hibernum_strain_DSM_12611_Contig05_whole_genome_shotgun_sequence	-0.0136597	0.007222	0.0183361
Gramella_forsetii_KT0803_complete_circular_genome	-0.0205244	0.00722	0.0568776
Sneathiella_glossodoripedis_JCM_23214_whole_genome_shotgun_sequence	-0.00166336	0.007212	0.0497147
Lacinutrix_sp._5H-3-7-4_complete_genome	-0.0193555	0.007198	0.0386324
Candidatus_Jettenia_caeni_whole_genome_shotgun_sequence	-0.0139821	0.007194	0.0529829
Salegentibacter_echinorum_strain_DSM_24579_whole_genome_shotgun_sequence	-0.0165618	0.007194	0.0455144
Flavobacterium_frigidarium_DSM_17623_H603DRAFT_scaffold00001.1_C_whole_genome_shotgun_sequence	-0.0155125	0.007189	0.0207508
Millionella_massiliensis_strain_Marseille-P3215_whole_genome_shotgun_sequence	-0.000766	0.007188	0.172042
Thermincola_ferriacetica_strain_Z-0001_Tfer_ctg01_whole_genome_shotgun_sequence	-0.00525768	0.007186	0.0623366
Clostridium_perfringens_ATCC_13124_complete_genome	-0.0422155	0.007183	0.150069
Lachnospiraceae_bacterium_AC3007_T321DRAFT_scaffold00001.1_whole_genome_shotgun_sequence	-0.0108299	0.007178	0.118308
Tenacibaculum_dicentrarchi_strain_AY7486TD_complete_genome	-0.019466	0.007172	0.0174695
Blattabacterium_sp._Blattella_germanica_str._Bge_complete_genome	-0.0217575	0.007169	0.0437981
Draconibacterium_sediminis_strain_JN14CK-3_contig1_whole_genome_shotgun_sequence	-0.010214	0.007167	0.0455539
Desnuesiella_massiliensis_strain_mt10_whole_genome_shotgun_sequence	-0.0346108	0.007163	0.0982324
Anaerococcus_provenciensis_strain_9402080_whole_genome_shotgun_sequence	-0.0274389	0.007161	0.0915371
Virgibacillus_siamensis_strain_Marseille-P2607_whole_genome_shotgun_sequence	-0.0136868	0.007156	0.0631381
Alistipes_ihumii_AP11_whole_genome_shotgun_sequence	0.00202199	0.007143	0.104824
Lactobacillus_iners_DSM_13335_SCAFFOLD5_whole_genome_shotgun_sequence	-0.00491461	0.007141	0.0836628
[Eubacterium]_angustum_strain_DSM_1989_EUAN_contig000001_whole_genome_shotgun_sequence	-0.0296897	0.007141	0.205493
Lactobacillus_pontis_DSM_8475_NODE_165_whole_genome_shotgun_sequence	-0.00289961	0.007137	0.132543
Leptospira_mayottensis_200901122_ctg7180000003545_whole_genome_shotgun_sequence	-0.00020618	0.007135	0.0655973
Lactobacillus_curieae_strain_CCTCC_M_2011381_complete_genome	-0.00058406	0.007134	0.0524077
Pseudoalteromonas_byunsanensis_strain_JCM_12483_1051_whole_genome_shotgun_sequence	-0.00163225	0.00713	0.0347848
[truncated: 6,585 more rows]

## Sheet: Residual Skew
Fullname	dot-skew	cross-skew	residual skew
[truncated: 7,738 more rows]

## Sheet: Methods
Outlier significance thresholds:
[truncated: 8 more rows]
