# Supplementary material for: Novel metrics for quantifying bacterial genome composition skews
Source: BMC Genomics. 2018 Jul 11;19:528. doi: 10.1186/s12864-018-4913-5 (PMC6042203; doi:10.1186/s12864-018-4913-5)
Supplement: Supplementary file 4 — Table S3. Presence and absence of genes associated with replication, recombination, and repair. Data were retrieved from the KEGG Orthology database [45] for homologous recombination (ko03440), mismatch repair (ko03430), DNA repair and recombination (ko3400), nucleotide excision repair (ko03420), and base excision repair pathways (ko03410). Asterisks denote skew outliers. (XLSX 9 kb) [file 12864_2018_4913_MOESM4_ESM.xlsx]

## Sheet: repair genes
Presence of replication and repair genes in bacteria
Sources: KEGG Orthology Database
		Homologous recombination				Mismatch repair		DNA repair/recombination				N.E.R		Base excision repair
	Species	priA	recA	ruvA	dnaT	mutS	mutH	topA	himD	sbcC	lexA	mfd	uvrA-D	ung	recJ	alkA	mug
	E. coli	+	+	+	+	+	+	+	+	+	+	+	+	+	+	+	+
	Y. pestis	+	+	+	-	+	+	+	+	+	+	+	+	+	+	+	-
	F. tularensis	+	+	+	-	+	-	+	-	-	-	+	+	+	+	-	-
	*B. burgdorferi	+	+	+	-	+	-	+	+	+	-	+	+	+	+	+	-
	*K. crithidii	+	+	+	-	+	-	-	+	-	-	+	+	+	+	-	-
	*E. chaffeensis	+	+	+	-	+	-	+	+	-	-	+	+	-	+	-	-
	*B. aphidicola	+	-	-	+	+	-	+	+	-	-	+	-	+	-	-	-
	*B. floridanus	-	-	-	-	-	-	-	-	-	-	-	-	+	-	-	-
